# Supplementary material for: A large-scale stochastic spatiotemporal model for Aedes albopictus-borne chikungunya epidemiology
Source: PLoS One. 2017 Mar 31;12(3):e0174293. doi: 10.1371/journal.pone.0174293 (PMC5375158; doi:10.1371/journal.pone.0174293)
Supplement: S1 File — This archive contains the data and the python code required to run the model and perform parameter inference. The archive contains four files. The data files dataItaly.json and dataReunion.json hold environmental variables and surveillance datasets for each region. The python scripts runItaly.py and runReunion.py describe the steps needed to run simulations and perform parameter inference for each region. (ZIP) [file pone.0174293.s003.zip]

Archive with 5 entries (4 files):
- VectorEpiC_paperS_File_S1/
- VectorEpiC_paperS_File_S1/dataItaly.json
- VectorEpiC_paperS_File_S1/dataReunion.json
- VectorEpiC_paperS_File_S1/runItaly.py
- VectorEpiC_paperS_File_S1/runReunion.py
