# Supplementary material for: A large-scale stochastic spatiotemporal model for Aedes albopictus-borne chikungunya epidemiology
Source: PLoS One. 2017 Mar 31;12(3):e0174293. doi: 10.1371/journal.pone.0174293 (PMC5375158; doi:10.1371/journal.pone.0174293)
Supplement: S1 File — This archive contains the data and the python code required to run the model and perform parameter inference. The archive contains four files. The data files dataItaly.json and dataReunion.json hold environmental variables and surveillance datasets for each region. The python scripts runItaly.py and runReunion.py describe the steps needed to run simulations and perform parameter inference for each region. (ZIP) [file pone.0174293.s003.zip › VectorEpiC_paperS_File_S1/dataItaly.json]

{"std": [1.0, 1.0, 1.0, 1.0, 1.0, 1.0, 1.0, 1.0, 1.0, 1.0, 1.0, 1.0, 1.0, 1.0, 1.0, 1.0, 1.0, 1.0, 1.0, 1.0, 1.4142135623730951, 2.0, 1.0, 1.0, 1.0, 1.0, 2.0, 1.0, 1.0, 1.4142135623730951, 1.7320508075688772, 2.0, 1.7320508075688772, 2.0, 2.23606797749979, 1.4142135623730951, 2.0, 3.0, 1.7320508075688772, 2.8284271247461903, 2.8284271247461903, 1.7320508075688772, 1.7320508075688772, 2.23606797749979, 1.4142135623730951, 1.4142135623730951, 3.3166247903554, 3.3166247903554], "par": {"varmat": [[0.714541, 0.0, 0.0, 0.0, 0.0, 0.0, 0.0, 0.0, 0.0, 0.0, 0.0, 0.0, 0.0, 0.0, 0.0], [0.0, 0.740554, 0.0, 0.0, 0.0, 0.0, 0.0, 0.0, 0.0, 0.0, 0.0, 0.0, 0.0, 0.0, 0.0], [0.0, 0.0, 0.304537, 0.0, 0.0, 0.0, 0.0, 0.0, 0.0, 0.0, 0.0, 0.0, 0.0, 0.0, 0.0], [0.0, 0.0, 0.0, 0.601339, 0.0, 0.0, 0.0, 0.0, 0.0, 0.0, 0.0, 0.0, 0.0, 0.0, 0.0], [0.0, 0.0, 0.0, 0.0, 0.256547, 0.0, 0.0, 0.0, 0.0, 0.0, 0.0, 0.0, 0.0, 0.0, 0.0], [0.0, 0.0, 0.0, 0.0, 0.0, 0.090308, 0.0, 0.0, 0.0, 0.0, 0.0, 0.0, 0.0, 0.0, 0.0], [0.0, 0.0, 0.0, 0.0, 0.0, 0.0, 0.000863613, 0.0, 0.0, 0.0, 0.0, 0.0, 0.0, 0.0, 0.0], [0.0, 0.0, 0.0, 0.0, 0.0, 0.0, 0.0, 0.0030277, 0.0, 0.0, 0.0, 0.0, 0.0, 0.0, 0.0], [0.0, 0.0, 0.0, 0.0, 0.0, 0.0, 0.0, 0.0, 0.0249437, 0.0, 0.0, 0.0, 0.0, 0.0, 0.0], [0.0, 0.0, 0.0, 0.0, 0.0, 0.0, 0.0, 0.0, 0.0, 0.358604, 0.0, 0.0, 0.0, 0.0, 0.0], [0.0, 0.0, 0.0, 0.0, 0.0, 0.0, 0.0, 0.0, 0.0, 0.0, 0.208312, 0.0, 0.0, 0.0, 0.0], [0.0, 0.0, 0.0, 0.0, 0.0, 0.0, 0.0, 0.0, 0.0, 0.0, 0.0, 0.0738914, 0.0, 0.0, 0.0], [0.0, 0.0, 0.0, 0.0, 0.0, 0.0, 0.0, 0.0, 0.0, 0.0, 0.0, 0.0, 0.0001, 0.0, 0.0], [0.0, 0.0, 0.0, 0.0, 0.0, 0.0, 0.0, 0.0, 0.0, 0.0, 0.0, 0.0, 0.0, 0.0447666, 0.0], [0.0, 0.0, 0.0, 0.0, 0.0, 0.0, 0.0, 0.0, 0.0, 0.0, 0.0, 0.0, 0.0, 0.0, 4.00054e-05]], "par0": [1.0, 0.0, 0.0, 0.0, 0.0, 0.0, 0.0, 0.0, 1.0, 6.624386045013836, 2.6059161765805205, 7.1648278078703465, 0.614193167262771, 0.18965020592282744, 0.5327655162788856, 247.86562259303383, 32.899848741318365, 0.37916527433170244, 3.8735411350620326, 0.25082284706863334, 163.7577502396147, 14.0, 0.0, 1.0, 0.0, 0.0, 0.9186285075311129, 1.0, 1.0, 10.249995418693457, 0.10080399197495726]}, "posmat": [[0.0, 0.0, 0.0, 0.0, 0.0, 0.0, 0.0, 0.0, 0.0, 0.0, 0.0, 0.0, 0.0, 0.0, 0.0, 0.0, 0.0, 0.0, 0.0, 0.0, 0.0, 0.0, 0.0, 0.0, 0.0, 0.0, 0.0, 0.0, 0.0, 0.0, 0.0, 0.0, 0.0, 0.0, 0.0, 0.0, 0.0, 0.0, 0.0, 0.0, 0.0, 0.0, 0.0, 0.0, 0.0, 0.0, 0.0, 0.0], [0.0, 0.0, 0.0, 0.0, 0.0, 0.0, 0.0, 0.0, 0.0, 0.0, 0.0, 0.0, 0.0, 0.0, 0.0, 0.0, 0.0, 0.0, 0.0, 0.0, 0.0, 0.0, 0.0, 0.0, 0.0, 0.0, 0.0, 0.0, 0.0, 0.0, 0.0, 0.0, 0.0, 0.0, 0.0, 0.0, 0.0, 0.0, 0.0, 0.0, 0.0, 0.0, 0.0, 0.0, 0.0, 0.0, 0.0, 0.0], [0.0, 0.0, 0.0, 0.0, 0.0, 0.0, 0.0, 0.0, 0.0, 0.0, 0.0, 0.0, 0.0, 0.0, 0.0, 0.0, 0.0, 0.0, 0.0, 0.0, 0.0, 0.0, 0.0, 0.0, 0.0, 0.0, 0.0, 0.0, 0.0, 0.0, 0.0, 0.0, 0.0, 0.0, 0.0, 0.0, 0.0, 0.0, 0.0, 0.0, 0.0, 0.0, 0.0, 0.0, 0.0, 0.0, 0.0, 0.0], [0.0, 0.0, 0.0, 0.0, 0.0, 0.0, 0.0, 0.0, 0.0, 0.0, 0.0, 0.0, 0.0, 0.0, 0.0, 0.0, 0.0, 0.0, 0.0, 0.0, 0.0, 0.0, 0.0, 0.0, 0.0, 0.0, 0.0, 0.0, 0.0, 0.0, 0.0, 0.0, 0.0, 0.0, 0.0, 0.0, 0.0, 0.0, 0.0, 0.0, 0.0, 0.0, 0.0, 0.0, 0.0, 0.0, 0.0, 0.0], [0.0, 0.0, 0.0, 0.0, 0.0, 0.0, 0.0, 0.0, 0.0, 0.0, 0.0, 0.0, 0.0, 0.0, 0.0, 0.0, 0.0, 0.0, 0.0, 0.0, 0.0, 0.0, 0.0, 0.0, 0.0, 0.0, 0.0, 0.0, 0.0, 0.0, 0.0, 0.0, 0.0, 0.0, 0.0, 0.0, 0.0, 0.0, 0.0, 0.0, 0.0, 0.0, 0.0, 0.0, 0.0, 0.0, 0.0, 0.0], [0.0, 0.0, 0.0, 0.0, 0.0, 0.0, 0.0, 0.0, 0.0, 0.0, 0.0, 0.0, 0.0, 0.0, 0.0, 0.0, 0.0, 0.0, 0.0, 0.0, 0.0, 0.0, 0.0, 0.0, 0.0, 0.0, 0.0, 0.0, 0.0, 0.0, 0.0, 0.0, 0.0, 0.0, 0.0, 0.0, 0.0, 0.0, 0.0, 0.0, 0.0, 0.0, 0.0, 0.0, 0.0, 0.0, 0.0, 0.0], [0.0, 0.0, 0.0, 0.0, 0.0, 0.0, 0.0, 0.0, 0.0, 0.0, 0.0, 0.0, 0.0, 0.0, 0.0, 0.0, 0.0, 0.0, 0.0, 0.0, 0.0, 0.0, 0.0, 0.0, 0.0, 0.0, 0.0, 0.0, 0.0, 0.0, 0.0, 0.0, 0.0, 0.0, 0.0, 0.0, 0.0, 0.0, 0.0, 0.0, 0.0, 0.0, 0.0, 0.0, 0.0, 0.0, 0.0, 0.0], [0.0, 0.0, 0.0, 0.0, 0.0, 0.0, 0.0, 0.0, 0.0, 0.0, 0.0, 0.0, 0.0, 0.0, 0.0, 0.0, 0.0, 0.0, 0.0, 0.0, 0.0, 0.0, 0.0, 0.0, 0.0, 0.0, 0.0, 0.0, 0.0, 0.0, 0.0, 0.0, 0.0, 0.0, 0.0, 0.0, 0.0, 0.0, 0.0, 0.0, 0.0, 0.0, 0.0, 0.0, 0.0, 0.0, 0.0, 0.0], [0.0, 0.0, 0.0, 0.0, 0.0, 0.0, 0.0, 0.0, 0.0, 0.0, 0.0, 0.0, 0.0, 0.0, 0.0, 0.0, 0.0, 0.0, 0.0, 0.0, 0.0, 0.0, 0.0, 0.0, 0.0, 0.0, 0.0, 0.0, 0.0, 0.0, 0.0, 0.0, 0.0, 0.0, 0.0, 0.0, 0.0, 0.0, 0.0, 0.0, 0.0, 0.0, 0.0, 0.0, 0.0, 0.0, 0.0, 0.0], [0.0, 0.0, 0.0, 0.0, 0.0, 0.0, 0.0, 0.0, 0.0, 0.0, 0.0, 0.0, 0.0, 0.0, 0.0, 0.0, 0.0, 0.0, 0.0, 0.0, 0.0, 0.0, 0.0, 0.0, 0.0, 0.0, 0.0, 0.0, 0.0, 0.0, 0.0, 0.0, 0.0, 0.0, 0.0, 0.0, 0.0, 0.0, 0.0, 0.0, 0.0, 0.0, 0.0, 0.0, 0.0, 0.0, 0.0, 0.0], [0.0, 0.0, 0.0, 0.0, 0.0, 0.0, 0.0, 0.0, 0.0, 0.0, 0.0, 0.0, 0.0, 0.0, 0.0, 0.0, 0.0, 0.0, 0.0, 0.0, 0.0, 0.0, 0.0, 0.0, 0.0, 0.0, 0.0, 0.0, 0.0, 0.0, 0.0, 0.0, 0.0, 0.0, 0.0, 0.0, 0.0, 0.0, 0.0, 0.0, 0.0, 0.0, 0.0, 0.0, 0.0, 0.0, 0.0, 0.0], [0.0, 0.0, 0.0, 0.0, 0.0, 0.0, 0.0, 0.0, 0.0, 0.0, 0.0, 0.0, 0.0, 0.0, 0.0, 0.0, 0.0, 0.0, 0.0, 0.0, 0.0, 0.0, 0.0, 0.0, 0.0, 0.0, 0.0, 0.0, 0.0, 0.0, 0.0, 0.0, 0.0, 0.0, 0.0, 0.0, 0.0, 0.0, 0.0, 0.0, 0.0, 0.0, 0.0, 0.0, 0.0, 0.0, 0.0, 0.0], [0.0, 0.0, 0.0, 0.0, 0.0, 0.0, 0.0, 0.0, 0.0, 0.0, 0.0, 0.0, 0.0, 0.0, 0.0, 0.0, 0.0, 0.0, 0.0, 0.0, 0.0, 0.0, 0.0, 0.0, 0.0, 0.0, 0.0, 0.0, 0.0, 0.0, 0.0, 0.0, 0.0, 0.0, 0.0, 0.0, 0.0, 0.0, 0.0, 0.0, 0.0, 0.0, 0.0, 0.0, 0.0, 0.0, 0.0, 0.0], [0.0, 0.0, 0.0, 0.0, 0.0, 0.0, 0.0, 0.0, 0.0, 0.0, 0.0, 0.0, 0.0, 0.0, 0.0, 0.0, 0.0, 0.0, 0.0, 0.0, 0.0, 0.0, 0.0, 0.0, 0.0, 0.0, 0.0, 0.0, 0.0, 0.0, 0.0, 0.0, 0.0, 0.0, 0.0, 0.0, 0.0, 0.0, 0.0, 0.0, 0.0, 0.0, 0.0, 0.0, 0.0, 0.0, 0.0, 0.0], [0.0, 0.0, 0.0, 0.0, 0.0, 0.0, 0.0, 0.0, 0.0, 0.0, 0.0, 0.0, 0.0, 0.0, 0.0, 0.0, 0.0, 0.0, 0.0, 0.0, 0.0, 0.0, 0.0, 0.0, 0.0, 0.0, 0.0, 0.0, 0.0, 0.0, 0.0, 0.0, 0.0, 0.0, 0.0, 0.0, 0.0, 0.0, 0.0, 0.0, 0.0, 0.0, 0.0, 0.0, 0.0, 0.0, 0.0, 0.0], [0.0, 0.0, 0.0, 0.0, 0.0, 0.0, 0.0, 0.0, 0.0, 0.0, 0.0, 0.0, 0.0, 0.0, 0.0, 0.0, 0.0, 0.0, 0.0, 0.0, 0.0, 0.0, 0.0, 0.0, 0.0, 0.0, 0.0, 0.0, 0.0, 0.0, 0.0, 0.0, 0.0, 0.0, 0.0, 0.0, 0.0, 0.0, 0.0, 0.0, 0.0, 0.0, 0.0, 0.0, 0.0, 0.0, 0.0, 0.0], [1.0, 0.0, 0.0, 0.0, 0.0, 0.0, 0.0, 0.0, 0.0, 0.0, 0.0, 0.0, 0.0, 0.0, 0.0, 0.0, 0.0, 0.0, 0.0, 0.0, 0.0, 0.0, 0.0, 0.0, 0.0, 0.0, 0.0, 0.0, 0.0, 0.0, 0.0, 0.0, 0.0, 0.0, 0.0, 0.0, 0.0, 0.0, 0.0, 0.0, 0.0, 0.0, 0.0, 0.0, 0.0, 0.0, 0.0, 0.0], [0.0, 1.0, 0.0, 0.0, 0.0, 0.0, 0.0, 0.0, 0.0, 0.0, 0.0, 0.0, 0.0, 0.0, 0.0, 0.0, 0.0, 0.0, 0.0, 0.0, 0.0, 0.0, 0.0, 0.0, 0.0, 0.0, 0.0, 0.0, 0.0, 0.0, 0.0, 0.0, 0.0, 0.0, 0.0, 0.0, 0.0, 0.0, 0.0, 0.0, 0.0, 0.0, 0.0, 0.0, 0.0, 0.0, 0.0, 0.0], [0.0, 0.0, 1.0, 0.0, 0.0, 0.0, 0.0, 0.0, 0.0, 0.0, 0.0, 0.0, 0.0, 0.0, 0.0, 0.0, 0.0, 0.0, 0.0, 0.0, 0.0, 0.0, 0.0, 0.0, 0.0, 0.0, 0.0, 0.0, 0.0, 0.0, 0.0, 0.0, 0.0, 0.0, 0.0, 0.0, 0.0, 0.0, 0.0, 0.0, 0.0, 0.0, 0.0, 0.0, 0.0, 0.0, 0.0, 0.0], [0.0, 0.0, 0.0, 1.0, 0.0, 0.0, 0.0, 0.0, 0.0, 0.0, 0.0, 0.0, 0.0, 0.0, 0.0, 0.0, 0.0, 0.0, 0.0, 0.0, 0.0, 0.0, 0.0, 0.0, 0.0, 0.0, 0.0, 0.0, 0.0, 0.0, 0.0, 0.0, 0.0, 0.0, 0.0, 0.0, 0.0, 0.0, 0.0, 0.0, 0.0, 0.0, 0.0, 0.0, 0.0, 0.0, 0.0, 0.0], [0.0, 0.0, 0.0, 0.0, 1.0, 0.0, 0.0, 0.0, 0.0, 0.0, 0.0, 0.0, 0.0, 0.0, 0.0, 0.0, 0.0, 0.0, 0.0, 0.0, 0.0, 0.0, 0.0, 0.0, 0.0, 0.0, 0.0, 0.0, 0.0, 0.0, 0.0, 0.0, 0.0, 0.0, 0.0, 0.0, 0.0, 0.0, 0.0, 0.0, 0.0, 0.0, 0.0, 0.0, 0.0, 0.0, 0.0, 0.0], [0.0, 0.0, 0.0, 0.0, 0.0, 1.0, 0.0, 0.0, 0.0, 0.0, 0.0, 0.0, 0.0, 0.0, 0.0, 0.0, 0.0, 0.0, 0.0, 0.0, 0.0, 0.0, 0.0, 0.0, 0.0, 0.0, 0.0, 0.0, 0.0, 0.0, 0.0, 0.0, 0.0, 0.0, 0.0, 0.0, 0.0, 0.0, 0.0, 0.0, 0.0, 0.0, 0.0, 0.0, 0.0, 0.0, 0.0, 0.0], [0.0, 0.0, 0.0, 0.0, 0.0, 0.0, 1.0, 0.0, 0.0, 0.0, 0.0, 0.0, 0.0, 0.0, 0.0, 0.0, 0.0, 0.0, 0.0, 0.0, 0.0, 0.0, 0.0, 0.0, 0.0, 0.0, 0.0, 0.0, 0.0, 0.0, 0.0, 0.0, 0.0, 0.0, 0.0, 0.0, 0.0, 0.0, 0.0, 0.0, 0.0, 0.0, 0.0, 0.0, 0.0, 0.0, 0.0, 0.0], [0.0, 0.0, 0.0, 0.0, 0.0, 0.0, 0.0, 1.0, 0.0, 0.0, 0.0, 0.0, 0.0, 0.0, 0.0, 0.0, 0.0, 0.0, 0.0, 0.0, 0.0, 0.0, 0.0, 0.0, 0.0, 0.0, 0.0, 0.0, 0.0, 0.0, 0.0, 0.0, 0.0, 0.0, 0.0, 0.0, 0.0, 0.0, 0.0, 0.0, 0.0, 0.0, 0.0, 0.0, 0.0, 0.0, 0.0, 0.0], [0.0, 0.0, 0.0, 0.0, 0.0, 0.0, 0.0, 0.0, 1.0, 0.0, 0.0, 0.0, 0.0, 0.0, 0.0, 0.0, 0.0, 0.0, 0.0, 0.0, 0.0, 0.0, 0.0, 0.0, 0.0, 0.0, 0.0, 0.0, 0.0, 0.0, 0.0, 0.0, 0.0, 0.0, 0.0, 0.0, 0.0, 0.0, 0.0, 0.0, 0.0, 0.0, 0.0, 0.0, 0.0, 0.0, 0.0, 0.0], [0.0, 0.0, 0.0, 0.0, 0.0, 0.0, 0.0, 0.0, 0.0, 1.0, 0.0, 0.0, 0.0, 0.0, 0.0, 0.0, 0.0, 0.0, 0.0, 0.0, 0.0, 0.0, 0.0, 0.0, 0.0, 0.0, 0.0, 0.0, 0.0, 0.0, 0.0, 0.0, 0.0, 0.0, 0.0, 0.0, 0.0, 0.0, 0.0, 0.0, 0.0, 0.0, 0.0, 0.0, 0.0, 0.0, 0.0, 0.0], [0.0, 0.0, 0.0, 0.0, 0.0, 0.0, 0.0, 0.0, 0.0, 0.0, 1.0, 0.0, 0.0, 0.0, 0.0, 0.0, 0.0, 0.0, 0.0, 0.0, 0.0, 0.0, 0.0, 0.0, 0.0, 0.0, 0.0, 0.0, 0.0, 0.0, 0.0, 0.0, 0.0, 0.0, 0.0, 0.0, 0.0, 0.0, 0.0, 0.0, 0.0, 0.0, 0.0, 0.0, 0.0, 0.0, 0.0, 0.0], [0.0, 0.0, 0.0, 0.0, 0.0, 0.0, 0.0, 0.0, 0.0, 0.0, 0.0, 1.0, 0.0, 0.0, 0.0, 0.0, 0.0, 0.0, 0.0, 0.0, 0.0, 0.0, 0.0, 0.0, 0.0, 0.0, 0.0, 0.0, 0.0, 0.0, 0.0, 0.0, 0.0, 0.0, 0.0, 0.0, 0.0, 0.0, 0.0, 0.0, 0.0, 0.0, 0.0, 0.0, 0.0, 0.0, 0.0, 0.0], [0.0, 0.0, 0.0, 0.0, 0.0, 0.0, 0.0, 0.0, 0.0, 0.0, 0.0, 0.0, 1.0, 0.0, 0.0, 0.0, 0.0, 0.0, 0.0, 0.0, 0.0, 0.0, 0.0, 0.0, 0.0, 0.0, 0.0, 0.0, 0.0, 0.0, 0.0, 0.0, 0.0, 0.0, 0.0, 0.0, 0.0, 0.0, 0.0, 0.0, 0.0, 0.0, 0.0, 0.0, 0.0, 0.0, 0.0, 0.0], [0.0, 0.0, 0.0, 0.0, 0.0, 0.0, 0.0, 0.0, 0.0, 0.0, 0.0, 0.0, 0.0, 1.0, 0.0, 0.0, 0.0, 0.0, 0.0, 0.0, 0.0, 0.0, 0.0, 0.0, 0.0, 0.0, 0.0, 0.0, 0.0, 0.0, 0.0, 0.0, 0.0, 0.0, 0.0, 0.0, 0.0, 0.0, 0.0, 0.0, 0.0, 0.0, 0.0, 0.0, 0.0, 0.0, 0.0, 0.0], [0.0, 0.0, 0.0, 0.0, 0.0, 0.0, 0.0, 0.0, 0.0, 0.0, 0.0, 0.0, 0.0, 0.0, 1.0, 0.0, 0.0, 0.0, 0.0, 0.0, 0.0, 0.0, 0.0, 0.0, 0.0, 0.0, 0.0, 0.0, 0.0, 0.0, 0.0, 0.0, 0.0, 0.0, 0.0, 0.0, 0.0, 0.0, 0.0, 0.0, 0.0, 0.0, 0.0, 0.0, 0.0, 0.0, 0.0, 0.0], [0.0, 0.0, 0.0, 0.0, 0.0, 0.0, 0.0, 0.0, 0.0, 0.0, 0.0, 0.0, 0.0, 0.0, 0.0, 1.0, 0.0, 0.0, 0.0, 0.0, 0.0, 0.0, 0.0, 0.0, 0.0, 0.0, 0.0, 0.0, 0.0, 0.0, 0.0, 0.0, 0.0, 0.0, 0.0, 0.0, 0.0, 0.0, 0.0, 0.0, 0.0, 0.0, 0.0, 0.0, 0.0, 0.0, 0.0, 0.0], [0.0, 0.0, 0.0, 0.0, 0.0, 0.0, 0.0, 0.0, 0.0, 0.0, 0.0, 0.0, 0.0, 0.0, 0.0, 0.0, 1.0, 0.0, 0.0, 0.0, 0.0, 0.0, 0.0, 0.0, 0.0, 0.0, 0.0, 0.0, 0.0, 0.0, 0.0, 0.0, 0.0, 0.0, 0.0, 0.0, 0.0, 0.0, 0.0, 0.0, 0.0, 0.0, 0.0, 0.0, 0.0, 0.0, 0.0, 0.0], [0.0, 0.0, 0.0, 0.0, 0.0, 0.0, 0.0, 0.0, 0.0, 0.0, 0.0, 0.0, 0.0, 0.0, 0.0, 0.0, 0.0, 1.0, 0.0, 0.0, 0.0, 0.0, 0.0, 0.0, 0.0, 0.0, 0.0, 0.0, 0.0, 0.0, 0.0, 0.0, 0.0, 0.0, 0.0, 0.0, 0.0, 0.0, 0.0, 0.0, 0.0, 0.0, 0.0, 0.0, 0.0, 0.0, 0.0, 0.0], [0.0, 0.0, 0.0, 0.0, 0.0, 0.0, 0.0, 0.0, 0.0, 0.0, 0.0, 0.0, 0.0, 0.0, 0.0, 0.0, 0.0, 0.0, 1.0, 0.0, 0.0, 0.0, 0.0, 0.0, 0.0, 0.0, 0.0, 0.0, 0.0, 0.0, 0.0, 0.0, 0.0, 0.0, 0.0, 0.0, 0.0, 0.0, 0.0, 0.0, 0.0, 0.0, 0.0, 0.0, 0.0, 0.0, 0.0, 0.0], [0.0, 0.0, 0.0, 0.0, 0.0, 0.0, 0.0, 0.0, 0.0, 0.0, 0.0, 0.0, 0.0, 0.0, 0.0, 0.0, 0.0, 0.0, 0.0, 0.0, 0.0, 0.0, 0.0, 0.0, 0.0, 0.0, 0.0, 0.0, 0.0, 0.0, 0.0, 0.0, 0.0, 0.0, 0.0, 0.0, 0.0, 0.0, 0.0, 0.0, 0.0, 0.0, 0.0, 0.0, 0.0, 0.0, 0.0, 0.0], [0.0, 0.0, 0.0, 0.0, 0.0, 0.0, 0.0, 0.0, 0.0, 0.0, 0.0, 0.0, 0.0, 0.0, 0.0, 0.0, 0.0, 0.0, 0.0, 0.0, 0.0, 0.0, 0.0, 0.0, 0.0, 0.0, 0.0, 0.0, 0.0, 0.0, 0.0, 0.0, 0.0, 0.0, 0.0, 0.0, 0.0, 0.0, 0.0, 0.0, 0.0, 0.0, 0.0, 0.0, 0.0, 0.0, 0.0, 0.0], [0.0, 0.0, 0.0, 0.0, 0.0, 0.0, 0.0, 0.0, 0.0, 0.0, 0.0, 0.0, 0.0, 0.0, 0.0, 0.0, 0.0, 0.0, 0.0, 0.0, 0.0, 0.0, 0.0, 0.0, 0.0, 0.0, 0.0, 0.0, 0.0, 0.0, 0.0, 0.0, 0.0, 0.0, 0.0, 0.0, 0.0, 0.0, 0.0, 0.0, 0.0, 0.0, 0.0, 0.0, 0.0, 0.0, 0.0, 0.0], [0.0, 0.0, 0.0, 0.0, 0.0, 0.0, 0.0, 0.0, 0.0, 0.0, 0.0, 0.0, 0.0, 0.0, 0.0, 0.0, 0.0, 0.0, 0.0, 0.0, 0.0, 0.0, 0.0, 0.0, 0.0, 0.0, 0.0, 0.0, 0.0, 0.0, 0.0, 0.0, 0.0, 0.0, 0.0, 0.0, 0.0, 0.0, 0.0, 0.0, 0.0, 0.0, 0.0, 0.0, 0.0, 0.0, 0.0, 0.0], [0.0, 0.0, 0.0, 0.0, 0.0, 0.0, 0.0, 0.0, 0.0, 0.0, 0.0, 0.0, 0.0, 0.0, 0.0, 0.0, 0.0, 0.0, 0.0, 0.0, 0.0, 0.0, 0.0, 0.0, 0.0, 0.0, 0.0, 0.0, 0.0, 0.0, 0.0, 0.0, 0.0, 0.0, 0.0, 0.0, 0.0, 0.0, 0.0, 0.0, 0.0, 0.0, 0.0, 0.0, 0.0, 0.0, 0.0, 0.0], [0.0, 0.0, 0.0, 0.0, 0.0, 0.0, 0.0, 0.0, 0.0, 0.0, 0.0, 0.0, 0.0, 0.0, 0.0, 0.0, 0.0, 0.0, 0.0, 1.0, 0.0, 0.0, 0.0, 0.0, 0.0, 0.0, 0.0, 0.0, 0.0, 0.0, 0.0, 0.0, 0.0, 0.0, 0.0, 0.0, 0.0, 0.0, 0.0, 0.0, 0.0, 0.0, 0.0, 0.0, 0.0, 0.0, 0.0, 0.0], [0.0, 0.0, 0.0, 0.0, 0.0, 0.0, 0.0, 0.0, 0.0, 0.0, 0.0, 0.0, 0.0, 0.0, 0.0, 0.0, 0.0, 0.0, 0.0, 0.0, 0.0, 0.0, 0.0, 0.0, 0.0, 0.0, 0.0, 0.0, 0.0, 0.0, 0.0, 0.0, 0.0, 0.0, 0.0, 0.0, 0.0, 0.0, 0.0, 0.0, 0.0, 0.0, 0.0, 0.0, 0.0, 0.0, 0.0, 0.0], [0.0, 0.0, 0.0, 0.0, 0.0, 0.0, 0.0, 0.0, 0.0, 0.0, 0.0, 0.0, 0.0, 0.0, 0.0, 0.0, 0.0, 0.0, 0.0, 0.0, 0.0, 0.0, 0.0, 0.0, 0.0, 0.0, 0.0, 0.0, 0.0, 0.0, 0.0, 0.0, 0.0, 0.0, 0.0, 0.0, 0.0, 0.0, 0.0, 0.0, 0.0, 0.0, 0.0, 0.0, 0.0, 0.0, 0.0, 0.0], [0.0, 0.0, 0.0, 0.0, 0.0, 0.0, 0.0, 0.0, 0.0, 0.0, 0.0, 0.0, 0.0, 0.0, 0.0, 0.0, 0.0, 0.0, 0.0, 0.0, 0.0, 0.0, 0.0, 0.0, 0.0, 0.0, 0.0, 0.0, 0.0, 0.0, 0.0, 0.0, 0.0, 0.0, 0.0, 0.0, 0.0, 0.0, 0.0, 0.0, 0.0, 0.0, 0.0, 0.0, 0.0, 0.0, 0.0, 0.0], [0.0, 0.0, 0.0, 0.0, 0.0, 0.0, 0.0, 0.0, 0.0, 0.0, 0.0, 0.0, 0.0, 0.0, 0.0, 0.0, 0.0, 0.0, 0.0, 0.0, 1.0, 0.0, 0.0, 0.0, 0.0, 0.0, 0.0, 0.0, 0.0, 0.0, 0.0, 0.0, 0.0, 0.0, 0.0, 0.0, 0.0, 0.0, 0.0, 0.0, 0.0, 0.0, 0.0, 0.0, 0.0, 0.0, 0.0, 0.0], [0.0, 0.0, 0.0, 0.0, 0.0, 0.0, 0.0, 0.0, 0.0, 0.0, 0.0, 0.0, 0.0, 0.0, 0.0, 0.0, 0.0, 0.0, 0.0, 0.0, 0.0, 0.0, 0.0, 0.0, 0.0, 0.0, 0.0, 0.0, 0.0, 0.0, 0.0, 0.0, 0.0, 0.0, 0.0, 0.0, 0.0, 0.0, 0.0, 0.0, 0.0, 0.0, 0.0, 0.0, 0.0, 0.0, 0.0, 0.0], [0.0, 0.0, 0.0, 0.0, 0.0, 0.0, 0.0, 0.0, 0.0, 0.0, 0.0, 0.0, 0.0, 0.0, 0.0, 0.0, 0.0, 0.0, 0.0, 0.0, 0.0, 1.0, 0.0, 0.0, 0.0, 0.0, 0.0, 0.0, 0.0, 0.0, 0.0, 0.0, 0.0, 0.0, 0.0, 0.0, 0.0, 0.0, 0.0, 0.0, 0.0, 0.0, 0.0, 0.0, 0.0, 0.0, 0.0, 0.0], [0.0, 0.0, 0.0, 0.0, 0.0, 0.0, 0.0, 0.0, 0.0, 0.0, 0.0, 0.0, 0.0, 0.0, 0.0, 0.0, 0.0, 0.0, 0.0, 0.0, 0.0, 0.0, 0.0, 0.0, 0.0, 0.0, 0.0, 0.0, 0.0, 0.0, 0.0, 0.0, 0.0, 0.0, 0.0, 0.0, 0.0, 0.0, 0.0, 0.0, 0.0, 0.0, 0.0, 0.0, 0.0, 0.0, 0.0, 0.0], [0.0, 0.0, 0.0, 0.0, 0.0, 0.0, 0.0, 0.0, 0.0, 0.0, 0.0, 0.0, 0.0, 0.0, 0.0, 0.0, 0.0, 0.0, 0.0, 0.0, 0.0, 0.0, 0.0, 0.0, 0.0, 0.0, 0.0, 0.0, 0.0, 0.0, 0.0, 0.0, 0.0, 0.0, 0.0, 0.0, 0.0, 0.0, 0.0, 0.0, 0.0, 0.0, 0.0, 0.0, 0.0, 0.0, 0.0, 0.0], [0.0, 0.0, 0.0, 0.0, 0.0, 0.0, 0.0, 0.0, 0.0, 0.0, 0.0, 0.0, 0.0, 0.0, 0.0, 0.0, 0.0, 0.0, 0.0, 0.0, 0.0, 0.0, 0.0, 0.0, 0.0, 0.0, 0.0, 0.0, 0.0, 0.0, 0.0, 0.0, 0.0, 0.0, 0.0, 0.0, 0.0, 0.0, 0.0, 0.0, 0.0, 0.0, 0.0, 0.0, 0.0, 0.0, 0.0, 0.0], [0.0, 0.0, 0.0, 0.0, 0.0, 0.0, 0.0, 0.0, 0.0, 0.0, 0.0, 0.0, 0.0, 0.0, 0.0, 0.0, 0.0, 0.0, 0.0, 0.0, 0.0, 0.0, 1.0, 0.0, 0.0, 0.0, 0.0, 0.0, 0.0, 0.0, 0.0, 0.0, 0.0, 0.0, 0.0, 0.0, 0.0, 0.0, 0.0, 0.0, 0.0, 0.0, 0.0, 0.0, 0.0, 0.0, 0.0, 0.0], [0.0, 0.0, 0.0, 0.0, 0.0, 0.0, 0.0, 0.0, 0.0, 0.0, 0.0, 0.0, 0.0, 0.0, 0.0, 0.0, 0.0, 0.0, 0.0, 0.0, 0.0, 0.0, 0.0, 0.0, 0.0, 0.0, 0.0, 0.0, 0.0, 0.0, 0.0, 0.0, 0.0, 0.0, 0.0, 0.0, 0.0, 0.0, 0.0, 0.0, 0.0, 0.0, 0.0, 0.0, 0.0, 0.0, 0.0, 0.0], [0.0, 0.0, 0.0, 0.0, 0.0, 0.0, 0.0, 0.0, 0.0, 0.0, 0.0, 0.0, 0.0, 0.0, 0.0, 0.0, 0.0, 0.0, 0.0, 0.0, 0.0, 0.0, 0.0, 0.0, 0.0, 0.0, 0.0, 0.0, 0.0, 0.0, 0.0, 0.0, 0.0, 0.0, 0.0, 0.0, 0.0, 0.0, 0.0, 0.0, 0.0, 0.0, 0.0, 0.0, 0.0, 0.0, 0.0, 0.0], [0.0, 0.0, 0.0, 0.0, 0.0, 0.0, 0.0, 0.0, 0.0, 0.0, 0.0, 0.0, 0.0, 0.0, 0.0, 0.0, 0.0, 0.0, 0.0, 0.0, 0.0, 0.0, 0.0, 1.0, 0.0, 0.0, 0.0, 0.0, 0.0, 0.0, 0.0, 0.0, 0.0, 0.0, 0.0, 0.0, 0.0, 0.0, 0.0, 0.0, 0.0, 0.0, 0.0, 0.0, 0.0, 0.0, 0.0, 0.0], [0.0, 0.0, 0.0, 0.0, 0.0, 0.0, 0.0, 0.0, 0.0, 0.0, 0.0, 0.0, 0.0, 0.0, 0.0, 0.0, 0.0, 0.0, 0.0, 0.0, 0.0, 0.0, 0.0, 0.0, 1.0, 0.0, 0.0, 0.0, 0.0, 0.0, 0.0, 0.0, 0.0, 0.0, 0.0, 0.0, 0.0, 0.0, 0.0, 0.0, 0.0, 0.0, 0.0, 0.0, 0.0, 0.0, 0.0, 0.0], [0.0, 0.0, 0.0, 0.0, 0.0, 0.0, 0.0, 0.0, 0.0, 0.0, 0.0, 0.0, 0.0, 0.0, 0.0, 0.0, 0.0, 0.0, 0.0, 0.0, 0.0, 0.0, 0.0, 0.0, 0.0, 1.0, 0.0, 0.0, 0.0, 0.0, 0.0, 0.0, 0.0, 0.0, 0.0, 0.0, 0.0, 0.0, 0.0, 0.0, 0.0, 0.0, 0.0, 0.0, 0.0, 0.0, 0.0, 0.0], [0.0, 0.0, 0.0, 0.0, 0.0, 0.0, 0.0, 0.0, 0.0, 0.0, 0.0, 0.0, 0.0, 0.0, 0.0, 0.0, 0.0, 0.0, 0.0, 0.0, 0.0, 0.0, 0.0, 0.0, 0.0, 0.0, 1.0, 0.0, 0.0, 0.0, 0.0, 0.0, 0.0, 0.0, 0.0, 0.0, 0.0, 0.0, 0.0, 0.0, 0.0, 0.0, 0.0, 0.0, 0.0, 0.0, 0.0, 0.0], [0.0, 0.0, 0.0, 0.0, 0.0, 0.0, 0.0, 0.0, 0.0, 0.0, 0.0, 0.0, 0.0, 0.0, 0.0, 0.0, 0.0, 0.0, 0.0, 0.0, 0.0, 0.0, 0.0, 0.0, 0.0, 0.0, 0.0, 1.0, 0.0, 0.0, 0.0, 0.0, 0.0, 0.0, 0.0, 0.0, 0.0, 0.0, 0.0, 0.0, 0.0, 0.0, 0.0, 0.0, 0.0, 0.0, 0.0, 0.0], [0.0, 0.0, 0.0, 0.0, 0.0, 0.0, 0.0, 0.0, 0.0, 0.0, 0.0, 0.0, 0.0, 0.0, 0.0, 0.0, 0.0, 0.0, 0.0, 0.0, 0.0, 0.0, 0.0, 0.0, 0.0, 0.0, 0.0, 0.0, 1.0, 0.0, 0.0, 0.0, 0.0, 0.0, 0.0, 0.0, 0.0, 0.0, 0.0, 0.0, 0.0, 0.0, 0.0, 0.0, 0.0, 0.0, 0.0, 0.0], [0.0, 0.0, 0.0, 0.0, 0.0, 0.0, 0.0, 0.0, 0.0, 0.0, 0.0, 0.0, 0.0, 0.0, 0.0, 0.0, 0.0, 0.0, 0.0, 0.0, 0.0, 0.0, 0.0, 0.0, 0.0, 0.0, 0.0, 0.0, 0.0, 1.0, 0.0, 0.0, 0.0, 0.0, 0.0, 0.0, 0.0, 0.0, 0.0, 0.0, 0.0, 0.0, 0.0, 0.0, 0.0, 0.0, 0.0, 0.0], [0.0, 0.0, 0.0, 0.0, 0.0, 0.0, 0.0, 0.0, 0.0, 0.0, 0.0, 0.0, 0.0, 0.0, 0.0, 0.0, 0.0, 0.0, 0.0, 0.0, 0.0, 0.0, 0.0, 0.0, 0.0, 0.0, 0.0, 0.0, 0.0, 0.0, 0.0, 0.0, 0.0, 0.0, 0.0, 0.0, 0.0, 0.0, 0.0, 0.0, 0.0, 0.0, 0.0, 0.0, 0.0, 0.0, 0.0, 0.0], [0.0, 0.0, 0.0, 0.0, 0.0, 0.0, 0.0, 0.0, 0.0, 0.0, 0.0, 0.0, 0.0, 0.0, 0.0, 0.0, 0.0, 0.0, 0.0, 0.0, 0.0, 0.0, 0.0, 0.0, 0.0, 0.0, 0.0, 0.0, 0.0, 0.0, 1.0, 0.0, 0.0, 0.0, 0.0, 0.0, 0.0, 0.0, 0.0, 0.0, 0.0, 0.0, 0.0, 0.0, 0.0, 0.0, 0.0, 0.0], [0.0, 0.0, 0.0, 0.0, 0.0, 0.0, 0.0, 0.0, 0.0, 0.0, 0.0, 0.0, 0.0, 0.0, 0.0, 0.0, 0.0, 0.0, 0.0, 0.0, 0.0, 0.0, 0.0, 0.0, 0.0, 0.0, 0.0, 0.0, 0.0, 0.0, 0.0, 1.0, 0.0, 0.0, 0.0, 0.0, 0.0, 0.0, 0.0, 0.0, 0.0, 0.0, 0.0, 0.0, 0.0, 0.0, 0.0, 0.0], [0.0, 0.0, 0.0, 0.0, 0.0, 0.0, 0.0, 0.0, 0.0, 0.0, 0.0, 0.0, 0.0, 0.0, 0.0, 0.0, 0.0, 0.0, 0.0, 0.0, 0.0, 0.0, 0.0, 0.0, 0.0, 0.0, 0.0, 0.0, 0.0, 0.0, 0.0, 0.0, 1.0, 0.0, 0.0, 0.0, 0.0, 0.0, 0.0, 0.0, 0.0, 0.0, 0.0, 0.0, 0.0, 0.0, 0.0, 0.0], [0.0, 0.0, 0.0, 0.0, 0.0, 0.0, 0.0, 0.0, 0.0, 0.0, 0.0, 0.0, 0.0, 0.0, 0.0, 0.0, 0.0, 0.0, 0.0, 0.0, 0.0, 0.0, 0.0, 0.0, 0.0, 0.0, 0.0, 0.0, 0.0, 0.0, 0.0, 0.0, 0.0, 1.0, 0.0, 0.0, 0.0, 0.0, 0.0, 0.0, 0.0, 0.0, 0.0, 0.0, 0.0, 0.0, 0.0, 0.0], [0.0, 0.0, 0.0, 0.0, 0.0, 0.0, 0.0, 0.0, 0.0, 0.0, 0.0, 0.0, 0.0, 0.0, 0.0, 0.0, 0.0, 0.0, 0.0, 0.0, 0.0, 0.0, 0.0, 0.0, 0.0, 0.0, 0.0, 0.0, 0.0, 0.0, 0.0, 0.0, 0.0, 0.0, 1.0, 0.0, 0.0, 0.0, 0.0, 0.0, 0.0, 0.0, 0.0, 0.0, 0.0, 0.0, 0.0, 0.0], [0.0, 0.0, 0.0, 0.0, 0.0, 0.0, 0.0, 0.0, 0.0, 0.0, 0.0, 0.0, 0.0, 0.0, 0.0, 0.0, 0.0, 0.0, 0.0, 0.0, 0.0, 0.0, 0.0, 0.0, 0.0, 0.0, 0.0, 0.0, 0.0, 0.0, 0.0, 0.0, 0.0, 0.0, 0.0, 1.0, 0.0, 0.0, 0.0, 0.0, 0.0, 0.0, 0.0, 0.0, 0.0, 0.0, 0.0, 0.0], [0.0, 0.0, 0.0, 0.0, 0.0, 0.0, 0.0, 0.0, 0.0, 0.0, 0.0, 0.0, 0.0, 0.0, 0.0, 0.0, 0.0, 0.0, 0.0, 0.0, 0.0, 0.0, 0.0, 0.0, 0.0, 0.0, 0.0, 0.0, 0.0, 0.0, 0.0, 0.0, 0.0, 0.0, 0.0, 0.0, 1.0, 0.0, 0.0, 0.0, 0.0, 0.0, 0.0, 0.0, 0.0, 0.0, 0.0, 0.0], [0.0, 0.0, 0.0, 0.0, 0.0, 0.0, 0.0, 0.0, 0.0, 0.0, 0.0, 0.0, 0.0, 0.0, 0.0, 0.0, 0.0, 0.0, 0.0, 0.0, 0.0, 0.0, 0.0, 0.0, 0.0, 0.0, 0.0, 0.0, 0.0, 0.0, 0.0, 0.0, 0.0, 0.0, 0.0, 0.0, 0.0, 1.0, 0.0, 0.0, 0.0, 0.0, 0.0, 0.0, 0.0, 0.0, 0.0, 0.0], [0.0, 0.0, 0.0, 0.0, 0.0, 0.0, 0.0, 0.0, 0.0, 0.0, 0.0, 0.0, 0.0, 0.0, 0.0, 0.0, 0.0, 0.0, 0.0, 0.0, 0.0, 0.0, 0.0, 0.0, 0.0, 0.0, 0.0, 0.0, 0.0, 0.0, 0.0, 0.0, 0.0, 0.0, 0.0, 0.0, 0.0, 0.0, 1.0, 0.0, 0.0, 0.0, 0.0, 0.0, 0.0, 0.0, 0.0, 0.0], [0.0, 0.0, 0.0, 0.0, 0.0, 0.0, 0.0, 0.0, 0.0, 0.0, 0.0, 0.0, 0.0, 0.0, 0.0, 0.0, 0.0, 0.0, 0.0, 0.0, 0.0, 0.0, 0.0, 0.0, 0.0, 0.0, 0.0, 0.0, 0.0, 0.0, 0.0, 0.0, 0.0, 0.0, 0.0, 0.0, 0.0, 0.0, 0.0, 1.0, 0.0, 0.0, 0.0, 0.0, 0.0, 0.0, 0.0, 0.0], [0.0, 0.0, 0.0, 0.0, 0.0, 0.0, 0.0, 0.0, 0.0, 0.0, 0.0, 0.0, 0.0, 0.0, 0.0, 0.0, 0.0, 0.0, 0.0, 0.0, 0.0, 0.0, 0.0, 0.0, 0.0, 0.0, 0.0, 0.0, 0.0, 0.0, 0.0, 0.0, 0.0, 0.0, 0.0, 0.0, 0.0, 0.0, 0.0, 0.0, 1.0, 0.0, 0.0, 0.0, 0.0, 0.0, 0.0, 0.0], [0.0, 0.0, 0.0, 0.0, 0.0, 0.0, 0.0, 0.0, 0.0, 0.0, 0.0, 0.0, 0.0, 0.0, 0.0, 0.0, 0.0, 0.0, 0.0, 0.0, 0.0, 0.0, 0.0, 0.0, 0.0, 0.0, 0.0, 0.0, 0.0, 0.0, 0.0, 0.0, 0.0, 0.0, 0.0, 0.0, 0.0, 0.0, 0.0, 0.0, 0.0, 1.0, 0.0, 0.0, 0.0, 0.0, 0.0, 0.0], [0.0, 0.0, 0.0, 0.0, 0.0, 0.0, 0.0, 0.0, 0.0, 0.0, 0.0, 0.0, 0.0, 0.0, 0.0, 0.0, 0.0, 0.0, 0.0, 0.0, 0.0, 0.0, 0.0, 0.0, 0.0, 0.0, 0.0, 0.0, 0.0, 0.0, 0.0, 0.0, 0.0, 0.0, 0.0, 0.0, 0.0, 0.0, 0.0, 0.0, 0.0, 0.0, 1.0, 0.0, 0.0, 0.0, 0.0, 0.0], [0.0, 0.0, 0.0, 0.0, 0.0, 0.0, 0.0, 0.0, 0.0, 0.0, 0.0, 0.0, 0.0, 0.0, 0.0, 0.0, 0.0, 0.0, 0.0, 0.0, 0.0, 0.0, 0.0, 0.0, 0.0, 0.0, 0.0, 0.0, 0.0, 0.0, 0.0, 0.0, 0.0, 0.0, 0.0, 0.0, 0.0, 0.0, 0.0, 0.0, 0.0, 0.0, 0.0, 1.0, 0.0, 0.0, 0.0, 0.0], [0.0, 0.0, 0.0, 0.0, 0.0, 0.0, 0.0, 0.0, 0.0, 0.0, 0.0, 0.0, 0.0, 0.0, 0.0, 0.0, 0.0, 0.0, 0.0, 0.0, 0.0, 0.0, 0.0, 0.0, 0.0, 0.0, 0.0, 0.0, 0.0, 0.0, 0.0, 0.0, 0.0, 0.0, 0.0, 0.0, 0.0, 0.0, 0.0, 0.0, 0.0, 0.0, 0.0, 0.0, 1.0, 0.0, 0.0, 0.0], [0.0, 0.0, 0.0, 0.0, 0.0, 0.0, 0.0, 0.0, 0.0, 0.0, 0.0, 0.0, 0.0, 0.0, 0.0, 0.0, 0.0, 0.0, 0.0, 0.0, 0.0, 0.0, 0.0, 0.0, 0.0, 0.0, 0.0, 0.0, 0.0, 0.0, 0.0, 0.0, 0.0, 0.0, 0.0, 0.0, 0.0, 0.0, 0.0, 0.0, 0.0, 0.0, 0.0, 0.0, 0.0, 1.0, 0.0, 0.0], [0.0, 0.0, 0.0, 0.0, 0.0, 0.0, 0.0, 0.0, 0.0, 0.0, 0.0, 0.0, 0.0, 0.0, 0.0, 0.0, 0.0, 0.0, 0.0, 0.0, 0.0, 0.0, 0.0, 0.0, 0.0, 0.0, 0.0, 0.0, 0.0, 0.0, 0.0, 0.0, 0.0, 0.0, 0.0, 0.0, 0.0, 0.0, 0.0, 0.0, 0.0, 0.0, 0.0, 0.0, 0.0, 0.0, 1.0, 0.0], [0.0, 0.0, 0.0, 0.0, 0.0, 0.0, 0.0, 0.0, 0.0, 0.0, 0.0, 0.0, 0.0, 0.0, 0.0, 0.0, 0.0, 0.0, 0.0, 0.0, 0.0, 0.0, 0.0, 0.0, 0.0, 0.0, 0.0, 0.0, 0.0, 0.0, 0.0, 0.0, 0.0, 0.0, 0.0, 0.0, 0.0, 0.0, 0.0, 0.0, 0.0, 0.0, 0.0, 0.0, 0.0, 0.0, 0.0, 1.0]], "tf": 428, "tprobs": [[1.0]], "clim": {"dates": [0, 1, 2, 3, 4, 5, 6, 7, 8, 9, 10, 11, 12, 13, 14, 15, 16, 17, 18, 19, 20, 21, 22, 23, 24, 25, 26, 27, 28, 29, 30, 31, 32, 33, 34, 35, 36, 37, 38, 39, 40, 41, 42, 43, 44, 45, 46, 47, 48, 49, 50, 51, 52, 53, 54, 55, 56, 57, 58, 59, 60, 61, 62, 63, 64, 65, 66, 67, 68, 69, 70, 71, 72, 73, 74, 75, 76, 77, 78, 79, 80, 81, 82, 83, 84, 85, 86, 87, 88, 89, 90, 91, 92, 93, 94, 95, 96, 97, 98, 99, 100, 101, 102, 103, 104, 105, 106, 107, 108, 109, 110, 111, 112, 113, 114, 115, 116, 117, 118, 119, 120, 121, 122, 123, 124, 125, 126, 127, 128, 129, 130, 131, 132, 133, 134, 135, 136, 137, 138, 139, 140, 141, 142, 143, 144, 145, 146, 147, 148, 149, 150, 151, 152, 153, 154, 155, 156, 157, 158, 159, 160, 161, 162, 163, 164, 165, 166, 167, 168, 169, 170, 171, 172, 173, 174, 175, 176, 177, 178, 179, 180, 181, 182, 183, 184, 185, 186, 187, 188, 189, 190, 191, 192, 193, 194, 195, 196, 197, 198, 199, 200, 201, 202, 203, 204, 205, 206, 207, 208, 209, 210, 211, 212, 213, 214, 215, 216, 217, 218, 219, 220, 221, 222, 223, 224, 225, 226, 227, 228, 229, 230, 231, 232, 233, 234, 235, 236, 237, 238, 239, 240, 241, 242, 243, 244, 245, 246, 247, 248, 249, 250, 251, 252, 253, 254, 255, 256, 257, 258, 259, 260, 261, 262, 263, 264, 265, 266, 267, 268, 269, 270, 271, 272, 273, 274, 275, 276, 277, 278, 279, 280, 281, 282, 283, 284, 285, 286, 287, 288, 289, 290, 291, 292, 293, 294, 295, 296, 297, 298, 299, 300, 301, 302, 303, 304, 305, 306, 307, 308, 309, 310, 311, 312, 313, 314, 315, 316, 317, 318, 319, 320, 321, 322, 323, 324, 325, 326, 327, 328, 329, 330, 331, 332, 333, 334, 335, 336, 337, 338, 339, 340, 341, 342, 343, 344, 345, 346, 347, 348, 349, 350, 351, 352, 353, 354, 355, 356, 357, 358, 359, 360, 361, 362, 363, 364, 365, 366, 367, 368, 369, 370, 371, 372, 373, 374, 375, 376, 377, 378, 379, 380, 381, 382, 383, 384, 385, 386, 387, 388, 389, 390, 391, 392, 393, 394, 395, 396, 397, 398, 399, 400, 401, 402, 403, 404, 405, 406, 407, 408, 409, 410, 411, 412, 413, 414, 415, 416, 417, 418, 419, 420, 421, 422, 423, 424, 425, 426, 427, 428, 429, 430, 431, 432, 433, 434, 435, 436, 437, 438, 439, 440, 441, 442, 443, 444, 445, 446, 447, 448, 449, 450, 451, 452, 453, 454, 455, 456, 457, 458, 459, 460, 461, 462, 463, 464, 465, 466, 467, 468, 469, 470, 471, 472, 473, 474, 475, 476, 477, 478, 479, 480, 481, 482, 483, 484, 485, 486, 487, 488, 489, 490, 491, 492, 493, 494, 495, 496, 497, 498, 499, 500, 501, 502, 503, 504, 505, 506, 507, 508, 509, 510, 511, 512, 513, 514, 515, 516, 517, 518, 519, 520, 521, 522, 523, 524, 525, 526, 527, 528, 529, 530, 531, 532, 533, 534, 535, 536, 537, 538, 539, 540, 541, 542, 543, 544, 545, 546, 547, 548, 549, 550, 551, 552, 553, 554, 555, 556, 557, 558, 559, 560, 561, 562, 563, 564, 565, 566, 567, 568, 569, 570, 571, 572, 573, 574, 575, 576, 577, 578, 579, 580, 581, 582, 583, 584, 585, 586, 587, 588, 589, 590, 591, 592, 593, 594, 595, 596, 597, 598, 599, 600, 601, 602, 603, 604, 605, 606, 607, 608, 609, 610, 611, 612, 613, 614, 615, 616, 617, 618, 619, 620, 621, 622, 623, 624, 625, 626, 627, 628, 629, 630, 631, 632, 633, 634, 635, 636, 637, 638, 639, 640, 641, 642, 643, 644, 645, 646, 647, 648, 649, 650, 651, 652, 653, 654, 655, 656, 657, 658, 659, 660, 661, 662, 663, 664, 665, 666, 667, 668, 669, 670, 671, 672, 673, 674, 675, 676, 677, 678, 679, 680, 681, 682, 683, 684, 685, 686, 687, 688, 689, 690, 691, 692, 693, 694, 695, 696, 697, 698, 699, 700, 701, 702, 703, 704, 705, 706, 707, 708, 709, 710, 711, 712, 713, 714, 715, 716, 717, 718, 719, 720, 721, 722, 723, 724, 725, 726, 727, 728, 729, 730, 731, 732, 733, 734, 735, 736, 737, 738, 739, 740, 741, 742, 743, 744, 745, 746, 747, 748, 749, 750, 751, 752, 753, 754, 755, 756, 757, 758, 759, 760, 761, 762, 763, 764, 765, 766, 767, 768, 769, 770, 771, 772, 773, 774, 775, 776, 777, 778, 779, 780, 781, 782, 783, 784, 785, 786, 787, 788, 789, 790, 791, 792, 793, 794, 795, 796, 797, 798, 799, 800, 801, 802, 803, 804, 805, 806, 807, 808, 809, 810, 811, 812, 813, 814, 815, 816, 817, 818, 819, 820, 821, 822, 823, 824, 825], "envar": [0.6457950882081371, 0.646068307565039, 0.6462921619230383, 0.6464664586485132, 0.6465910513639777, 0.6466658404556407, 0.6466907734190593, 0.6466658450404047, 0.6465910974120257, 0.6464666197822078, 0.6462925482402173, 0.646069065238909, 0.6457963989583385, 0.6454748225149318, 0.6451046530218283, 0.6446862505070057, 0.6442200166967129, 0.6437063936725551, 0.6431458624113164, 0.642538941217222, 0.6418861840568675, 0.6411881788074542, 0.640445545429263, 0.6396589340734926, 0.6388290231366696, 0.6379565172728083, 0.637042145374384, 0.6360866585329598, 0.6350908279900115, 0.6340554430881119, 0.6329813092321901, 0.6318692458700721, 0.6307200845009494, 0.6295346667198223, 0.6283138423053318, 0.6270584673577382, 0.6257694024931324, 0.6244475110992904, 0.6230936576579055, 0.6217087061372615, 0.6202935184587616, 0.6188489530400885, 0.6173758634171631, 0.6158750969464915, 0.614347493588933, 0.6127938847754175, 0.6112150923546504, 0.6096119276224148, 0.6079851904316678, 0.6063356683822747, 0.6046641360888922, 0.6029713545252284, 0.6012580704426626, 0.5995250158609842, 0.5977729076288414, 0.5960024470513359, 0.5942143195820857, 0.5924091945769934, 0.5905877251068906, 0.5887505478261981, 0.5868982828947216, 0.5850315339497142, 0.5831508881253564, 0.5812569161168446, 0.5793501722863392, 0.5774311948080804, 0.5755005058500671, 0.5735586117897727, 0.5716060034614716, 0.5696431564328444, 0.5676705313086396, 0.565688574059275, 0.5636977163723708, 0.561698376025324, 0.5596909572771399, 0.5576758512778528, 0.5556534364939785, 0.5536240791485498, 0.5515881336743964, 0.5495459431794318, 0.5474978399228162, 0.5454441458009596, 0.5433851728424269, 0.5413212237108967, 0.5392525922154121, 0.5371795638272474, 0.5351024162027896, 0.5330214197119109, 0.5309368379713748, 0.5288489283828874, 0.5267579426754609, 0.5246641274518162, 0.5225677247385996, 0.5204689725402362, 0.5183681053962834, 0.5162653549421842, 0.5141609504733518, 0.5120551195125462, 0.5099480883805203, 0.5078400827699374, 0.5057313283225664, 0.5036220512097759, 0.5015124787163434, 0.4994028398275976, 0.4972933658199026, 0.495184290854475, 0.4930758525745135, 0.4909682927055854, 0.48886185765919465, 0.4867567991394087, 0.4846533747523887, 0.4825518486186089, 0.4804524919875043, 0.47835558385421506, 0.4762614115780369, 0.47417027150209823, 0.47208246957371575, 0.4699983219647774, 0.4679181556914126, 0.46584230923209846, 0.46377113314324236, 0.46170499067115833, 0.45964425835922607, 0.4575893266488884, 0.4555406004729984, 0.45349849983987706, 0.45146346040628726, 0.44943593403736426, 0.4474163893513757, 0.44540531224700847, 0.44340320641069975, 0.44141059380134945, 0.43942801510956264, 0.4374560301883865, 0.43549521845231864, 0.4335461792411765, 0.4316095321452431, 0.42968591728791883, 0.42777599556194934, 0.42588044881513953, 0.423999979981316, 0.42213531315217845, 0.4202871935855659, 0.4184563876455805, 0.4166436826699506, 0.41484988675998546, 0.41307582848847724, 0.41132235652094906, 0.40959033914573073, 0.4078806637084738, 0.4061942359469012, 0.40453197922181483, 0.4028948336406829, 0.40128375507047637, 0.3996997140368456, 0.3981436945072059, 0.39661669255585674, 0.3951197149098793, 0.3936537773752433, 0.3922199031433161, 0.3908191209787928, 0.3894524632909506, 0.3881209640910861, 0.386825656839986, 0.38556757219034055, 0.38434773563008756, 0.3831671650337878, 0.382026868130269, 0.38092783989589873, 0.3798710598839745, 0.3788574895018092, 0.377888069248146, 0.3769637159245235, 0.3760853198351304, 0.37525374199050626, 0.3744698113311523, 0.3737343219876949, 0.3730480305946781, 0.37241165367533535, 0.3718258651147959, 0.37129129373910064, 0.3708085210171371, 0.3703780789021406, 0.37000044782875036, 0.3696760548807597, 0.3694052721436574, 0.3691884152548369, 0.36902574216296025, 0.3689174521064233, 0.36886368481918896, 0.36886451997046876, 0.36891997684285205, 0.3690300142515386, 0.3691945307053509, 0.36941336480821085, 0.36968629589779595, 0.3700130449161605, 0.3703932755052596, 0.370826595318549, 0.37146931468233657, 0.37202303358404043, 0.3726281692485242, 0.3732841081276957, 0.3739901907617788, 0.3747457141583966, 0.3755499342839099, 0.3764020686497056, 0.37730129897597103, 0.3782467739155325, 0.3792376118205385, 0.3802729035351493, 0.38135171519791367, 0.3824730910381743, 0.3836360561516225, 0.384839619241001, 0.3860827753089183, 0.38736450829076735, 0.38868379361682315, 0.39003960069370525, 0.39143089529652136, 0.3928566418641404, 0.39431580569116575, 0.39580735501127595, 0.3973302629676666, 0.39888350946734613, 0.4004660829170101, 0.40207698183913265, 0.4037152163677622, 0.4053798096242977, 0.4070697989742369, 0.4087842371665372, 0.4105221933578096, 0.4122827540240751, 0.4140650237632575, 0.4158681259919652, 0.4176912035404273, 0.419533419149713, 0.42139395587555456, 0.4232720174032578, 0.4251668282782702, 0.42707763405704857, 0.42900370138287913, 0.4309443179912888, 0.43289879264963615, 0.43486645503539745, 0.4368466555575577, 0.43883876512540143, 0.44084217486885324, 0.4428562958143698, 0.44488055852022, 0.4469144126748146, 0.4489573266615681, 0.45100878709359427, 0.45306829832134643, 0.4551353819161279, 0.4572095761322136, 0.4592904353501379, 0.4613775295035231, 0.46347044349164757, 0.465568776579781, 0.4676721417891489, 0.4697801652782281, 0.471892485716926, 0.47400875365504813, 0.47612863088632207, 0.47825178980911887, 0.48037791278488556, 0.48250669149519254, 0.4846378262981925, 0.4867710255851878, 0.4889060051379105, 0.4910424874870425, 0.49318020127241907, 0.4953188806052975, 0.4974582644330052, 0.49959809590623444, 0.5017381217491963, 0.5038780916328103, 0.5060177575510721, 0.50815687320071, 0.5102951933642247, 0.5124324732963895, 0.5145684681142751, 0.516702932190868, 0.5188356185523453, 0.5209662782790817, 0.5230946599104798, 0.5252205088537254, 0.5273435667966073, 0.5294635711245574, 0.5315802543421132, 0.5336933434990383, 0.5358025596213876, 0.537907617147849, 0.5400082233717562, 0.5421040778892231, 0.5441948720539179, 0.54628028843907, 0.5483600003073696, 0.5504336710895117, 0.5525009538722109, 0.5545614908966103, 0.5566149130680969, 0.5586608394786334, 0.5606988769428224, 0.5627286195490122, 0.5647496482268746, 0.56676153033298, 0.5687638192560176, 0.5707560540434113, 0.5727377590512023, 0.5747084436191754, 0.5766676017733197, 0.5786147119578231, 0.5805492367989046, 0.5824706229028878, 0.5843783006910167, 0.5862716842736013, 0.5881501713661577, 0.590013143250278, 0.5918599647820221, 0.5936899844506633, 0.5955025344906484, 0.5972969310496401, 0.5990724744155018, 0.6008284493050442, 0.6025641252173057, 0.6042787568540471, 0.6059715846100311, 0.6076418351355202, 0.6092887219732422, 0.6109114462718759, 0.6125091975778556, 0.6140811547070193, 0.6156264866973045, 0.6171443538433381, 0.6186339088133723, 0.6200942978485848, 0.6215246620442878, 0.6229241387120831, 0.6242918628214547, 0.625626968518719, 0.626928590720643, 0.6281958667794123, 0.6294279382149848, 0.6306239525101908, 0.6317830649632767, 0.6329044405919044, 0.6339872560819504, 0.63503070177379, 0.6360339836781164, 0.6369963255127342, 0.637916970751208, 0.6387951846737231, 0.6396302564100591, 0.64042150096419, 0.641168261209702, 0.6418699098449967, 0.6425258512971057, 0.6431355235629004, 0.6436983999765478, 0.6442139908922278, 0.6446818452714134, 0.6451015521644001, 0.6454727420762768, 0.6457950882081371, 0.646068307565039, 0.6462921619230383, 0.6464664586485132, 0.6465910513639777, 0.6466658404556407, 0.6466907734190593, 0.6466658450404047, 0.6465910974120257, 0.6464666197822078, 0.6462925482402173, 0.646069065238909, 0.6457963989583385, 0.6454748225149318, 0.6451046530218283, 0.6446862505070057, 0.6442200166967129, 0.6437063936725551, 0.6431458624113164, 0.642538941217222, 0.6418861840568675, 0.6411881788074542, 0.640445545429263, 0.6396589340734926, 0.6388290231366696, 0.6379565172728083, 0.637042145374384, 0.6360866585329598, 0.6350908279900115, 0.6340554430881119, 0.6329813092321901, 0.6318692458700721, 0.6307200845009494, 0.6295346667198223, 0.6283138423053318, 0.6270584673577382, 0.6257694024931324, 0.6244475110992904, 0.6230936576579055, 0.6217087061372615, 0.6202935184587616, 0.6188489530400885, 0.6173758634171631, 0.6158750969464915, 0.614347493588933, 0.6127938847754175, 0.6112150923546504, 0.6096119276224148, 0.6079851904316678, 0.6063356683822747, 0.6046641360888922, 0.6029713545252284, 0.6012580704426626, 0.5995250158609842, 0.5977729076288414, 0.5960024470513359, 0.5942143195820857, 0.5924091945769934, 0.5905877251068906, 0.5887505478261981, 0.5868982828947216, 0.5850315339497142, 0.5831508881253564, 0.5812569161168446, 0.5793501722863392, 0.5774311948080804, 0.5755005058500671, 0.5735586117897727, 0.5716060034614716, 0.5696431564328444, 0.5676705313086396, 0.565688574059275, 0.5636977163723708, 0.561698376025324, 0.5596909572771399, 0.5576758512778528, 0.5556534364939785, 0.5536240791485498, 0.5515881336743964, 0.5495459431794318, 0.5474978399228162, 0.5454441458009596, 0.5433851728424269, 0.5413212237108967, 0.5392525922154121, 0.5371795638272474, 0.5351024162027896, 0.5330214197119109, 0.5309368379713748, 0.5288489283828874, 0.5267579426754609, 0.5246641274518162, 0.5225677247385996, 0.5204689725402362, 0.5183681053962834, 0.5162653549421842, 0.5141609504733518, 0.5120551195125462, 0.5099480883805203, 0.5078400827699374, 0.5057313283225664, 0.5036220512097759, 0.5015124787163434, 0.4994028398275976, 0.4972933658199026, 0.495184290854475, 0.4930758525745135, 0.4909682927055854, 0.48886185765919465, 0.4867567991394087, 0.4846533747523887, 0.4825518486186089, 0.4804524919875043, 0.47835558385421506, 0.4762614115780369, 0.47417027150209823, 0.47208246957371575, 0.4699983219647774, 0.4679181556914126, 0.46584230923209846, 0.46377113314324236, 0.46170499067115833, 0.45964425835922607, 0.4575893266488884, 0.4555406004729984, 0.45349849983987706, 0.45146346040628726, 0.44943593403736426, 0.4474163893513757, 0.44540531224700847, 0.44340320641069975, 0.44141059380134945, 0.43942801510956264, 0.4374560301883865, 0.43549521845231864, 0.4335461792411765, 0.4316095321452431, 0.42968591728791883, 0.42777599556194934, 0.42588044881513953, 0.423999979981316, 0.42213531315217845, 0.4202871935855659, 0.4184563876455805, 0.4166436826699506, 0.41484988675998546, 0.41307582848847724, 0.41132235652094906, 0.40959033914573073, 0.4078806637084738, 0.4061942359469012, 0.40453197922181483, 0.4028948336406829, 0.40128375507047637, 0.3996997140368456, 0.3981436945072059, 0.39661669255585674, 0.3951197149098793, 0.3936537773752433, 0.3922199031433161, 0.3908191209787928, 0.3894524632909506, 0.3881209640910861, 0.386825656839986, 0.38556757219034055, 0.38434773563008756, 0.3831671650337878, 0.382026868130269, 0.38092783989589873, 0.3798710598839745, 0.3788574895018092, 0.377888069248146, 0.3769637159245235, 0.3760853198351304, 0.37525374199050626, 0.3744698113311523, 0.3737343219876949, 0.3730480305946781, 0.37241165367533535, 0.3718258651147959, 0.37129129373910064, 0.3708085210171371, 0.3703780789021406, 0.37000044782875036, 0.3696760548807597, 0.3694052721436574, 0.3691884152548369, 0.36902574216296025, 0.3689174521064233, 0.36886368481918896, 0.36886451997046876, 0.36891997684285205, 0.3690300142515386, 0.3691945307053509, 0.36941336480821085, 0.36968629589779595, 0.3700130449161605, 0.3703932755052596, 0.370826595318549, 0.37146931468233657, 0.37202303358404043, 0.3726281692485242, 0.3732841081276957, 0.3739901907617788, 0.3747457141583966, 0.3755499342839099, 0.3764020686497056, 0.37730129897597103, 0.3782467739155325, 0.3792376118205385, 0.3802729035351493, 0.38135171519791367, 0.3824730910381743, 0.3836360561516225, 0.384839619241001, 0.3860827753089183, 0.38736450829076735, 0.38868379361682315, 0.39003960069370525, 0.39143089529652136, 0.3928566418641404, 0.39431580569116575, 0.39580735501127595, 0.3973302629676666, 0.39888350946734613, 0.4004660829170101, 0.40207698183913265, 0.4037152163677622, 0.4053798096242977, 0.4070697989742369, 0.4087842371665372, 0.4105221933578096, 0.4122827540240751, 0.4140650237632575, 0.4158681259919652, 0.4176912035404273, 0.419533419149713, 0.42139395587555456, 0.4232720174032578, 0.4251668282782702, 0.42707763405704857, 0.42900370138287913, 0.4309443179912888, 0.43289879264963615, 0.43486645503539745, 0.4368466555575577, 0.43883876512540143, 0.44084217486885324, 0.4428562958143698, 0.44488055852022, 0.4469144126748146, 0.4489573266615681, 0.45100878709359427, 0.45306829832134643, 0.4551353819161279, 0.4572095761322136, 0.4592904353501379, 0.4613775295035231, 0.46347044349164757, 0.465568776579781, 0.4676721417891489, 0.4697801652782281, 0.471892485716926, 0.47400875365504813, 0.47612863088632207, 0.47825178980911887, 0.48037791278488556, 0.48250669149519254, 0.4846378262981925, 0.4867710255851878, 0.4889060051379105, 0.4910424874870425, 0.49318020127241907, 0.4953188806052975, 0.4974582644330052, 0.49959809590623444, 0.5017381217491963, 0.5038780916328103, 0.5060177575510721, 0.50815687320071, 0.5102951933642247, 0.5124324732963895, 0.5145684681142751, 0.516702932190868, 0.5188356185523453, 0.5209662782790817, 0.5230946599104798, 0.5252205088537254, 0.5273435667966073, 0.5294635711245574, 0.5315802543421132, 0.5336933434990383, 0.5358025596213876, 0.537907617147849, 0.5400082233717562, 0.5421040778892231, 0.5441948720539179, 0.54628028843907, 0.5483600003073696, 0.5504336710895117, 0.5525009538722109, 0.5545614908966103, 0.5566149130680969, 0.5586608394786334, 0.5606988769428224, 0.5627286195490122, 0.5647496482268746, 0.56676153033298, 0.5687638192560176, 0.5707560540434113, 0.5727377590512023, 0.5747084436191754, 0.5766676017733197, 0.5786147119578231, 0.5805492367989046, 0.5824706229028878, 0.5843783006910167, 0.5862716842736013, 0.5881501713661577, 0.590013143250278, 0.5918599647820221, 0.5936899844506633, 0.5955025344906484, 0.5972969310496401, 0.5990724744155018, 0.6008284493050442, 0.6025641252173057, 0.6042787568540471, 0.6059715846100311, 0.6076418351355202, 0.6092887219732422, 0.6109114462718759, 0.6125091975778556, 0.6140811547070193, 0.6156264866973045, 0.6171443538433381, 0.6186339088133723, 0.6200942978485848, 0.6215246620442878, 0.6229241387120831, 0.6242918628214547, 0.625626968518719, 0.626928590720643, 0.6281958667794123, 0.6294279382149848, 0.6306239525101908, 0.6317830649632767, 0.6329044405919044, 0.6339872560819504, 0.63503070177379, 0.6360339836781164, 0.6369963255127342, 0.637916970751208, 0.6387951846737231, 0.6396302564100591, 0.64042150096419, 0.641168261209702, 0.6418699098449967, 0.6425258512971057, 0.6431355235629004, 0.6436983999765478, 0.6442139908922278, 0.6446818452714134, 0.6451015521644001, 0.6454727420762768, 0.6457950882081371, 0.646068307565039, 0.6462921619230383, 0.6464664586485132, 0.6465910513639777, 0.6466658404556407, 0.6466907734190593, 0.6466658450404047, 0.6465910974120257, 0.6464666197822078, 0.6462925482402173, 0.646069065238909, 0.6457963989583385, 0.6454748225149318, 0.6451046530218283, 0.6446862505070057, 0.6442200166967129, 0.6437063936725551, 0.6431458624113164, 0.642538941217222, 0.6418861840568675, 0.6411881788074542, 0.640445545429263, 0.6396589340734926, 0.6388290231366696, 0.6379565172728083, 0.637042145374384, 0.6360866585329598, 0.6350908279900115, 0.6340554430881119, 0.6329813092321901, 0.6318692458700721, 0.6307200845009494, 0.6295346667198223, 0.6283138423053318, 0.6270584673577382, 0.6257694024931324, 0.6244475110992904, 0.6230936576579055, 0.6217087061372615, 0.6202935184587616, 0.6188489530400885, 0.6173758634171631, 0.6158750969464915, 0.614347493588933, 0.6127938847754175, 0.6112150923546504, 0.6096119276224148, 0.6079851904316678, 0.6063356683822747, 0.6046641360888922, 0.6029713545252284, 0.6012580704426626, 0.5995250158609842, 0.5977729076288414, 0.5960024470513359, 0.5942143195820857, 0.5924091945769934, 0.5905877251068906, 0.5887505478261981, 0.5868982828947216, 0.5850315339497142, 0.5831508881253564, 0.5812569161168446, 0.5793501722863392, 0.5774311948080804, 0.5755005058500671, 0.5735586117897727, 0.5716060034614716, 0.5696431564328444, 0.5676705313086396, 0.565688574059275, 0.5636977163723708, 0.561698376025324, 0.5596909572771399, 0.5576758512778528, 0.5556534364939785, 0.5536240791485498, 0.5515881336743964, 0.5495459431794318, 0.5474978399228162, 0.5454441458009596, 0.5433851728424269, 0.5413212237108967, 0.5392525922154121, 0.5371795638272474, 0.5351024162027896, 0.5330214197119109, 0.5309368379713748, 0.5288489283828874, 0.5267579426754609, 0.5246641274518162, 0.5225677247385996, 0.5204689725402362, 0.5183681053962834, 0.5162653549421842, 21.95499950926751, 23.54999947361648, 24.32499945629388, 24.55499945115298, 25.67999942600727, 24.97999944165349, 25.649999426677823, 25.274999435059726, 26.074999417178333, 27.054999395273626, 27.329999389126897, 26.80499940086156, 27.83999937772751, 27.87999937683344, 26.394999410025775, 25.469999430701137, 25.424999431706965, 25.28999943472445, 23.104999483563006, 24.04999946244061, 24.764999446459115, 22.42499949876219, 22.674999493174255, 24.9449994424358, 25.509999429807067, 26.354999410919845, 26.544999406673014, 26.37499941047281, 26.314999411813915, 26.21999941393733, 24.649999449029565, 23.444999475963414, 23.809999467805028, 24.799999445676804, 26.25499941315502, 27.06499939505011, 27.57499938365072, 28.439999364316463, 28.124999371357262, 27.819999378174543, 28.11499937158078, 27.824999378062785, 28.19499936979264, 26.06499941740185, 26.274999412707984, 27.589999383315444, 26.37499941047281, 25.899999421089888, 23.42999947629869, 21.174999526701868, 20.959999531507492, 22.099999506026506, 23.374999477528036, 23.674999470822513, 21.95999950915575, 22.484999497421086, 21.114999528042972, 19.809999557211995, 19.274999569170177, 21.039999529719353, 21.02499953005463, 22.42999949865043, 24.694999448023736, 25.98499941918999, 24.35499945562333, 25.474999430589378, 23.35499947797507, 23.014999485574663, 22.49999949708581, 22.914999487809837, 22.789999490603805, 21.309999523684382, 20.704999537207186, 21.089999528601766, 22.299999501556158, 19.144999572075903, 18.714999581687152, 19.394999566487968, 20.21499954815954, 20.959999531507492, 22.594999494962394, 23.58499947283417, 24.584999450482428, 25.13499943818897, 24.579999450594187, 22.594999494962394, 20.819999534636736, 19.924999554641545, 21.209999525919557, 21.37999952211976, 20.974999531172216, 23.47499947529286, 20.0649995515123, 18.069999596104026, 19.67999956011772, 19.94499955419451, 20.894999532960355, 20.45499954279512, 20.354999545030296, 20.05999955162406, 18.909999577328563, 18.304999590851367, 20.32999954558909, 21.329999523237348, 19.63499956112355, 19.194999570958316, 19.409999566152692, 20.614999539218843, 21.329999523237348, 21.76499951351434, 21.509999519214034, 17.34499961230904, 16.524999630637467, 14.574999674223363, 17.139999616891146, 16.389999633654952, 16.324999635107815, 15.924999644048512, 16.274999636225402, 16.57999962940812, 17.244999614544213, 16.009999642148614, 14.4099996779114, 13.62999969534576, 12.174999727867544, 13.534999697469175, 15.909999644383788, 15.514999653212726, 16.72999962605536, 18.264999591745436, 19.62999956123531, 18.139999594539404, 16.554999629966915, 17.179999615997076, 17.18999961577356, 16.479999631643295, 16.684999627061188, 13.509999698027968, 13.62999969534576, 11.634999739937484, 6.744999849237502, 6.7599998489022255, 7.794999825768173, 10.714999760501087, 10.129999773576856, 11.054999752901495, 13.174999705515802, 12.284999725408852, 8.474999810568988, 11.704999738372862, 10.929999755695462, 11.15499975066632, 12.399999722838402, 12.824999713338912, 13.879999689757824, 14.974999665282667, 11.689999738708138, 12.929999710991979, 11.629999740049243, 11.559999741613865, 10.18499977234751, 11.46499974373728, 14.40499967802316, 12.099999729543924, 11.274999747984111, 10.984999754466116, 9.09999979659915, 10.444999766536057, 9.469999788329005, 7.3949998347088695, 8.849999802187085, 10.41999976709485, 12.304999724961817, 13.59499969612807, 13.534999697469175, 13.154999705962837, 12.519999720156193, 9.91499977838248, 9.079999797046185, 6.084999863989651, 7.244999838061631, 7.509999832138419, 6.974999844096601, 7.144999840296805, 9.459999788552523, 9.479999788105488, 8.32999981380999, 6.049999864771962, 6.709999850019813, 7.169999839738011, 6.734999849461019, 6.96999984420836, 8.474999810568988, 7.269999837502837, 3.829999914392829, 2.044999954290688, 4.884999890811741, 6.144999862648547, 8.574999808333814, 9.659999784082174, 11.104999751783907, 6.574999853037298, 4.514999899081886, 8.149999817833304, 7.004999843426049, 8.309999814257026, 11.044999753125012, 10.174999772571027, 8.579999808222055, 9.864999779500067, 11.624999740161002, 7.444999833591282, 7.919999822974205, 8.704999805428088, 6.849999846890569, 9.5299997869879, 10.484999765641987, 12.979999709874392, 9.17999979481101, 11.824999735690653, 12.499999720603228, 13.28499970305711, 8.119999818503857, 5.879999868571758, 3.5449999207630754, 4.4749998999759555, 5.359999880194664, 7.984999821521342, 6.199999861419201, 5.6099998746067286, 6.799999848008156, 8.089999819174409, 5.159999884665012, 6.81499984767288, 5.49999987706542, 6.249999860301614, 8.01499982085079, 10.88499975670129, 11.454999743960798, 10.7649997593835, 9.674999783746898, 10.124999773688614, 11.664999739266932, 9.259999793022871, 10.699999760836363, 9.699999783188105, 8.184999817050993, 7.599999830126762, 8.104999818839133, 9.71999978274107, 10.504999765194952, 11.76999973692, 10.29999976977706, 10.87999975681305, 11.509999742731452, 11.599999740719795, 9.194999794475734, 9.729999782517552, 12.989999709650874, 14.419999677687883, 14.324999679811299, 14.074999685399234, 12.884999711997807, 12.369999723508954, 12.919999711215496, 12.519999720156193, 13.379999700933695, 12.0849997298792, 11.944999733008444, 11.644999739713967, 11.604999740608037, 12.524999720044434, 13.134999706409872, 12.689999716356397, 12.93499971088022, 13.70999969355762, 12.609999718144536, 6.869999846443534, 7.289999837055802, 8.514999809674919, 8.349999813362956, 7.714999827556312, 8.804999803192914, 10.179999772459269, 10.324999769218266, 10.484999765641987, 10.024999775923789, 11.799999736249447, 11.029999753460288, 12.93499971088022, 13.379999700933695, 13.334999701939523, 12.439999721944332, 13.739999692887068, 12.514999720267951, 13.264999703504145, 13.999999687075615, 13.909999689087272, 15.084999662823975, 14.784999669529498, 16.874999622814357, 17.474999609403312, 17.049999618902802, 17.7399996034801, 18.094999595545232, 16.664999627508223, 16.334999634884298, 15.974999642930925, 16.294999635778368, 16.784999624826014, 17.244999614544213, 17.864999600686133, 18.46999958716333, 18.914999577216804, 17.594999606721103, 17.164999616332352, 16.989999620243907, 17.34499961230904, 17.279999613761902, 16.819999624043703, 16.064999640919268, 14.764999669976532, 15.25999965891242, 16.084999640472233, 15.654999650083482, 17.844999601133168, 18.93499957676977, 20.21999954804778, 20.189999548718333, 21.124999527819455, 21.14999952726066, 20.91999953240156, 22.22499950323254, 20.25499954726547, 16.819999624043703, 17.919999599456787, 18.134999594651163, 17.179999615997076, 19.234999570064247, 20.99499953072518, 23.334999478422105, 24.334999456070364, 24.0849994616583, 24.539999451488256, 23.439999476075172, 20.87499953340739, 18.189999593421817, 15.854999645613134, 17.534999608062208, 17.7399996034801, 18.32499959040433, 17.279999613761902, 19.914999554865062, 21.159999527037144, 21.699999514967203, 20.199999548494816, 20.659999538213015, 20.979999531060457, 22.369999499991536, 23.04499948490411, 23.099999483674765, 22.084999506361783, 22.14999950490892, 23.189999481663108, 24.334999456070364, 23.989999463781714, 23.684999470598996, 24.35499945562333, 25.12999943830073, 26.094999416731298, 26.06499941740185, 25.654999426566064, 24.86999944411218, 23.869999466463923, 25.544999429024756, 24.00999946333468, 21.194999526254833, 20.669999537989497, 21.599999517202377, 22.839999489486217, 23.84999946691096, 24.299999456852674, 23.65999947115779, 22.974999486468732, 20.634999538771808, 22.11999950557947, 23.81499946769327, 24.3149994565174, 25.239999435842037, 22.474999497644603, 19.959999553859234, 21.369999522343278, 22.354999500326812, 24.254999457858503, 25.994999418966472, 26.634999404661357, 26.64999940432608, 27.449999386444688, 28.5049993628636, 28.03499937336892, 27.509999385103583, 27.594999383203685, 27.289999390020967, 27.119999393820763, 25.589999428018928, 24.309999456629157, 26.98999939672649, 28.434999364428222, 27.979999374598265, 25.894999421201646, 23.724999469704926, 22.784999490715563, 22.919999487698078, 22.204999503679574, 23.669999470934272, 23.209999481216073, 23.789999468252063, 24.63499944936484, 23.324999478645623, 22.164999504573643, 21.009999530389905, 21.739999514073133, 23.26999947987497, 23.994999463669956, 24.09499946143478, 24.35499945562333, 25.659999426454306, 25.734999424777925, 23.399999476969242, 23.08499948401004, 22.299999501556158, 20.979999531060457, 21.80499951262027, 21.784999513067305, 21.004999530501664, 23.074999484233558, 25.1749994372949, 25.159999437630177, 25.509999429807067, 24.184999459423125, 24.114999460987747, 22.89499948825687, 21.8449995117262, 22.34999950043857, 21.434999520890415, 18.489999586716294, 16.134999639354646, 16.089999640360475, 17.279999613761902, 19.184999571181834, 19.704999559558928, 20.269999546930194, 20.504999541677535, 19.644999560900033, 19.44499956537038, 19.624999561347067, 20.6099995393306, 21.819999512284994, 19.879999555647373, 22.58499949518591, 18.559999585151672, 17.139999616891146, 17.254999614320695, 17.31499961297959, 18.219999592751265, 18.659999582916498, 18.804999579675496, 16.704999626614153, 14.959999665617943, 14.859999667853117, 15.939999643713236, 17.434999610297382, 18.884999577887356, 19.424999565817416, 19.654999560676515, 20.324999545700848, 20.36999954469502, 19.44499956537038, 17.289999613538384, 16.979999620467424, 16.38499963376671, 17.064999618567526, 15.659999649971724, 17.03999961912632, 16.674999627284706, 14.854999667964876, 14.184999682940543, 13.674999694339931, 13.78499969188124, 14.319999679923058, 12.804999713785946, 9.634999784640968, 8.639999806880951, 9.474999788217247, 12.569999719038606, 10.409999767318368, 12.689999716356397, 15.804999646730721, 15.729999648407102, 13.844999690540135, 13.16499970573932, 13.084999707527459, 14.904999666847289, 13.004999709315598, 12.649999717250466, 14.049999685958028, 12.559999719262123, 12.179999727755785, 9.60499978531152, 10.539999764412642, 10.29999976977706, 11.874999734573066, 7.839999824762344, 9.264999792911112, 10.874999756924808, 7.089999841526151, 6.469999855384231, 6.149999862536788, 6.669999850913882, 5.714999872259796, 6.254999860189855, 5.92499986756593, 5.164999884553254, 6.249999860301614, 10.139999773353338, 13.159999705851078, 13.494999698363245, 12.539999719709158, 9.849999779835343, 8.959999799728394, 8.254999815486372, 7.254999837838113, 6.929999845102429, 6.07999986410141, 9.159999795258045, 10.624999762512743, 7.3949998347088695, 7.329999836161733, 6.304999859072268, 6.444999855943024, 9.504999787546694, 6.184999861754477, 6.9499998446553946, 6.409999856725335, 6.34999985806644, 7.769999826326966, 5.804999870248139, 2.539999943226576, 3.7499999161809683, 4.924999889917672, 3.8899999130517244, 4.859999891370535, 4.034999909810722, 3.574999920092523, 2.629999941214919, 5.649999873712659, 7.374999835155904, 6.7949998481199145, 6.07999986410141, 5.309999881312251, 5.5749998753890395, 2.989999933168292, 1.5749999647960067, 6.38999985717237, 4.14499990735203, 2.8299999367445707, 3.314999925903976, 6.2099998611956835, 6.96999984420836, 8.604999807663262, 9.169999795034528, 10.044999775476754, 7.6199998296797276, 7.714999827556312, 9.314999791793525, 11.80999973602593, 8.28999981470406, 7.04999984242022, 6.774999848566949, 9.17999979481101, 10.199999772012234, 9.624999784864485, 6.384999857284129, 6.714999849908054, 7.554999831132591, 9.359999790787697, 7.3449998358264565, 7.644999829120934, 6.499999854713678, 7.749999826774001, 4.264999904669821, 6.989999843761325, 6.559999853372574, 7.959999822080135, 7.5849998304620385, 6.404999856837094, 8.7549998043105, 7.694999828003347, 9.339999791234732, 9.074999797157943, 7.529999831691384, 9.544999786652625, 7.419999834150076, 7.494999832473695, 7.244999838061631, 6.199999861419201, 5.719999872148037, 5.5749998753890395, 5.069999886676669, 4.934999889694154, 4.429999900981784, 2.4099999461323023, 1.8749999580904841, 3.2899999264627695, 5.529999876394868, 8.299999814480543, 6.049999864771962, 7.004999843426049, 7.8599998243153095, 6.614999852143228, 8.4399998113513, 9.474999788217247, 11.874999734573066, 11.109999751672149, 12.369999723508954, 12.8599997125566, 12.629999717697501, 12.3149997247383, 5.754999871365726, 5.279999881982803, 7.254999837838113, 8.084999819286168, 8.354999813251197, 10.25999977067113, 11.079999752342701, 11.159999750554562, 11.989999732002616, 11.26999974809587, 11.409999744966626, 13.344999701716006, 12.319999724626541, 10.819999758154154, 9.209999794140458, 7.459999833256006, 6.1249998630955815, 10.824999758042395, 6.819999847561121, 6.54499985370785, 6.009999865666032, 7.714999827556312, 10.079999774694443, 10.894999756477773, 10.484999765641987, 11.239999748766422, 12.284999725408852, 12.804999713785946, 13.069999707862735, 10.139999773353338, 11.019999753683805, 9.599999785423279, 9.60499978531152, 14.709999671205878, 12.689999716356397, 13.219999704509974, 15.339999657124281, 16.674999627284706, 14.01999968662858, 12.504999720491469, 11.449999744072556, 10.41499976720661, 11.224999749101698, 12.324999724514782, 14.014999686740339, 16.214999637566507, 14.344999679364264, 13.739999692887068, 12.499999720603228, 14.654999672435224, 15.21999965980649, 14.344999679364264, 13.104999707080424, 13.839999690651894, 14.299999680370092, 12.889999711886048, 14.184999682940543, 15.614999650977552, 15.204999660141766, 15.899999644607306, 16.624999628402293, 14.859999667853117, 14.419999677687883, 15.844999645836651, 16.169999638572335, 16.759999625384808, 16.53999963030219, 17.204999615438282, 16.559999629855156, 16.65999962761998, 18.4299995880574, 18.419999588280916, 18.529999585822225, 19.769999558106065, 18.444999587722123, 16.749999625608325, 16.529999630525708, 16.979999620467424, 17.519999608397484, 17.53999960795045, 18.689999582245946, 20.41499954368919, 20.95499953161925, 22.34499950055033, 22.954999486915767, 23.26999947987497, 19.854999556206167, 21.014999530278146, 21.199999526143074, 21.2999995239079, 20.09999955072999, 19.814999557100236, 19.374999566935003, 18.9749995758757, 19.374999566935003, 20.049999551847577, 20.63999953866005, 21.154999527148902, 21.599999517202377, 19.759999558329582, 20.069999551400542, 17.65499960538, 16.599999628961086, 19.084999573417008, 20.824999534524977, 21.56499951798469, 21.904999510385096, 23.964999464340508, 24.584999450482428, 25.304999434389174, 25.75999942421913, 25.694999425671995, 26.25499941315502, 26.539999406784773, 26.154999415390193, 25.809999423101544, 26.589999405667186, 26.884999399073422, 26.13999941572547, 26.10499941650778, 25.86999942176044, 26.674999403767288, 24.259999457746744, 25.66999942623079, 25.6349994270131, 24.414999454282224, 22.394999499432743, 23.8549994667992, 25.189999436959624, 26.169999415054917, 24.874999444000423, 23.419999476522207, 21.819999512284994, 22.53999949619174, 23.064999484457076, 23.494999474845827, 23.829999467357993, 24.9449994424358, 24.97999944165349, 21.45999952033162, 20.324999545700848, 22.64999949373305, 22.789999490603805, 24.614999449811876, 25.344999433495104, 25.63999942690134, 25.83499942254275, 26.664999403990805, 26.549999406561255, 26.64499940443784, 26.01999941840768, 26.114999416284263, 27.019999396055937, 27.34499938879162, 27.194999392144382, 26.64999940432608, 26.209999414160848, 23.804999467916787, 23.394999477081, 24.374999455176294, 25.624999427236617, 25.849999422207475, 27.049999395385385, 25.47999943047762, 20.844999534077942, 21.674999515525997, 22.03499950747937, 23.3099994789809, 24.309999456629157, 24.05499946232885, 24.19999945908785, 24.86999944411218, 22.239999502897263, 22.064999506808817, 22.64999949373305, 23.414999476633966, 23.27499947976321, 23.65999947115779, 24.334999456070364, 24.499999452382326, 23.89499946590513, 23.70499947015196, 24.059999462217093, 24.109999461099505, 25.83499942254275, 26.749999402090907, 25.959999419748783, 22.81499949004501, 21.944999509491026, 23.42999947629869, 24.874999444000423, 25.379999432712793, 19.684999560005963, 16.789999624714255, 15.544999652542174, 16.119999639689922, 15.824999646283686, 16.65999962761998, 0.0, 0.0, 0.0, 0.0, 0.0, 0.0, 0.0, 0.0, 0.0, 0.0, 0.0, 0.0, 0.0, 0.0, 0.0, 0.0, 0.0, 0.0, 0.0, 0.0, 8.800000131130219, 8.75000013038516, 0.0, 0.0, 0.0, 0.0, 0.0, 0.0, 0.0, 0.0, 0.0, 0.0, 0.0, 0.0, 0.0, 0.0, 0.0, 0.0, 0.0, 0.0, 0.0, 0.0, 0.0, 0.45000000670552254, 0.0, 0.0, 3.200000047683716, 22.100000329315662, 0.0, 0.0, 0.0, 0.0, 0.0, 15.45000023022294, 0.6500000096857548, 4.6000000685453415, 11.85000017657876, 13.65000020340085, 0.0, 0.0, 0.0, 0.0, 0.0, 0.0, 0.850000012665987, 0.7000000104308128, 0.0, 0.0, 0.0, 0.05000000074505806, 4.500000067055225, 1.4000000208616257, 0.0, 0.0, 12.300000183284283, 0.0, 0.0, 0.0, 0.0, 0.0, 0.0, 0.0, 0.0, 0.0, 6.850000102072954, 0.0, 0.0, 0.0, 0.0, 0.0, 7.250000108033419, 0.7000000104308128, 50.350000750273466, 25.900000385940075, 0.0, 0.0, 0.0, 0.0, 0.0, 0.0, 0.0, 46.65000069513917, 0.9000000134110451, 0.0, 0.0, 0.0, 0.0, 0.0, 0.0, 0.0, 0.0, 0.0, 0.0, 1.2000000178813934, 0.0, 0.0, 0.0, 0.0, 0.0, 0.0, 0.0, 0.0, 0.0, 0.0, 0.0, 6.70000009983778, 0.10000000149011612, 8.100000120699406, 0.0, 0.0, 0.0, 0.0, 0.0, 0.0, 0.0, 0.0, 0.0, 0.0, 1.9000000283122063, 0.5000000074505806, 0.0, 0.0, 0.0, 0.0, 0.0, 0.0, 0.0, 0.0, 0.0, 0.0, 0.0, 0.0, 0.0, 0.0, 0.0, 2.8500000424683094, 5.800000086426735, 0.15000000223517418, 13.000000193715096, 4.850000072270632, 0.0, 0.0, 0.0, 0.0, 0.0, 0.0, 0.0, 0.0, 0.0, 0.0, 0.0, 0.0, 0.0, 0.0, 0.0, 3.300000049173832, 1.3500000201165676, 0.0, 0.0, 0.0, 0.0, 0.0, 0.0, 0.9000000134110451, 1.5000000223517418, 3.5500000528991222, 0.3500000052154064, 0.0, 0.850000012665987, 0.0, 0.0, 0.0, 0.0, 0.0, 0.0, 0.0, 0.0, 0.0, 0.0, 2.7000000402331352, 0.0, 0.0, 0.0, 0.0, 0.0, 0.0, 0.0, 0.0, 0.0, 0.0, 0.0, 0.0, 0.0, 0.0, 0.0, 0.0, 0.0, 0.0, 0.0, 0.0, 0.0, 1.5000000223517418, 0.05000000074505806, 3.6000000536441803, 1.2000000178813934, 0.0, 0.0, 0.0, 0.0, 0.0, 0.0, 0.0, 0.0, 0.0, 0.0, 0.0, 0.6500000096857548, 0.9500000141561031, 0.20000000298023224, 1.3000000193715096, 0.0, 14.650000218302011, 0.0, 1.9500000290572643, 4.500000067055225, 0.0, 0.0, 0.2500000037252903, 0.0, 0.0, 0.9500000141561031, 0.0, 0.0, 0.7000000104308128, 1.5000000223517418, 0.0, 0.0, 0.0, 0.0, 0.0, 0.0, 0.0, 0.0, 0.0, 0.10000000149011612, 1.650000024586916, 0.0, 0.0, 0.0, 0.0, 0.0, 0.0, 0.0, 0.0, 0.0, 0.0, 3.6500000543892384, 16.75000024959445, 1.0500000156462193, 0.0, 0.0, 13.700000204145908, 19.60000029206276, 23.600000351667404, 10.55000015720725, 0.0, 8.800000131130219, 8.800000131130219, 0.0, 0.0, 0.0, 7.9500001184642315, 9.250000137835741, 0.0, 0.0, 0.0, 0.0, 0.0, 0.0, 0.0, 0.0, 0.0, 0.0, 0.0, 0.0, 0.0, 0.0, 0.0, 0.0, 0.0, 0.0, 0.0, 0.0, 0.0, 0.0, 0.0, 0.0, 0.0, 0.0, 0.0, 4.500000067055225, 6.100000090897083, 4.6000000685453415, 3.6000000536441803, 0.0, 0.0, 0.0, 0.0, 0.0, 0.0, 0.0, 0.0, 0.0, 0.0, 0.0, 0.0, 0.0, 0.0, 0.0, 0.0, 0.0, 0.0, 0.0, 0.0, 0.4000000059604645, 1.8000000268220901, 3.500000052154064, 1.0500000156462193, 0.0, 0.0, 6.750000100582838, 0.0, 1.8500000275671482, 0.0, 3.250000048428774, 11.750000175088644, 4.100000061094761, 0.0, 0.0, 0.0, 0.0, 4.000000059604645, 1.2000000178813934, 0.0, 0.0, 0.0, 0.0, 0.0, 0.0, 0.0, 0.0, 0.0, 0.0, 0.0, 0.0, 0.0, 0.0, 0.0, 0.0, 0.0, 0.0, 0.0, 0.0, 5.4500000812113285, 0.0, 0.0, 0.0, 0.0, 0.0, 0.9500000141561031, 0.0, 0.0, 0.0, 0.0, 0.0, 0.0, 0.0, 0.0, 0.0, 0.0, 0.0, 0.0, 0.0, 0.0, 0.0, 0.0, 0.0, 0.0, 0.0, 4.950000073760748, 0.0, 0.0, 1.2000000178813934, 2.9000000432133675, 0.0, 0.0, 0.0, 0.0, 13.450000200420618, 0.0, 7.200000107288361, 0.5000000074505806, 0.0, 0.0, 0.0, 0.0, 0.0, 0.0, 0.0, 0.0, 2.2000000327825546, 4.400000065565109, 1.9500000290572643, 12.950000192970037, 0.0, 0.0, 0.0, 0.0, 0.0, 0.0, 5.800000086426735, 13.15000019595027, 0.0, 0.0, 8.700000129640102, 16.050000239163637, 0.800000011920929, 0.0, 0.0, 0.0, 0.0, 0.0, 0.0, 0.0, 0.0, 0.0, 0.0, 0.45000000670552254, 2.400000035762787, 9.00000013411045, 0.0, 0.0, 0.0, 0.0, 0.0, 0.0, 0.0, 5.15000007674098, 11.35000016912818, 0.0, 0.0, 0.0, 0.0, 0.0, 0.0, 0.0, 0.0, 13.350000198930502, 0.0, 0.0, 0.0, 0.0, 0.0, 0.0, 0.0, 0.0, 0.0, 0.0, 0.0, 7.600000113248825, 10.150000151246786, 3.9000000581145287, 3.0000000447034836, 11.200000166893005, 5.650000084191561, 2.7500000409781933, 17.350000258535147, 3.9500000588595867, 0.0, 0.0, 7.050000105053186, 36.6000005453825, 0.0, 0.0, 0.0, 0.0, 0.0, 0.0, 0.0, 0.0, 3.300000049173832, 0.4000000059604645, 0.0, 0.0, 0.0, 2.550000037997961, 1.8000000268220901, 0.15000000223517418, 0.0, 0.15000000223517418, 0.05000000074505806, 0.0, 0.0, 0.0, 0.3500000052154064, 0.0, 6.050000090152025, 0.0, 0.0, 0.0, 0.0, 0.0, 0.0, 0.0, 0.0, 0.5500000081956387, 0.0, 0.0, 0.0, 19.750000294297934, 9.700000144541264, 9.55000014230609, 0.0, 0.0, 0.2500000037252903, 0.0, 3.0000000447034836, 1.2500000186264515, 0.2500000037252903, 0.45000000670552254, 0.0, 0.0, 0.0, 0.0, 0.05000000074505806, 0.0, 0.0, 0.0, 0.0, 0.0, 0.0, 0.0, 0.30000000447034836, 0.0, 0.0, 0.0, 0.30000000447034836, 1.3000000193715096, 0.7500000111758709, 0.0, 0.0, 0.0, 0.0, 0.20000000298023224, 0.20000000298023224, 3.300000049173832, 4.6500000692903996, 0.0, 0.0, 8.100000120699406, 2.3000000342726707, 0.0, 0.0, 0.0, 0.0, 0.0, 0.0, 0.0, 0.0, 0.0, 0.0, 0.0, 0.0, 0.5000000074505806, 7.050000105053186, 0.0, 12.300000183284283, 4.90000007301569, 5.4000000804662704, 0.0, 0.0, 0.0, 0.0, 0.0, 0.0, 0.0, 0.0, 0.0, 0.0, 0.0, 0.0, 0.0, 0.0, 0.0, 0.0, 0.0, 0.0, 0.0, 0.0, 0.0, 0.0, 0.0, 0.0, 0.0, 0.0, 0.0, 0.0, 3.6000000536441803, 10.900000162422657, 13.250000197440386, 33.00000049173832, 1.600000023841858, 0.0, 0.0, 0.6500000096857548, 0.0, 0.0, 0.0, 0.0, 0.0, 0.0, 1.8500000275671482, 0.0, 0.0, 2.7000000402331352, 0.15000000223517418, 14.600000217556953, 2.2500000335276127, 0.0, 0.0, 5.550000082701445, 4.400000065565109, 0.0, 0.0, 0.0, 0.0, 2.9500000439584255, 0.0, 0.0, 0.0, 0.0, 0.0, 2.2500000335276127, 0.0, 0.10000000149011612, 1.2000000178813934, 0.5500000081956387, 3.1000000461935997, 3.300000049173832, 0.0, 0.0, 2.400000035762787, 8.450000125914812, 0.0, 0.0, 2.500000037252903, 1.2000000178813934, 6.600000098347664, 0.0, 0.0, 0.0, 0.0, 2.650000039488077, 1.600000023841858, 0.0, 0.0, 0.0, 0.0, 0.0, 0.0, 0.0, 0.0, 0.0, 0.0, 0.0, 0.0, 0.0, 0.05000000074505806, 0.0, 0.0, 0.0, 1.8000000268220901, 6.400000095367432, 10.650000158697367, 17.350000258535147, 4.850000072270632, 0.2500000037252903, 0.0, 0.0, 0.0, 0.0, 0.0, 0.9000000134110451, 10.800000160932541, 0.0, 0.0, 0.0, 0.0, 8.700000129640102, 5.850000087171793, 0.5500000081956387, 2.500000037252903, 0.7500000111758709, 3.8500000573694706, 0.0, 0.0, 0.0, 1.5000000223517418, 21.750000324100256, 1.9000000283122063, 0.10000000149011612, 0.0, 4.6500000692903996, 0.0, 0.0, 0.0, 0.0, 0.0, 0.0, 0.0, 0.0, 0.0, 1.0000000149011612, 0.45000000670552254, 0.0, 0.0, 0.0, 0.0, 0.0, 0.0, 0.0, 0.0, 0.0, 0.0, 0.0, 0.0, 0.0, 0.0, 0.0, 0.0, 0.0, 0.0, 0.0, 0.0, 0.0, 0.0, 12.850000191479921, 2.650000039488077, 0.0, 0.0, 0.0, 6.150000091642141, 0.0, 0.0, 0.0, 0.0, 0.0, 0.0, 0.0, 0.0, 0.0, 0.0, 0.7000000104308128, 0.0, 0.0, 0.0, 0.0, 0.0, 0.0, 0.0, 0.0, 6.200000092387199, 0.0, 0.15000000223517418, 0.0, 0.0, 0.0, 0.0, 0.0, 0.5000000074505806, 0.0, 0.0, 0.0, 0.0, 0.0, 0.0, 0.0, 0.0, 0.0, 0.0, 0.0, 0.0, 0.0, 0.0, 0.0, 0.0, 0.0, 0.0, 0.0, 2.1000000312924385, 5.4500000812113285, 8.650000128895044, 8.550000127404928, 1.2500000186264515, 0.0, 0.0, 331.66344451904297]}, "obs": [0, 0, 0, 0, 0, 0, 0, 0, 0, 0, 0, 0, 0, 0, 0, 0, 0, 0, 1, 1, 2, 4, 1, 1, 1, 1, 4, 1, 1, 2, 3, 4, 3, 4, 5, 2, 4, 9, 3, 8, 8, 3, 3, 5, 2, 2, 11, 11], "t0": 349}
