# Supplementary material for: A large-scale stochastic spatiotemporal model for Aedes albopictus-borne chikungunya epidemiology
Source: PLoS One. 2017 Mar 31;12(3):e0174293. doi: 10.1371/journal.pone.0174293 (PMC5375158; doi:10.1371/journal.pone.0174293)
Supplement: S1 File — This archive contains the data and the python code required to run the model and perform parameter inference. The archive contains four files. The data files dataItaly.json and dataReunion.json hold environmental variables and surveillance datasets for each region. The python scripts runItaly.py and runReunion.py describe the steps needed to run simulations and perform parameter inference for each region. (ZIP) [file pone.0174293.s003.zip › VectorEpiC_paperS_File_S1/dataReunion.json]

{"std": [1.0, 1.4142135623730951, 1.7320508075688772, 1.0, 2.449489742783178, 3.4641016151377544, 5.477225575051661, 6.48074069840786, 8.660254037844387, 12.727922061357855, 19.183326093250876, 22.781571499789035, 21.142374511865974, 19.924858845171276, 21.97726097583591, 18.681541692269406, 16.492422502470642, 15.620499351813308, 15.362291495737216, 13.076696830622021, 12.569805089976535, 12.041594578792296, 12.922847983320086, 12.569805089976535, 11.61895003862225, 12.922847983320086, 13.076696830622021, 11.61895003862225, 12.206555615733702, 12.0, 11.61895003862225, 14.106735979665885, 14.2828568570857, 16.61324772583615, 16.217274740226856, 18.708286933869708, 20.808652046684813, 19.4164878389476, 23.49468024894146, 21.447610589527216, 23.706539182259394, 23.706539182259394, 28.035691537752374, 45.81484475582123, 66.79820356865893, 85.38149682454625, 101.57755657624375, 98.01020355044673, 164.97878651511533, 217.28782754678184, 183.79880304289253, 159.23567439490435, 154.5606677004211, 124.62744481052317, 94.65727652959386, 94.66784036831093, 88.65100112237876, 69.3757882838098, 66.94027188471824, 62.68173577685928, 58.35237784358063, 56.293871780150276, 49.07137658554119, 44.328320518603, 42.76680956068619, 37.282703764614496], "par": {"varmat": [[0.0813561, 0.0, 0.0, 0.0, 0.0, 0.0, 0.0, 0.0, 0.0, 0.0, 0.0, 0.0, 0.0, 0.0, 0.0, 0.0, 0.0, 0.0, 0.0], [0.0, 0.229089, 0.0, 0.0, 0.0, 0.0, 0.0, 0.0, 0.0, 0.0, 0.0, 0.0, 0.0, 0.0, 0.0, 0.0, 0.0, 0.0, 0.0], [0.0, 0.0, 0.964624, 0.0, 0.0, 0.0, 0.0, 0.0, 0.0, 0.0, 0.0, 0.0, 0.0, 0.0, 0.0, 0.0, 0.0, 0.0, 0.0], [0.0, 0.0, 0.0, 0.22, 0.0, 0.0, 0.0, 0.0, 0.0, 0.0, 0.0, 0.0, 0.0, 0.0, 0.0, 0.0, 0.0, 0.0, 0.0], [0.0, 0.0, 0.0, 0.0, 0.441455, 0.0, 0.0, 0.0, 0.0, 0.0, 0.0, 0.0, 0.0, 0.0, 0.0, 0.0, 0.0, 0.0, 0.0], [0.0, 0.0, 0.0, 0.0, 0.0, 0.517112, 0.0, 0.0, 0.0, 0.0, 0.0, 0.0, 0.0, 0.0, 0.0, 0.0, 0.0, 0.0, 0.0], [0.0, 0.0, 0.0, 0.0, 0.0, 0.0, 0.0151098, 0.0, 0.0, 0.0, 0.0, 0.0, 0.0, 0.0, 0.0, 0.0, 0.0, 0.0, 0.0], [0.0, 0.0, 0.0, 0.0, 0.0, 0.0, 0.0, 0.0011997, 0.0, 0.0, 0.0, 0.0, 0.0, 0.0, 0.0, 0.0, 0.0, 0.0, 0.0], [0.0, 0.0, 0.0, 0.0, 0.0, 0.0, 0.0, 0.0, 0.00842434, 0.0, 0.0, 0.0, 0.0, 0.0, 0.0, 0.0, 0.0, 0.0, 0.0], [0.0, 0.0, 0.0, 0.0, 0.0, 0.0, 0.0, 0.0, 0.0, 0.22148, 0.0, 0.0, 0.0, 0.0, 0.0, 0.0, 0.0, 0.0, 0.0], [0.0, 0.0, 0.0, 0.0, 0.0, 0.0, 0.0, 0.0, 0.0, 0.0, 0.366237, 0.0, 0.0, 0.0, 0.0, 0.0, 0.0, 0.0, 0.0], [0.0, 0.0, 0.0, 0.0, 0.0, 0.0, 0.0, 0.0, 0.0, 0.0, 0.0, 0.0836678, 0.0, 0.0, 0.0, 0.0, 0.0, 0.0, 0.0], [0.0, 0.0, 0.0, 0.0, 0.0, 0.0, 0.0, 0.0, 0.0, 0.0, 0.0, 0.0, 0.000574258, 0.0, 0.0, 0.0, 0.0, 0.0, 0.0], [0.0, 0.0, 0.0, 0.0, 0.0, 0.0, 0.0, 0.0, 0.0, 0.0, 0.0, 0.0, 0.0, 0.257049, 0.0, 0.0, 0.0, 0.0, 0.0], [0.0, 0.0, 0.0, 0.0, 0.0, 0.0, 0.0, 0.0, 0.0, 0.0, 0.0, 0.0, 0.0, 0.0, 0.000144889, 0.0, 0.0, 0.0, 0.0], [0.0, 0.0, 0.0, 0.0, 0.0, 0.0, 0.0, 0.0, 0.0, 0.0, 0.0, 0.0, 0.0, 0.0, 0.0, 0.00913574, 0.0, 0.0, 0.0], [0.0, 0.0, 0.0, 0.0, 0.0, 0.0, 0.0, 0.0, 0.0, 0.0, 0.0, 0.0, 0.0, 0.0, 0.0, 0.0, 0.0216617, 0.0, 0.0], [0.0, 0.0, 0.0, 0.0, 0.0, 0.0, 0.0, 0.0, 0.0, 0.0, 0.0, 0.0, 0.0, 0.0, 0.0, 0.0, 0.0, 0.0145387, 0.0], [0.0, 0.0, 0.0, 0.0, 0.0, 0.0, 0.0, 0.0, 0.0, 0.0, 0.0, 0.0, 0.0, 0.0, 0.0, 0.0, 0.0, 0.0, 0.348438]], "par0": [1.0, 0.0, 0.0, 0.0, 0.0, 0.0, 0.0, 0.0, 1.0, 2.610127076420306, 0.47798132902844737, 7.621257563337971, 0.7626238973268805, 0.9137256731231685, 0.8124244867982341, 126.72108867177127, 20.178744851339992, 0.9447409272034576, 0.46918257849800493, 0.8809534929648302, 495.5375880987458, 292.5882149460274, 112.01413487268661, 1.0, 0.0, 0.0, 0.2836593183820214, 0.6757377374329986, 0.4466976379386547, 77.04053750111972, 0.12239383197537891]}, "posmat": [[0.0, 0.0, 0.0, 0.0, 0.0, 0.0, 0.0, 0.0, 0.0, 0.0, 0.0, 0.0, 0.0, 0.0, 0.0, 0.0, 0.0, 0.0, 0.0, 0.0, 0.0, 0.0, 0.0, 0.0, 0.0, 0.0, 0.0, 0.0, 0.0, 0.0, 0.0, 0.0, 0.0, 0.0, 0.0, 0.0, 0.0, 0.0, 0.0, 0.0, 0.0, 0.0, 0.0, 0.0, 0.0, 0.0, 0.0, 0.0, 0.0, 0.0, 0.0, 0.0, 0.0, 0.0, 0.0, 0.0, 0.0, 0.0, 0.0, 0.0, 0.0, 0.0, 0.0, 0.0, 0.0, 0.0], [0.0, 0.0, 0.0, 0.0, 0.0, 0.0, 0.0, 0.0, 0.0, 0.0, 0.0, 0.0, 0.0, 0.0, 0.0, 0.0, 0.0, 0.0, 0.0, 0.0, 0.0, 0.0, 0.0, 0.0, 0.0, 0.0, 0.0, 0.0, 0.0, 0.0, 0.0, 0.0, 0.0, 0.0, 0.0, 0.0, 0.0, 0.0, 0.0, 0.0, 0.0, 0.0, 0.0, 0.0, 0.0, 0.0, 0.0, 0.0, 0.0, 0.0, 0.0, 0.0, 0.0, 0.0, 0.0, 0.0, 0.0, 0.0, 0.0, 0.0, 0.0, 0.0, 0.0, 0.0, 0.0, 0.0], [0.0, 0.0, 0.0, 0.0, 0.0, 0.0, 0.0, 0.0, 0.0, 0.0, 0.0, 0.0, 0.0, 0.0, 0.0, 0.0, 0.0, 0.0, 0.0, 0.0, 0.0, 0.0, 0.0, 0.0, 0.0, 0.0, 0.0, 0.0, 0.0, 0.0, 0.0, 0.0, 0.0, 0.0, 0.0, 0.0, 0.0, 0.0, 0.0, 0.0, 0.0, 0.0, 0.0, 0.0, 0.0, 0.0, 0.0, 0.0, 0.0, 0.0, 0.0, 0.0, 0.0, 0.0, 0.0, 0.0, 0.0, 0.0, 0.0, 0.0, 0.0, 0.0, 0.0, 0.0, 0.0, 0.0], [0.0, 0.0, 0.0, 0.0, 0.0, 0.0, 0.0, 0.0, 0.0, 0.0, 0.0, 0.0, 0.0, 0.0, 0.0, 0.0, 0.0, 0.0, 0.0, 0.0, 0.0, 0.0, 0.0, 0.0, 0.0, 0.0, 0.0, 0.0, 0.0, 0.0, 0.0, 0.0, 0.0, 0.0, 0.0, 0.0, 0.0, 0.0, 0.0, 0.0, 0.0, 0.0, 0.0, 0.0, 0.0, 0.0, 0.0, 0.0, 0.0, 0.0, 0.0, 0.0, 0.0, 0.0, 0.0, 0.0, 0.0, 0.0, 0.0, 0.0, 0.0, 0.0, 0.0, 0.0, 0.0, 0.0], [0.0, 0.0, 0.0, 0.0, 0.0, 0.0, 0.0, 0.0, 0.0, 0.0, 0.0, 0.0, 0.0, 0.0, 0.0, 0.0, 0.0, 0.0, 0.0, 0.0, 0.0, 0.0, 0.0, 0.0, 0.0, 0.0, 0.0, 0.0, 0.0, 0.0, 0.0, 0.0, 0.0, 0.0, 0.0, 0.0, 0.0, 0.0, 0.0, 0.0, 0.0, 0.0, 0.0, 0.0, 0.0, 0.0, 0.0, 0.0, 0.0, 0.0, 0.0, 0.0, 0.0, 0.0, 0.0, 0.0, 0.0, 0.0, 0.0, 0.0, 0.0, 0.0, 0.0, 0.0, 0.0, 0.0], [0.0, 0.0, 0.0, 0.0, 0.0, 0.0, 0.0, 0.0, 0.0, 0.0, 0.0, 0.0, 0.0, 0.0, 0.0, 0.0, 0.0, 0.0, 0.0, 0.0, 0.0, 0.0, 0.0, 0.0, 0.0, 0.0, 0.0, 0.0, 0.0, 0.0, 0.0, 0.0, 0.0, 0.0, 0.0, 0.0, 0.0, 0.0, 0.0, 0.0, 0.0, 0.0, 0.0, 0.0, 0.0, 0.0, 0.0, 0.0, 0.0, 0.0, 0.0, 0.0, 0.0, 0.0, 0.0, 0.0, 0.0, 0.0, 0.0, 0.0, 0.0, 0.0, 0.0, 0.0, 0.0, 0.0], [0.0, 0.0, 0.0, 0.0, 0.0, 0.0, 0.0, 0.0, 0.0, 0.0, 0.0, 0.0, 0.0, 0.0, 0.0, 0.0, 0.0, 0.0, 0.0, 0.0, 0.0, 0.0, 0.0, 0.0, 0.0, 0.0, 0.0, 0.0, 0.0, 0.0, 0.0, 0.0, 0.0, 0.0, 0.0, 0.0, 0.0, 0.0, 0.0, 0.0, 0.0, 0.0, 0.0, 0.0, 0.0, 0.0, 0.0, 0.0, 0.0, 0.0, 0.0, 0.0, 0.0, 0.0, 0.0, 0.0, 0.0, 0.0, 0.0, 0.0, 0.0, 0.0, 0.0, 0.0, 0.0, 0.0], [0.0, 0.0, 0.0, 0.0, 0.0, 0.0, 0.0, 0.0, 0.0, 0.0, 0.0, 0.0, 0.0, 0.0, 0.0, 0.0, 0.0, 0.0, 0.0, 0.0, 0.0, 0.0, 0.0, 0.0, 0.0, 0.0, 0.0, 0.0, 0.0, 0.0, 0.0, 0.0, 0.0, 0.0, 0.0, 0.0, 0.0, 0.0, 0.0, 0.0, 0.0, 0.0, 0.0, 0.0, 0.0, 0.0, 0.0, 0.0, 0.0, 0.0, 0.0, 0.0, 0.0, 0.0, 0.0, 0.0, 0.0, 0.0, 0.0, 0.0, 0.0, 0.0, 0.0, 0.0, 0.0, 0.0], [0.0, 0.0, 0.0, 0.0, 0.0, 0.0, 0.0, 0.0, 0.0, 0.0, 0.0, 0.0, 0.0, 0.0, 0.0, 0.0, 0.0, 0.0, 0.0, 0.0, 0.0, 0.0, 0.0, 0.0, 0.0, 0.0, 0.0, 0.0, 0.0, 0.0, 0.0, 0.0, 0.0, 0.0, 0.0, 0.0, 0.0, 0.0, 0.0, 0.0, 0.0, 0.0, 0.0, 0.0, 0.0, 0.0, 0.0, 0.0, 0.0, 0.0, 0.0, 0.0, 0.0, 0.0, 0.0, 0.0, 0.0, 0.0, 0.0, 0.0, 0.0, 0.0, 0.0, 0.0, 0.0, 0.0], [0.0, 0.0, 0.0, 0.0, 0.0, 0.0, 0.0, 0.0, 0.0, 0.0, 0.0, 0.0, 0.0, 0.0, 0.0, 0.0, 0.0, 0.0, 0.0, 0.0, 0.0, 0.0, 0.0, 0.0, 0.0, 0.0, 0.0, 0.0, 0.0, 0.0, 0.0, 0.0, 0.0, 0.0, 0.0, 0.0, 0.0, 0.0, 0.0, 0.0, 0.0, 0.0, 0.0, 0.0, 0.0, 0.0, 0.0, 0.0, 0.0, 0.0, 0.0, 0.0, 0.0, 0.0, 0.0, 0.0, 0.0, 0.0, 0.0, 0.0, 0.0, 0.0, 0.0, 0.0, 0.0, 0.0], [0.0, 0.0, 0.0, 0.0, 0.0, 0.0, 0.0, 0.0, 0.0, 0.0, 0.0, 0.0, 0.0, 0.0, 0.0, 0.0, 0.0, 0.0, 0.0, 0.0, 0.0, 0.0, 0.0, 0.0, 0.0, 0.0, 0.0, 0.0, 0.0, 0.0, 0.0, 0.0, 0.0, 0.0, 0.0, 0.0, 0.0, 0.0, 0.0, 0.0, 0.0, 0.0, 0.0, 0.0, 0.0, 0.0, 0.0, 0.0, 0.0, 0.0, 0.0, 0.0, 0.0, 0.0, 0.0, 0.0, 0.0, 0.0, 0.0, 0.0, 0.0, 0.0, 0.0, 0.0, 0.0, 0.0], [0.0, 0.0, 0.0, 0.0, 0.0, 0.0, 0.0, 0.0, 0.0, 0.0, 0.0, 0.0, 0.0, 0.0, 0.0, 0.0, 0.0, 0.0, 0.0, 0.0, 0.0, 0.0, 0.0, 0.0, 0.0, 0.0, 0.0, 0.0, 0.0, 0.0, 0.0, 0.0, 0.0, 0.0, 0.0, 0.0, 0.0, 0.0, 0.0, 0.0, 0.0, 0.0, 0.0, 0.0, 0.0, 0.0, 0.0, 0.0, 0.0, 0.0, 0.0, 0.0, 0.0, 0.0, 0.0, 0.0, 0.0, 0.0, 0.0, 0.0, 0.0, 0.0, 0.0, 0.0, 0.0, 0.0], [0.0, 0.0, 0.0, 0.0, 0.0, 0.0, 0.0, 0.0, 0.0, 0.0, 0.0, 0.0, 0.0, 0.0, 0.0, 0.0, 0.0, 0.0, 0.0, 0.0, 0.0, 0.0, 0.0, 0.0, 0.0, 0.0, 0.0, 0.0, 0.0, 0.0, 0.0, 0.0, 0.0, 0.0, 0.0, 0.0, 0.0, 0.0, 0.0, 0.0, 0.0, 0.0, 0.0, 0.0, 0.0, 0.0, 0.0, 0.0, 0.0, 0.0, 0.0, 0.0, 0.0, 0.0, 0.0, 0.0, 0.0, 0.0, 0.0, 0.0, 0.0, 0.0, 0.0, 0.0, 0.0, 0.0], [0.0, 0.0, 0.0, 0.0, 0.0, 0.0, 0.0, 0.0, 0.0, 0.0, 0.0, 0.0, 0.0, 0.0, 0.0, 0.0, 0.0, 0.0, 0.0, 0.0, 0.0, 0.0, 0.0, 0.0, 0.0, 0.0, 0.0, 0.0, 0.0, 0.0, 0.0, 0.0, 0.0, 0.0, 0.0, 0.0, 0.0, 0.0, 0.0, 0.0, 0.0, 0.0, 0.0, 0.0, 0.0, 0.0, 0.0, 0.0, 0.0, 0.0, 0.0, 0.0, 0.0, 0.0, 0.0, 0.0, 0.0, 0.0, 0.0, 0.0, 0.0, 0.0, 0.0, 0.0, 0.0, 0.0], [0.0, 0.0, 0.0, 0.0, 0.0, 0.0, 0.0, 0.0, 0.0, 0.0, 0.0, 0.0, 0.0, 0.0, 0.0, 0.0, 0.0, 0.0, 0.0, 0.0, 0.0, 0.0, 0.0, 0.0, 0.0, 0.0, 0.0, 0.0, 0.0, 0.0, 0.0, 0.0, 0.0, 0.0, 0.0, 0.0, 0.0, 0.0, 0.0, 0.0, 0.0, 0.0, 0.0, 0.0, 0.0, 0.0, 0.0, 0.0, 0.0, 0.0, 0.0, 0.0, 0.0, 0.0, 0.0, 0.0, 0.0, 0.0, 0.0, 0.0, 0.0, 0.0, 0.0, 0.0, 0.0, 0.0], [0.0, 0.0, 0.0, 0.0, 0.0, 0.0, 0.0, 0.0, 0.0, 0.0, 0.0, 0.0, 0.0, 0.0, 0.0, 0.0, 0.0, 0.0, 0.0, 0.0, 0.0, 0.0, 0.0, 0.0, 0.0, 0.0, 0.0, 0.0, 0.0, 0.0, 0.0, 0.0, 0.0, 0.0, 0.0, 0.0, 0.0, 0.0, 0.0, 0.0, 0.0, 0.0, 0.0, 0.0, 0.0, 0.0, 0.0, 0.0, 0.0, 0.0, 0.0, 0.0, 0.0, 0.0, 0.0, 0.0, 0.0, 0.0, 0.0, 0.0, 0.0, 0.0, 0.0, 0.0, 0.0, 0.0], [0.0, 0.0, 0.0, 0.0, 0.0, 0.0, 0.0, 0.0, 0.0, 0.0, 0.0, 0.0, 0.0, 0.0, 0.0, 0.0, 0.0, 0.0, 0.0, 0.0, 0.0, 0.0, 0.0, 0.0, 0.0, 0.0, 0.0, 0.0, 0.0, 0.0, 0.0, 0.0, 0.0, 0.0, 0.0, 0.0, 0.0, 0.0, 0.0, 0.0, 0.0, 0.0, 0.0, 0.0, 0.0, 0.0, 0.0, 0.0, 0.0, 0.0, 0.0, 0.0, 0.0, 0.0, 0.0, 0.0, 0.0, 0.0, 0.0, 0.0, 0.0, 0.0, 0.0, 0.0, 0.0, 0.0], [0.0, 0.0, 0.0, 0.0, 0.0, 0.0, 0.0, 0.0, 0.0, 0.0, 0.0, 0.0, 0.0, 0.0, 0.0, 0.0, 0.0, 0.0, 0.0, 0.0, 0.0, 0.0, 0.0, 0.0, 0.0, 0.0, 0.0, 0.0, 0.0, 0.0, 0.0, 0.0, 0.0, 0.0, 0.0, 0.0, 0.0, 0.0, 0.0, 0.0, 0.0, 0.0, 0.0, 0.0, 0.0, 0.0, 0.0, 0.0, 0.0, 0.0, 0.0, 0.0, 0.0, 0.0, 0.0, 0.0, 0.0, 0.0, 0.0, 0.0, 0.0, 0.0, 0.0, 0.0, 0.0, 0.0], [0.0, 0.0, 0.0, 0.0, 0.0, 0.0, 0.0, 0.0, 0.0, 0.0, 0.0, 0.0, 0.0, 0.0, 0.0, 0.0, 0.0, 0.0, 0.0, 0.0, 0.0, 0.0, 0.0, 0.0, 0.0, 0.0, 0.0, 0.0, 0.0, 0.0, 0.0, 0.0, 0.0, 0.0, 0.0, 0.0, 0.0, 0.0, 0.0, 0.0, 0.0, 0.0, 0.0, 0.0, 0.0, 0.0, 0.0, 0.0, 0.0, 0.0, 0.0, 0.0, 0.0, 0.0, 0.0, 0.0, 0.0, 0.0, 0.0, 0.0, 0.0, 0.0, 0.0, 0.0, 0.0, 0.0], [0.0, 0.0, 0.0, 0.0, 0.0, 0.0, 0.0, 0.0, 0.0, 0.0, 0.0, 0.0, 0.0, 0.0, 0.0, 0.0, 0.0, 0.0, 0.0, 0.0, 0.0, 0.0, 0.0, 0.0, 0.0, 0.0, 0.0, 0.0, 0.0, 0.0, 0.0, 0.0, 0.0, 0.0, 0.0, 0.0, 0.0, 0.0, 0.0, 0.0, 0.0, 0.0, 0.0, 0.0, 0.0, 0.0, 0.0, 0.0, 0.0, 0.0, 0.0, 0.0, 0.0, 0.0, 0.0, 0.0, 0.0, 0.0, 0.0, 0.0, 0.0, 0.0, 0.0, 0.0, 0.0, 0.0], [0.0, 0.0, 0.0, 0.0, 0.0, 0.0, 0.0, 0.0, 0.0, 0.0, 0.0, 0.0, 0.0, 0.0, 0.0, 0.0, 0.0, 0.0, 0.0, 0.0, 0.0, 0.0, 0.0, 0.0, 0.0, 0.0, 0.0, 0.0, 0.0, 0.0, 0.0, 0.0, 0.0, 0.0, 0.0, 0.0, 0.0, 0.0, 0.0, 0.0, 0.0, 0.0, 0.0, 0.0, 0.0, 0.0, 0.0, 0.0, 0.0, 0.0, 0.0, 0.0, 0.0, 0.0, 0.0, 0.0, 0.0, 0.0, 0.0, 0.0, 0.0, 0.0, 0.0, 0.0, 0.0, 0.0], [0.0, 0.0, 0.0, 0.0, 0.0, 0.0, 0.0, 0.0, 0.0, 0.0, 0.0, 0.0, 0.0, 0.0, 0.0, 0.0, 0.0, 0.0, 0.0, 0.0, 0.0, 0.0, 0.0, 0.0, 0.0, 0.0, 0.0, 0.0, 0.0, 0.0, 0.0, 0.0, 0.0, 0.0, 0.0, 0.0, 0.0, 0.0, 0.0, 0.0, 0.0, 0.0, 0.0, 0.0, 0.0, 0.0, 0.0, 0.0, 0.0, 0.0, 0.0, 0.0, 0.0, 0.0, 0.0, 0.0, 0.0, 0.0, 0.0, 0.0, 0.0, 0.0, 0.0, 0.0, 0.0, 0.0], [0.0, 0.0, 0.0, 0.0, 0.0, 0.0, 0.0, 0.0, 0.0, 0.0, 0.0, 0.0, 0.0, 0.0, 0.0, 0.0, 0.0, 0.0, 0.0, 0.0, 0.0, 0.0, 0.0, 0.0, 0.0, 0.0, 0.0, 0.0, 0.0, 0.0, 0.0, 0.0, 0.0, 0.0, 0.0, 0.0, 0.0, 0.0, 0.0, 0.0, 0.0, 0.0, 0.0, 0.0, 0.0, 0.0, 0.0, 0.0, 0.0, 0.0, 0.0, 0.0, 0.0, 0.0, 0.0, 0.0, 0.0, 0.0, 0.0, 0.0, 0.0, 0.0, 0.0, 0.0, 0.0, 0.0], [0.0, 0.0, 0.0, 0.0, 0.0, 0.0, 0.0, 0.0, 0.0, 0.0, 0.0, 0.0, 0.0, 0.0, 0.0, 0.0, 0.0, 0.0, 0.0, 0.0, 0.0, 0.0, 0.0, 0.0, 0.0, 0.0, 0.0, 0.0, 0.0, 0.0, 0.0, 0.0, 0.0, 0.0, 0.0, 0.0, 0.0, 0.0, 0.0, 0.0, 0.0, 0.0, 0.0, 0.0, 0.0, 0.0, 0.0, 0.0, 0.0, 0.0, 0.0, 0.0, 0.0, 0.0, 0.0, 0.0, 0.0, 0.0, 0.0, 0.0, 0.0, 0.0, 0.0, 0.0, 0.0, 0.0], [0.0, 0.0, 0.0, 0.0, 0.0, 0.0, 0.0, 0.0, 0.0, 0.0, 0.0, 0.0, 0.0, 0.0, 0.0, 0.0, 0.0, 0.0, 0.0, 0.0, 0.0, 0.0, 0.0, 0.0, 0.0, 0.0, 0.0, 0.0, 0.0, 0.0, 0.0, 0.0, 0.0, 0.0, 0.0, 0.0, 0.0, 0.0, 0.0, 0.0, 0.0, 0.0, 0.0, 0.0, 0.0, 0.0, 0.0, 0.0, 0.0, 0.0, 0.0, 0.0, 0.0, 0.0, 0.0, 0.0, 0.0, 0.0, 0.0, 0.0, 0.0, 0.0, 0.0, 0.0, 0.0, 0.0], [0.0, 0.0, 0.0, 0.0, 0.0, 0.0, 0.0, 0.0, 0.0, 0.0, 0.0, 0.0, 0.0, 0.0, 0.0, 0.0, 0.0, 0.0, 0.0, 0.0, 0.0, 0.0, 0.0, 0.0, 0.0, 0.0, 0.0, 0.0, 0.0, 0.0, 0.0, 0.0, 0.0, 0.0, 0.0, 0.0, 0.0, 0.0, 0.0, 0.0, 0.0, 0.0, 0.0, 0.0, 0.0, 0.0, 0.0, 0.0, 0.0, 0.0, 0.0, 0.0, 0.0, 0.0, 0.0, 0.0, 0.0, 0.0, 0.0, 0.0, 0.0, 0.0, 0.0, 0.0, 0.0, 0.0], [0.0, 0.0, 0.0, 0.0, 0.0, 0.0, 0.0, 0.0, 0.0, 0.0, 0.0, 0.0, 0.0, 0.0, 0.0, 0.0, 0.0, 0.0, 0.0, 0.0, 0.0, 0.0, 0.0, 0.0, 0.0, 0.0, 0.0, 0.0, 0.0, 0.0, 0.0, 0.0, 0.0, 0.0, 0.0, 0.0, 0.0, 0.0, 0.0, 0.0, 0.0, 0.0, 0.0, 0.0, 0.0, 0.0, 0.0, 0.0, 0.0, 0.0, 0.0, 0.0, 0.0, 0.0, 0.0, 0.0, 0.0, 0.0, 0.0, 0.0, 0.0, 0.0, 0.0, 0.0, 0.0, 0.0], [0.0, 0.0, 0.0, 0.0, 0.0, 0.0, 0.0, 0.0, 0.0, 0.0, 0.0, 0.0, 0.0, 0.0, 0.0, 0.0, 0.0, 0.0, 0.0, 0.0, 0.0, 0.0, 0.0, 0.0, 0.0, 0.0, 0.0, 0.0, 0.0, 0.0, 0.0, 0.0, 0.0, 0.0, 0.0, 0.0, 0.0, 0.0, 0.0, 0.0, 0.0, 0.0, 0.0, 0.0, 0.0, 0.0, 0.0, 0.0, 0.0, 0.0, 0.0, 0.0, 0.0, 0.0, 0.0, 0.0, 0.0, 0.0, 0.0, 0.0, 0.0, 0.0, 0.0, 0.0, 0.0, 0.0], [0.0, 0.0, 0.0, 0.0, 0.0, 0.0, 0.0, 0.0, 0.0, 0.0, 0.0, 0.0, 0.0, 0.0, 0.0, 0.0, 0.0, 0.0, 0.0, 0.0, 0.0, 0.0, 0.0, 0.0, 0.0, 0.0, 0.0, 0.0, 0.0, 0.0, 0.0, 0.0, 0.0, 0.0, 0.0, 0.0, 0.0, 0.0, 0.0, 0.0, 0.0, 0.0, 0.0, 0.0, 0.0, 0.0, 0.0, 0.0, 0.0, 0.0, 0.0, 0.0, 0.0, 0.0, 0.0, 0.0, 0.0, 0.0, 0.0, 0.0, 0.0, 0.0, 0.0, 0.0, 0.0, 0.0], [0.0, 0.0, 0.0, 0.0, 0.0, 0.0, 0.0, 0.0, 0.0, 0.0, 0.0, 0.0, 0.0, 0.0, 0.0, 0.0, 0.0, 0.0, 0.0, 0.0, 0.0, 0.0, 0.0, 0.0, 0.0, 0.0, 0.0, 0.0, 0.0, 0.0, 0.0, 0.0, 0.0, 0.0, 0.0, 0.0, 0.0, 0.0, 0.0, 0.0, 0.0, 0.0, 0.0, 0.0, 0.0, 0.0, 0.0, 0.0, 0.0, 0.0, 0.0, 0.0, 0.0, 0.0, 0.0, 0.0, 0.0, 0.0, 0.0, 0.0, 0.0, 0.0, 0.0, 0.0, 0.0, 0.0], [0.0, 0.0, 0.0, 0.0, 0.0, 0.0, 0.0, 0.0, 0.0, 0.0, 0.0, 0.0, 0.0, 0.0, 0.0, 0.0, 0.0, 0.0, 0.0, 0.0, 0.0, 0.0, 0.0, 0.0, 0.0, 0.0, 0.0, 0.0, 0.0, 0.0, 0.0, 0.0, 0.0, 0.0, 0.0, 0.0, 0.0, 0.0, 0.0, 0.0, 0.0, 0.0, 0.0, 0.0, 0.0, 0.0, 0.0, 0.0, 0.0, 0.0, 0.0, 0.0, 0.0, 0.0, 0.0, 0.0, 0.0, 0.0, 0.0, 0.0, 0.0, 0.0, 0.0, 0.0, 0.0, 0.0], [0.0, 0.0, 0.0, 0.0, 0.0, 0.0, 0.0, 0.0, 0.0, 0.0, 0.0, 0.0, 0.0, 0.0, 0.0, 0.0, 0.0, 0.0, 0.0, 0.0, 0.0, 0.0, 0.0, 0.0, 0.0, 0.0, 0.0, 0.0, 0.0, 0.0, 0.0, 0.0, 0.0, 0.0, 0.0, 0.0, 0.0, 0.0, 0.0, 0.0, 0.0, 0.0, 0.0, 0.0, 0.0, 0.0, 0.0, 0.0, 0.0, 0.0, 0.0, 0.0, 0.0, 0.0, 0.0, 0.0, 0.0, 0.0, 0.0, 0.0, 0.0, 0.0, 0.0, 0.0, 0.0, 0.0], [0.0, 0.0, 0.0, 0.0, 0.0, 0.0, 0.0, 0.0, 0.0, 0.0, 0.0, 0.0, 0.0, 0.0, 0.0, 0.0, 0.0, 0.0, 0.0, 0.0, 0.0, 0.0, 0.0, 0.0, 0.0, 0.0, 0.0, 0.0, 0.0, 0.0, 0.0, 0.0, 0.0, 0.0, 0.0, 0.0, 0.0, 0.0, 0.0, 0.0, 0.0, 0.0, 0.0, 0.0, 0.0, 0.0, 0.0, 0.0, 0.0, 0.0, 0.0, 0.0, 0.0, 0.0, 0.0, 0.0, 0.0, 0.0, 0.0, 0.0, 0.0, 0.0, 0.0, 0.0, 0.0, 0.0], [0.0, 0.0, 0.0, 0.0, 0.0, 0.0, 0.0, 0.0, 0.0, 0.0, 0.0, 0.0, 0.0, 0.0, 0.0, 0.0, 0.0, 0.0, 0.0, 0.0, 0.0, 0.0, 0.0, 0.0, 0.0, 0.0, 0.0, 0.0, 0.0, 0.0, 0.0, 0.0, 0.0, 0.0, 0.0, 0.0, 0.0, 0.0, 0.0, 0.0, 0.0, 0.0, 0.0, 0.0, 0.0, 0.0, 0.0, 0.0, 0.0, 0.0, 0.0, 0.0, 0.0, 0.0, 0.0, 0.0, 0.0, 0.0, 0.0, 0.0, 0.0, 0.0, 0.0, 0.0, 0.0, 0.0], [0.0, 0.0, 0.0, 0.0, 0.0, 0.0, 0.0, 0.0, 0.0, 0.0, 0.0, 0.0, 0.0, 0.0, 0.0, 0.0, 0.0, 0.0, 0.0, 0.0, 0.0, 0.0, 0.0, 0.0, 0.0, 0.0, 0.0, 0.0, 0.0, 0.0, 0.0, 0.0, 0.0, 0.0, 0.0, 0.0, 0.0, 0.0, 0.0, 0.0, 0.0, 0.0, 0.0, 0.0, 0.0, 0.0, 0.0, 0.0, 0.0, 0.0, 0.0, 0.0, 0.0, 0.0, 0.0, 0.0, 0.0, 0.0, 0.0, 0.0, 0.0, 0.0, 0.0, 0.0, 0.0, 0.0], [1.0, 0.0, 0.0, 0.0, 0.0, 0.0, 0.0, 0.0, 0.0, 0.0, 0.0, 0.0, 0.0, 0.0, 0.0, 0.0, 0.0, 0.0, 0.0, 0.0, 0.0, 0.0, 0.0, 0.0, 0.0, 0.0, 0.0, 0.0, 0.0, 0.0, 0.0, 0.0, 0.0, 0.0, 0.0, 0.0, 0.0, 0.0, 0.0, 0.0, 0.0, 0.0, 0.0, 0.0, 0.0, 0.0, 0.0, 0.0, 0.0, 0.0, 0.0, 0.0, 0.0, 0.0, 0.0, 0.0, 0.0, 0.0, 0.0, 0.0, 0.0, 0.0, 0.0, 0.0, 0.0, 0.0], [1.0, 0.0, 0.0, 0.0, 0.0, 0.0, 0.0, 0.0, 0.0, 0.0, 0.0, 0.0, 0.0, 0.0, 0.0, 0.0, 0.0, 0.0, 0.0, 0.0, 0.0, 0.0, 0.0, 0.0, 0.0, 0.0, 0.0, 0.0, 0.0, 0.0, 0.0, 0.0, 0.0, 0.0, 0.0, 0.0, 0.0, 0.0, 0.0, 0.0, 0.0, 0.0, 0.0, 0.0, 0.0, 0.0, 0.0, 0.0, 0.0, 0.0, 0.0, 0.0, 0.0, 0.0, 0.0, 0.0, 0.0, 0.0, 0.0, 0.0, 0.0, 0.0, 0.0, 0.0, 0.0, 0.0], [1.0, 0.0, 0.0, 0.0, 0.0, 0.0, 0.0, 0.0, 0.0, 0.0, 0.0, 0.0, 0.0, 0.0, 0.0, 0.0, 0.0, 0.0, 0.0, 0.0, 0.0, 0.0, 0.0, 0.0, 0.0, 0.0, 0.0, 0.0, 0.0, 0.0, 0.0, 0.0, 0.0, 0.0, 0.0, 0.0, 0.0, 0.0, 0.0, 0.0, 0.0, 0.0, 0.0, 0.0, 0.0, 0.0, 0.0, 0.0, 0.0, 0.0, 0.0, 0.0, 0.0, 0.0, 0.0, 0.0, 0.0, 0.0, 0.0, 0.0, 0.0, 0.0, 0.0, 0.0, 0.0, 0.0], [1.0, 0.0, 0.0, 0.0, 0.0, 0.0, 0.0, 0.0, 0.0, 0.0, 0.0, 0.0, 0.0, 0.0, 0.0, 0.0, 0.0, 0.0, 0.0, 0.0, 0.0, 0.0, 0.0, 0.0, 0.0, 0.0, 0.0, 0.0, 0.0, 0.0, 0.0, 0.0, 0.0, 0.0, 0.0, 0.0, 0.0, 0.0, 0.0, 0.0, 0.0, 0.0, 0.0, 0.0, 0.0, 0.0, 0.0, 0.0, 0.0, 0.0, 0.0, 0.0, 0.0, 0.0, 0.0, 0.0, 0.0, 0.0, 0.0, 0.0, 0.0, 0.0, 0.0, 0.0, 0.0, 0.0], [1.0, 0.0, 0.0, 0.0, 0.0, 0.0, 0.0, 0.0, 0.0, 0.0, 0.0, 0.0, 0.0, 0.0, 0.0, 0.0, 0.0, 0.0, 0.0, 0.0, 0.0, 0.0, 0.0, 0.0, 0.0, 0.0, 0.0, 0.0, 0.0, 0.0, 0.0, 0.0, 0.0, 0.0, 0.0, 0.0, 0.0, 0.0, 0.0, 0.0, 0.0, 0.0, 0.0, 0.0, 0.0, 0.0, 0.0, 0.0, 0.0, 0.0, 0.0, 0.0, 0.0, 0.0, 0.0, 0.0, 0.0, 0.0, 0.0, 0.0, 0.0, 0.0, 0.0, 0.0, 0.0, 0.0], [1.0, 0.0, 0.0, 0.0, 0.0, 0.0, 0.0, 0.0, 0.0, 0.0, 0.0, 0.0, 0.0, 0.0, 0.0, 0.0, 0.0, 0.0, 0.0, 0.0, 0.0, 0.0, 0.0, 0.0, 0.0, 0.0, 0.0, 0.0, 0.0, 0.0, 0.0, 0.0, 0.0, 0.0, 0.0, 0.0, 0.0, 0.0, 0.0, 0.0, 0.0, 0.0, 0.0, 0.0, 0.0, 0.0, 0.0, 0.0, 0.0, 0.0, 0.0, 0.0, 0.0, 0.0, 0.0, 0.0, 0.0, 0.0, 0.0, 0.0, 0.0, 0.0, 0.0, 0.0, 0.0, 0.0], [1.0, 0.0, 0.0, 0.0, 0.0, 0.0, 0.0, 0.0, 0.0, 0.0, 0.0, 0.0, 0.0, 0.0, 0.0, 0.0, 0.0, 0.0, 0.0, 0.0, 0.0, 0.0, 0.0, 0.0, 0.0, 0.0, 0.0, 0.0, 0.0, 0.0, 0.0, 0.0, 0.0, 0.0, 0.0, 0.0, 0.0, 0.0, 0.0, 0.0, 0.0, 0.0, 0.0, 0.0, 0.0, 0.0, 0.0, 0.0, 0.0, 0.0, 0.0, 0.0, 0.0, 0.0, 0.0, 0.0, 0.0, 0.0, 0.0, 0.0, 0.0, 0.0, 0.0, 0.0, 0.0, 0.0], [0.0, 1.0, 0.0, 0.0, 0.0, 0.0, 0.0, 0.0, 0.0, 0.0, 0.0, 0.0, 0.0, 0.0, 0.0, 0.0, 0.0, 0.0, 0.0, 0.0, 0.0, 0.0, 0.0, 0.0, 0.0, 0.0, 0.0, 0.0, 0.0, 0.0, 0.0, 0.0, 0.0, 0.0, 0.0, 0.0, 0.0, 0.0, 0.0, 0.0, 0.0, 0.0, 0.0, 0.0, 0.0, 0.0, 0.0, 0.0, 0.0, 0.0, 0.0, 0.0, 0.0, 0.0, 0.0, 0.0, 0.0, 0.0, 0.0, 0.0, 0.0, 0.0, 0.0, 0.0, 0.0, 0.0], [0.0, 1.0, 0.0, 0.0, 0.0, 0.0, 0.0, 0.0, 0.0, 0.0, 0.0, 0.0, 0.0, 0.0, 0.0, 0.0, 0.0, 0.0, 0.0, 0.0, 0.0, 0.0, 0.0, 0.0, 0.0, 0.0, 0.0, 0.0, 0.0, 0.0, 0.0, 0.0, 0.0, 0.0, 0.0, 0.0, 0.0, 0.0, 0.0, 0.0, 0.0, 0.0, 0.0, 0.0, 0.0, 0.0, 0.0, 0.0, 0.0, 0.0, 0.0, 0.0, 0.0, 0.0, 0.0, 0.0, 0.0, 0.0, 0.0, 0.0, 0.0, 0.0, 0.0, 0.0, 0.0, 0.0], [0.0, 1.0, 0.0, 0.0, 0.0, 0.0, 0.0, 0.0, 0.0, 0.0, 0.0, 0.0, 0.0, 0.0, 0.0, 0.0, 0.0, 0.0, 0.0, 0.0, 0.0, 0.0, 0.0, 0.0, 0.0, 0.0, 0.0, 0.0, 0.0, 0.0, 0.0, 0.0, 0.0, 0.0, 0.0, 0.0, 0.0, 0.0, 0.0, 0.0, 0.0, 0.0, 0.0, 0.0, 0.0, 0.0, 0.0, 0.0, 0.0, 0.0, 0.0, 0.0, 0.0, 0.0, 0.0, 0.0, 0.0, 0.0, 0.0, 0.0, 0.0, 0.0, 0.0, 0.0, 0.0, 0.0], [0.0, 1.0, 0.0, 0.0, 0.0, 0.0, 0.0, 0.0, 0.0, 0.0, 0.0, 0.0, 0.0, 0.0, 0.0, 0.0, 0.0, 0.0, 0.0, 0.0, 0.0, 0.0, 0.0, 0.0, 0.0, 0.0, 0.0, 0.0, 0.0, 0.0, 0.0, 0.0, 0.0, 0.0, 0.0, 0.0, 0.0, 0.0, 0.0, 0.0, 0.0, 0.0, 0.0, 0.0, 0.0, 0.0, 0.0, 0.0, 0.0, 0.0, 0.0, 0.0, 0.0, 0.0, 0.0, 0.0, 0.0, 0.0, 0.0, 0.0, 0.0, 0.0, 0.0, 0.0, 0.0, 0.0], [0.0, 1.0, 0.0, 0.0, 0.0, 0.0, 0.0, 0.0, 0.0, 0.0, 0.0, 0.0, 0.0, 0.0, 0.0, 0.0, 0.0, 0.0, 0.0, 0.0, 0.0, 0.0, 0.0, 0.0, 0.0, 0.0, 0.0, 0.0, 0.0, 0.0, 0.0, 0.0, 0.0, 0.0, 0.0, 0.0, 0.0, 0.0, 0.0, 0.0, 0.0, 0.0, 0.0, 0.0, 0.0, 0.0, 0.0, 0.0, 0.0, 0.0, 0.0, 0.0, 0.0, 0.0, 0.0, 0.0, 0.0, 0.0, 0.0, 0.0, 0.0, 0.0, 0.0, 0.0, 0.0, 0.0], [0.0, 1.0, 0.0, 0.0, 0.0, 0.0, 0.0, 0.0, 0.0, 0.0, 0.0, 0.0, 0.0, 0.0, 0.0, 0.0, 0.0, 0.0, 0.0, 0.0, 0.0, 0.0, 0.0, 0.0, 0.0, 0.0, 0.0, 0.0, 0.0, 0.0, 0.0, 0.0, 0.0, 0.0, 0.0, 0.0, 0.0, 0.0, 0.0, 0.0, 0.0, 0.0, 0.0, 0.0, 0.0, 0.0, 0.0, 0.0, 0.0, 0.0, 0.0, 0.0, 0.0, 0.0, 0.0, 0.0, 0.0, 0.0, 0.0, 0.0, 0.0, 0.0, 0.0, 0.0, 0.0, 0.0], [0.0, 1.0, 0.0, 0.0, 0.0, 0.0, 0.0, 0.0, 0.0, 0.0, 0.0, 0.0, 0.0, 0.0, 0.0, 0.0, 0.0, 0.0, 0.0, 0.0, 0.0, 0.0, 0.0, 0.0, 0.0, 0.0, 0.0, 0.0, 0.0, 0.0, 0.0, 0.0, 0.0, 0.0, 0.0, 0.0, 0.0, 0.0, 0.0, 0.0, 0.0, 0.0, 0.0, 0.0, 0.0, 0.0, 0.0, 0.0, 0.0, 0.0, 0.0, 0.0, 0.0, 0.0, 0.0, 0.0, 0.0, 0.0, 0.0, 0.0, 0.0, 0.0, 0.0, 0.0, 0.0, 0.0], [0.0, 0.0, 1.0, 0.0, 0.0, 0.0, 0.0, 0.0, 0.0, 0.0, 0.0, 0.0, 0.0, 0.0, 0.0, 0.0, 0.0, 0.0, 0.0, 0.0, 0.0, 0.0, 0.0, 0.0, 0.0, 0.0, 0.0, 0.0, 0.0, 0.0, 0.0, 0.0, 0.0, 0.0, 0.0, 0.0, 0.0, 0.0, 0.0, 0.0, 0.0, 0.0, 0.0, 0.0, 0.0, 0.0, 0.0, 0.0, 0.0, 0.0, 0.0, 0.0, 0.0, 0.0, 0.0, 0.0, 0.0, 0.0, 0.0, 0.0, 0.0, 0.0, 0.0, 0.0, 0.0, 0.0], [0.0, 0.0, 1.0, 0.0, 0.0, 0.0, 0.0, 0.0, 0.0, 0.0, 0.0, 0.0, 0.0, 0.0, 0.0, 0.0, 0.0, 0.0, 0.0, 0.0, 0.0, 0.0, 0.0, 0.0, 0.0, 0.0, 0.0, 0.0, 0.0, 0.0, 0.0, 0.0, 0.0, 0.0, 0.0, 0.0, 0.0, 0.0, 0.0, 0.0, 0.0, 0.0, 0.0, 0.0, 0.0, 0.0, 0.0, 0.0, 0.0, 0.0, 0.0, 0.0, 0.0, 0.0, 0.0, 0.0, 0.0, 0.0, 0.0, 0.0, 0.0, 0.0, 0.0, 0.0, 0.0, 0.0], [0.0, 0.0, 1.0, 0.0, 0.0, 0.0, 0.0, 0.0, 0.0, 0.0, 0.0, 0.0, 0.0, 0.0, 0.0, 0.0, 0.0, 0.0, 0.0, 0.0, 0.0, 0.0, 0.0, 0.0, 0.0, 0.0, 0.0, 0.0, 0.0, 0.0, 0.0, 0.0, 0.0, 0.0, 0.0, 0.0, 0.0, 0.0, 0.0, 0.0, 0.0, 0.0, 0.0, 0.0, 0.0, 0.0, 0.0, 0.0, 0.0, 0.0, 0.0, 0.0, 0.0, 0.0, 0.0, 0.0, 0.0, 0.0, 0.0, 0.0, 0.0, 0.0, 0.0, 0.0, 0.0, 0.0], [0.0, 0.0, 1.0, 0.0, 0.0, 0.0, 0.0, 0.0, 0.0, 0.0, 0.0, 0.0, 0.0, 0.0, 0.0, 0.0, 0.0, 0.0, 0.0, 0.0, 0.0, 0.0, 0.0, 0.0, 0.0, 0.0, 0.0, 0.0, 0.0, 0.0, 0.0, 0.0, 0.0, 0.0, 0.0, 0.0, 0.0, 0.0, 0.0, 0.0, 0.0, 0.0, 0.0, 0.0, 0.0, 0.0, 0.0, 0.0, 0.0, 0.0, 0.0, 0.0, 0.0, 0.0, 0.0, 0.0, 0.0, 0.0, 0.0, 0.0, 0.0, 0.0, 0.0, 0.0, 0.0, 0.0], [0.0, 0.0, 1.0, 0.0, 0.0, 0.0, 0.0, 0.0, 0.0, 0.0, 0.0, 0.0, 0.0, 0.0, 0.0, 0.0, 0.0, 0.0, 0.0, 0.0, 0.0, 0.0, 0.0, 0.0, 0.0, 0.0, 0.0, 0.0, 0.0, 0.0, 0.0, 0.0, 0.0, 0.0, 0.0, 0.0, 0.0, 0.0, 0.0, 0.0, 0.0, 0.0, 0.0, 0.0, 0.0, 0.0, 0.0, 0.0, 0.0, 0.0, 0.0, 0.0, 0.0, 0.0, 0.0, 0.0, 0.0, 0.0, 0.0, 0.0, 0.0, 0.0, 0.0, 0.0, 0.0, 0.0], [0.0, 0.0, 1.0, 0.0, 0.0, 0.0, 0.0, 0.0, 0.0, 0.0, 0.0, 0.0, 0.0, 0.0, 0.0, 0.0, 0.0, 0.0, 0.0, 0.0, 0.0, 0.0, 0.0, 0.0, 0.0, 0.0, 0.0, 0.0, 0.0, 0.0, 0.0, 0.0, 0.0, 0.0, 0.0, 0.0, 0.0, 0.0, 0.0, 0.0, 0.0, 0.0, 0.0, 0.0, 0.0, 0.0, 0.0, 0.0, 0.0, 0.0, 0.0, 0.0, 0.0, 0.0, 0.0, 0.0, 0.0, 0.0, 0.0, 0.0, 0.0, 0.0, 0.0, 0.0, 0.0, 0.0], [0.0, 0.0, 1.0, 0.0, 0.0, 0.0, 0.0, 0.0, 0.0, 0.0, 0.0, 0.0, 0.0, 0.0, 0.0, 0.0, 0.0, 0.0, 0.0, 0.0, 0.0, 0.0, 0.0, 0.0, 0.0, 0.0, 0.0, 0.0, 0.0, 0.0, 0.0, 0.0, 0.0, 0.0, 0.0, 0.0, 0.0, 0.0, 0.0, 0.0, 0.0, 0.0, 0.0, 0.0, 0.0, 0.0, 0.0, 0.0, 0.0, 0.0, 0.0, 0.0, 0.0, 0.0, 0.0, 0.0, 0.0, 0.0, 0.0, 0.0, 0.0, 0.0, 0.0, 0.0, 0.0, 0.0], [0.0, 0.0, 0.0, 1.0, 0.0, 0.0, 0.0, 0.0, 0.0, 0.0, 0.0, 0.0, 0.0, 0.0, 0.0, 0.0, 0.0, 0.0, 0.0, 0.0, 0.0, 0.0, 0.0, 0.0, 0.0, 0.0, 0.0, 0.0, 0.0, 0.0, 0.0, 0.0, 0.0, 0.0, 0.0, 0.0, 0.0, 0.0, 0.0, 0.0, 0.0, 0.0, 0.0, 0.0, 0.0, 0.0, 0.0, 0.0, 0.0, 0.0, 0.0, 0.0, 0.0, 0.0, 0.0, 0.0, 0.0, 0.0, 0.0, 0.0, 0.0, 0.0, 0.0, 0.0, 0.0, 0.0], [0.0, 0.0, 0.0, 1.0, 0.0, 0.0, 0.0, 0.0, 0.0, 0.0, 0.0, 0.0, 0.0, 0.0, 0.0, 0.0, 0.0, 0.0, 0.0, 0.0, 0.0, 0.0, 0.0, 0.0, 0.0, 0.0, 0.0, 0.0, 0.0, 0.0, 0.0, 0.0, 0.0, 0.0, 0.0, 0.0, 0.0, 0.0, 0.0, 0.0, 0.0, 0.0, 0.0, 0.0, 0.0, 0.0, 0.0, 0.0, 0.0, 0.0, 0.0, 0.0, 0.0, 0.0, 0.0, 0.0, 0.0, 0.0, 0.0, 0.0, 0.0, 0.0, 0.0, 0.0, 0.0, 0.0], [0.0, 0.0, 0.0, 1.0, 0.0, 0.0, 0.0, 0.0, 0.0, 0.0, 0.0, 0.0, 0.0, 0.0, 0.0, 0.0, 0.0, 0.0, 0.0, 0.0, 0.0, 0.0, 0.0, 0.0, 0.0, 0.0, 0.0, 0.0, 0.0, 0.0, 0.0, 0.0, 0.0, 0.0, 0.0, 0.0, 0.0, 0.0, 0.0, 0.0, 0.0, 0.0, 0.0, 0.0, 0.0, 0.0, 0.0, 0.0, 0.0, 0.0, 0.0, 0.0, 0.0, 0.0, 0.0, 0.0, 0.0, 0.0, 0.0, 0.0, 0.0, 0.0, 0.0, 0.0, 0.0, 0.0], [0.0, 0.0, 0.0, 1.0, 0.0, 0.0, 0.0, 0.0, 0.0, 0.0, 0.0, 0.0, 0.0, 0.0, 0.0, 0.0, 0.0, 0.0, 0.0, 0.0, 0.0, 0.0, 0.0, 0.0, 0.0, 0.0, 0.0, 0.0, 0.0, 0.0, 0.0, 0.0, 0.0, 0.0, 0.0, 0.0, 0.0, 0.0, 0.0, 0.0, 0.0, 0.0, 0.0, 0.0, 0.0, 0.0, 0.0, 0.0, 0.0, 0.0, 0.0, 0.0, 0.0, 0.0, 0.0, 0.0, 0.0, 0.0, 0.0, 0.0, 0.0, 0.0, 0.0, 0.0, 0.0, 0.0], [0.0, 0.0, 0.0, 1.0, 0.0, 0.0, 0.0, 0.0, 0.0, 0.0, 0.0, 0.0, 0.0, 0.0, 0.0, 0.0, 0.0, 0.0, 0.0, 0.0, 0.0, 0.0, 0.0, 0.0, 0.0, 0.0, 0.0, 0.0, 0.0, 0.0, 0.0, 0.0, 0.0, 0.0, 0.0, 0.0, 0.0, 0.0, 0.0, 0.0, 0.0, 0.0, 0.0, 0.0, 0.0, 0.0, 0.0, 0.0, 0.0, 0.0, 0.0, 0.0, 0.0, 0.0, 0.0, 0.0, 0.0, 0.0, 0.0, 0.0, 0.0, 0.0, 0.0, 0.0, 0.0, 0.0], [0.0, 0.0, 0.0, 1.0, 0.0, 0.0, 0.0, 0.0, 0.0, 0.0, 0.0, 0.0, 0.0, 0.0, 0.0, 0.0, 0.0, 0.0, 0.0, 0.0, 0.0, 0.0, 0.0, 0.0, 0.0, 0.0, 0.0, 0.0, 0.0, 0.0, 0.0, 0.0, 0.0, 0.0, 0.0, 0.0, 0.0, 0.0, 0.0, 0.0, 0.0, 0.0, 0.0, 0.0, 0.0, 0.0, 0.0, 0.0, 0.0, 0.0, 0.0, 0.0, 0.0, 0.0, 0.0, 0.0, 0.0, 0.0, 0.0, 0.0, 0.0, 0.0, 0.0, 0.0, 0.0, 0.0], [0.0, 0.0, 0.0, 1.0, 0.0, 0.0, 0.0, 0.0, 0.0, 0.0, 0.0, 0.0, 0.0, 0.0, 0.0, 0.0, 0.0, 0.0, 0.0, 0.0, 0.0, 0.0, 0.0, 0.0, 0.0, 0.0, 0.0, 0.0, 0.0, 0.0, 0.0, 0.0, 0.0, 0.0, 0.0, 0.0, 0.0, 0.0, 0.0, 0.0, 0.0, 0.0, 0.0, 0.0, 0.0, 0.0, 0.0, 0.0, 0.0, 0.0, 0.0, 0.0, 0.0, 0.0, 0.0, 0.0, 0.0, 0.0, 0.0, 0.0, 0.0, 0.0, 0.0, 0.0, 0.0, 0.0], [0.0, 0.0, 0.0, 0.0, 1.0, 0.0, 0.0, 0.0, 0.0, 0.0, 0.0, 0.0, 0.0, 0.0, 0.0, 0.0, 0.0, 0.0, 0.0, 0.0, 0.0, 0.0, 0.0, 0.0, 0.0, 0.0, 0.0, 0.0, 0.0, 0.0, 0.0, 0.0, 0.0, 0.0, 0.0, 0.0, 0.0, 0.0, 0.0, 0.0, 0.0, 0.0, 0.0, 0.0, 0.0, 0.0, 0.0, 0.0, 0.0, 0.0, 0.0, 0.0, 0.0, 0.0, 0.0, 0.0, 0.0, 0.0, 0.0, 0.0, 0.0, 0.0, 0.0, 0.0, 0.0, 0.0], [0.0, 0.0, 0.0, 0.0, 1.0, 0.0, 0.0, 0.0, 0.0, 0.0, 0.0, 0.0, 0.0, 0.0, 0.0, 0.0, 0.0, 0.0, 0.0, 0.0, 0.0, 0.0, 0.0, 0.0, 0.0, 0.0, 0.0, 0.0, 0.0, 0.0, 0.0, 0.0, 0.0, 0.0, 0.0, 0.0, 0.0, 0.0, 0.0, 0.0, 0.0, 0.0, 0.0, 0.0, 0.0, 0.0, 0.0, 0.0, 0.0, 0.0, 0.0, 0.0, 0.0, 0.0, 0.0, 0.0, 0.0, 0.0, 0.0, 0.0, 0.0, 0.0, 0.0, 0.0, 0.0, 0.0], [0.0, 0.0, 0.0, 0.0, 1.0, 0.0, 0.0, 0.0, 0.0, 0.0, 0.0, 0.0, 0.0, 0.0, 0.0, 0.0, 0.0, 0.0, 0.0, 0.0, 0.0, 0.0, 0.0, 0.0, 0.0, 0.0, 0.0, 0.0, 0.0, 0.0, 0.0, 0.0, 0.0, 0.0, 0.0, 0.0, 0.0, 0.0, 0.0, 0.0, 0.0, 0.0, 0.0, 0.0, 0.0, 0.0, 0.0, 0.0, 0.0, 0.0, 0.0, 0.0, 0.0, 0.0, 0.0, 0.0, 0.0, 0.0, 0.0, 0.0, 0.0, 0.0, 0.0, 0.0, 0.0, 0.0], [0.0, 0.0, 0.0, 0.0, 1.0, 0.0, 0.0, 0.0, 0.0, 0.0, 0.0, 0.0, 0.0, 0.0, 0.0, 0.0, 0.0, 0.0, 0.0, 0.0, 0.0, 0.0, 0.0, 0.0, 0.0, 0.0, 0.0, 0.0, 0.0, 0.0, 0.0, 0.0, 0.0, 0.0, 0.0, 0.0, 0.0, 0.0, 0.0, 0.0, 0.0, 0.0, 0.0, 0.0, 0.0, 0.0, 0.0, 0.0, 0.0, 0.0, 0.0, 0.0, 0.0, 0.0, 0.0, 0.0, 0.0, 0.0, 0.0, 0.0, 0.0, 0.0, 0.0, 0.0, 0.0, 0.0], [0.0, 0.0, 0.0, 0.0, 1.0, 0.0, 0.0, 0.0, 0.0, 0.0, 0.0, 0.0, 0.0, 0.0, 0.0, 0.0, 0.0, 0.0, 0.0, 0.0, 0.0, 0.0, 0.0, 0.0, 0.0, 0.0, 0.0, 0.0, 0.0, 0.0, 0.0, 0.0, 0.0, 0.0, 0.0, 0.0, 0.0, 0.0, 0.0, 0.0, 0.0, 0.0, 0.0, 0.0, 0.0, 0.0, 0.0, 0.0, 0.0, 0.0, 0.0, 0.0, 0.0, 0.0, 0.0, 0.0, 0.0, 0.0, 0.0, 0.0, 0.0, 0.0, 0.0, 0.0, 0.0, 0.0], [0.0, 0.0, 0.0, 0.0, 1.0, 0.0, 0.0, 0.0, 0.0, 0.0, 0.0, 0.0, 0.0, 0.0, 0.0, 0.0, 0.0, 0.0, 0.0, 0.0, 0.0, 0.0, 0.0, 0.0, 0.0, 0.0, 0.0, 0.0, 0.0, 0.0, 0.0, 0.0, 0.0, 0.0, 0.0, 0.0, 0.0, 0.0, 0.0, 0.0, 0.0, 0.0, 0.0, 0.0, 0.0, 0.0, 0.0, 0.0, 0.0, 0.0, 0.0, 0.0, 0.0, 0.0, 0.0, 0.0, 0.0, 0.0, 0.0, 0.0, 0.0, 0.0, 0.0, 0.0, 0.0, 0.0], [0.0, 0.0, 0.0, 0.0, 1.0, 0.0, 0.0, 0.0, 0.0, 0.0, 0.0, 0.0, 0.0, 0.0, 0.0, 0.0, 0.0, 0.0, 0.0, 0.0, 0.0, 0.0, 0.0, 0.0, 0.0, 0.0, 0.0, 0.0, 0.0, 0.0, 0.0, 0.0, 0.0, 0.0, 0.0, 0.0, 0.0, 0.0, 0.0, 0.0, 0.0, 0.0, 0.0, 0.0, 0.0, 0.0, 0.0, 0.0, 0.0, 0.0, 0.0, 0.0, 0.0, 0.0, 0.0, 0.0, 0.0, 0.0, 0.0, 0.0, 0.0, 0.0, 0.0, 0.0, 0.0, 0.0], [0.0, 0.0, 0.0, 0.0, 0.0, 1.0, 0.0, 0.0, 0.0, 0.0, 0.0, 0.0, 0.0, 0.0, 0.0, 0.0, 0.0, 0.0, 0.0, 0.0, 0.0, 0.0, 0.0, 0.0, 0.0, 0.0, 0.0, 0.0, 0.0, 0.0, 0.0, 0.0, 0.0, 0.0, 0.0, 0.0, 0.0, 0.0, 0.0, 0.0, 0.0, 0.0, 0.0, 0.0, 0.0, 0.0, 0.0, 0.0, 0.0, 0.0, 0.0, 0.0, 0.0, 0.0, 0.0, 0.0, 0.0, 0.0, 0.0, 0.0, 0.0, 0.0, 0.0, 0.0, 0.0, 0.0], [0.0, 0.0, 0.0, 0.0, 0.0, 1.0, 0.0, 0.0, 0.0, 0.0, 0.0, 0.0, 0.0, 0.0, 0.0, 0.0, 0.0, 0.0, 0.0, 0.0, 0.0, 0.0, 0.0, 0.0, 0.0, 0.0, 0.0, 0.0, 0.0, 0.0, 0.0, 0.0, 0.0, 0.0, 0.0, 0.0, 0.0, 0.0, 0.0, 0.0, 0.0, 0.0, 0.0, 0.0, 0.0, 0.0, 0.0, 0.0, 0.0, 0.0, 0.0, 0.0, 0.0, 0.0, 0.0, 0.0, 0.0, 0.0, 0.0, 0.0, 0.0, 0.0, 0.0, 0.0, 0.0, 0.0], [0.0, 0.0, 0.0, 0.0, 0.0, 1.0, 0.0, 0.0, 0.0, 0.0, 0.0, 0.0, 0.0, 0.0, 0.0, 0.0, 0.0, 0.0, 0.0, 0.0, 0.0, 0.0, 0.0, 0.0, 0.0, 0.0, 0.0, 0.0, 0.0, 0.0, 0.0, 0.0, 0.0, 0.0, 0.0, 0.0, 0.0, 0.0, 0.0, 0.0, 0.0, 0.0, 0.0, 0.0, 0.0, 0.0, 0.0, 0.0, 0.0, 0.0, 0.0, 0.0, 0.0, 0.0, 0.0, 0.0, 0.0, 0.0, 0.0, 0.0, 0.0, 0.0, 0.0, 0.0, 0.0, 0.0], [0.0, 0.0, 0.0, 0.0, 0.0, 1.0, 0.0, 0.0, 0.0, 0.0, 0.0, 0.0, 0.0, 0.0, 0.0, 0.0, 0.0, 0.0, 0.0, 0.0, 0.0, 0.0, 0.0, 0.0, 0.0, 0.0, 0.0, 0.0, 0.0, 0.0, 0.0, 0.0, 0.0, 0.0, 0.0, 0.0, 0.0, 0.0, 0.0, 0.0, 0.0, 0.0, 0.0, 0.0, 0.0, 0.0, 0.0, 0.0, 0.0, 0.0, 0.0, 0.0, 0.0, 0.0, 0.0, 0.0, 0.0, 0.0, 0.0, 0.0, 0.0, 0.0, 0.0, 0.0, 0.0, 0.0], [0.0, 0.0, 0.0, 0.0, 0.0, 1.0, 0.0, 0.0, 0.0, 0.0, 0.0, 0.0, 0.0, 0.0, 0.0, 0.0, 0.0, 0.0, 0.0, 0.0, 0.0, 0.0, 0.0, 0.0, 0.0, 0.0, 0.0, 0.0, 0.0, 0.0, 0.0, 0.0, 0.0, 0.0, 0.0, 0.0, 0.0, 0.0, 0.0, 0.0, 0.0, 0.0, 0.0, 0.0, 0.0, 0.0, 0.0, 0.0, 0.0, 0.0, 0.0, 0.0, 0.0, 0.0, 0.0, 0.0, 0.0, 0.0, 0.0, 0.0, 0.0, 0.0, 0.0, 0.0, 0.0, 0.0], [0.0, 0.0, 0.0, 0.0, 0.0, 1.0, 0.0, 0.0, 0.0, 0.0, 0.0, 0.0, 0.0, 0.0, 0.0, 0.0, 0.0, 0.0, 0.0, 0.0, 0.0, 0.0, 0.0, 0.0, 0.0, 0.0, 0.0, 0.0, 0.0, 0.0, 0.0, 0.0, 0.0, 0.0, 0.0, 0.0, 0.0, 0.0, 0.0, 0.0, 0.0, 0.0, 0.0, 0.0, 0.0, 0.0, 0.0, 0.0, 0.0, 0.0, 0.0, 0.0, 0.0, 0.0, 0.0, 0.0, 0.0, 0.0, 0.0, 0.0, 0.0, 0.0, 0.0, 0.0, 0.0, 0.0], [0.0, 0.0, 0.0, 0.0, 0.0, 1.0, 0.0, 0.0, 0.0, 0.0, 0.0, 0.0, 0.0, 0.0, 0.0, 0.0, 0.0, 0.0, 0.0, 0.0, 0.0, 0.0, 0.0, 0.0, 0.0, 0.0, 0.0, 0.0, 0.0, 0.0, 0.0, 0.0, 0.0, 0.0, 0.0, 0.0, 0.0, 0.0, 0.0, 0.0, 0.0, 0.0, 0.0, 0.0, 0.0, 0.0, 0.0, 0.0, 0.0, 0.0, 0.0, 0.0, 0.0, 0.0, 0.0, 0.0, 0.0, 0.0, 0.0, 0.0, 0.0, 0.0, 0.0, 0.0, 0.0, 0.0], [0.0, 0.0, 0.0, 0.0, 0.0, 0.0, 1.0, 0.0, 0.0, 0.0, 0.0, 0.0, 0.0, 0.0, 0.0, 0.0, 0.0, 0.0, 0.0, 0.0, 0.0, 0.0, 0.0, 0.0, 0.0, 0.0, 0.0, 0.0, 0.0, 0.0, 0.0, 0.0, 0.0, 0.0, 0.0, 0.0, 0.0, 0.0, 0.0, 0.0, 0.0, 0.0, 0.0, 0.0, 0.0, 0.0, 0.0, 0.0, 0.0, 0.0, 0.0, 0.0, 0.0, 0.0, 0.0, 0.0, 0.0, 0.0, 0.0, 0.0, 0.0, 0.0, 0.0, 0.0, 0.0, 0.0], [0.0, 0.0, 0.0, 0.0, 0.0, 0.0, 1.0, 0.0, 0.0, 0.0, 0.0, 0.0, 0.0, 0.0, 0.0, 0.0, 0.0, 0.0, 0.0, 0.0, 0.0, 0.0, 0.0, 0.0, 0.0, 0.0, 0.0, 0.0, 0.0, 0.0, 0.0, 0.0, 0.0, 0.0, 0.0, 0.0, 0.0, 0.0, 0.0, 0.0, 0.0, 0.0, 0.0, 0.0, 0.0, 0.0, 0.0, 0.0, 0.0, 0.0, 0.0, 0.0, 0.0, 0.0, 0.0, 0.0, 0.0, 0.0, 0.0, 0.0, 0.0, 0.0, 0.0, 0.0, 0.0, 0.0], [0.0, 0.0, 0.0, 0.0, 0.0, 0.0, 1.0, 0.0, 0.0, 0.0, 0.0, 0.0, 0.0, 0.0, 0.0, 0.0, 0.0, 0.0, 0.0, 0.0, 0.0, 0.0, 0.0, 0.0, 0.0, 0.0, 0.0, 0.0, 0.0, 0.0, 0.0, 0.0, 0.0, 0.0, 0.0, 0.0, 0.0, 0.0, 0.0, 0.0, 0.0, 0.0, 0.0, 0.0, 0.0, 0.0, 0.0, 0.0, 0.0, 0.0, 0.0, 0.0, 0.0, 0.0, 0.0, 0.0, 0.0, 0.0, 0.0, 0.0, 0.0, 0.0, 0.0, 0.0, 0.0, 0.0], [0.0, 0.0, 0.0, 0.0, 0.0, 0.0, 1.0, 0.0, 0.0, 0.0, 0.0, 0.0, 0.0, 0.0, 0.0, 0.0, 0.0, 0.0, 0.0, 0.0, 0.0, 0.0, 0.0, 0.0, 0.0, 0.0, 0.0, 0.0, 0.0, 0.0, 0.0, 0.0, 0.0, 0.0, 0.0, 0.0, 0.0, 0.0, 0.0, 0.0, 0.0, 0.0, 0.0, 0.0, 0.0, 0.0, 0.0, 0.0, 0.0, 0.0, 0.0, 0.0, 0.0, 0.0, 0.0, 0.0, 0.0, 0.0, 0.0, 0.0, 0.0, 0.0, 0.0, 0.0, 0.0, 0.0], [0.0, 0.0, 0.0, 0.0, 0.0, 0.0, 1.0, 0.0, 0.0, 0.0, 0.0, 0.0, 0.0, 0.0, 0.0, 0.0, 0.0, 0.0, 0.0, 0.0, 0.0, 0.0, 0.0, 0.0, 0.0, 0.0, 0.0, 0.0, 0.0, 0.0, 0.0, 0.0, 0.0, 0.0, 0.0, 0.0, 0.0, 0.0, 0.0, 0.0, 0.0, 0.0, 0.0, 0.0, 0.0, 0.0, 0.0, 0.0, 0.0, 0.0, 0.0, 0.0, 0.0, 0.0, 0.0, 0.0, 0.0, 0.0, 0.0, 0.0, 0.0, 0.0, 0.0, 0.0, 0.0, 0.0], [0.0, 0.0, 0.0, 0.0, 0.0, 0.0, 1.0, 0.0, 0.0, 0.0, 0.0, 0.0, 0.0, 0.0, 0.0, 0.0, 0.0, 0.0, 0.0, 0.0, 0.0, 0.0, 0.0, 0.0, 0.0, 0.0, 0.0, 0.0, 0.0, 0.0, 0.0, 0.0, 0.0, 0.0, 0.0, 0.0, 0.0, 0.0, 0.0, 0.0, 0.0, 0.0, 0.0, 0.0, 0.0, 0.0, 0.0, 0.0, 0.0, 0.0, 0.0, 0.0, 0.0, 0.0, 0.0, 0.0, 0.0, 0.0, 0.0, 0.0, 0.0, 0.0, 0.0, 0.0, 0.0, 0.0], [0.0, 0.0, 0.0, 0.0, 0.0, 0.0, 1.0, 0.0, 0.0, 0.0, 0.0, 0.0, 0.0, 0.0, 0.0, 0.0, 0.0, 0.0, 0.0, 0.0, 0.0, 0.0, 0.0, 0.0, 0.0, 0.0, 0.0, 0.0, 0.0, 0.0, 0.0, 0.0, 0.0, 0.0, 0.0, 0.0, 0.0, 0.0, 0.0, 0.0, 0.0, 0.0, 0.0, 0.0, 0.0, 0.0, 0.0, 0.0, 0.0, 0.0, 0.0, 0.0, 0.0, 0.0, 0.0, 0.0, 0.0, 0.0, 0.0, 0.0, 0.0, 0.0, 0.0, 0.0, 0.0, 0.0], [0.0, 0.0, 0.0, 0.0, 0.0, 0.0, 0.0, 1.0, 0.0, 0.0, 0.0, 0.0, 0.0, 0.0, 0.0, 0.0, 0.0, 0.0, 0.0, 0.0, 0.0, 0.0, 0.0, 0.0, 0.0, 0.0, 0.0, 0.0, 0.0, 0.0, 0.0, 0.0, 0.0, 0.0, 0.0, 0.0, 0.0, 0.0, 0.0, 0.0, 0.0, 0.0, 0.0, 0.0, 0.0, 0.0, 0.0, 0.0, 0.0, 0.0, 0.0, 0.0, 0.0, 0.0, 0.0, 0.0, 0.0, 0.0, 0.0, 0.0, 0.0, 0.0, 0.0, 0.0, 0.0, 0.0], [0.0, 0.0, 0.0, 0.0, 0.0, 0.0, 0.0, 1.0, 0.0, 0.0, 0.0, 0.0, 0.0, 0.0, 0.0, 0.0, 0.0, 0.0, 0.0, 0.0, 0.0, 0.0, 0.0, 0.0, 0.0, 0.0, 0.0, 0.0, 0.0, 0.0, 0.0, 0.0, 0.0, 0.0, 0.0, 0.0, 0.0, 0.0, 0.0, 0.0, 0.0, 0.0, 0.0, 0.0, 0.0, 0.0, 0.0, 0.0, 0.0, 0.0, 0.0, 0.0, 0.0, 0.0, 0.0, 0.0, 0.0, 0.0, 0.0, 0.0, 0.0, 0.0, 0.0, 0.0, 0.0, 0.0], [0.0, 0.0, 0.0, 0.0, 0.0, 0.0, 0.0, 1.0, 0.0, 0.0, 0.0, 0.0, 0.0, 0.0, 0.0, 0.0, 0.0, 0.0, 0.0, 0.0, 0.0, 0.0, 0.0, 0.0, 0.0, 0.0, 0.0, 0.0, 0.0, 0.0, 0.0, 0.0, 0.0, 0.0, 0.0, 0.0, 0.0, 0.0, 0.0, 0.0, 0.0, 0.0, 0.0, 0.0, 0.0, 0.0, 0.0, 0.0, 0.0, 0.0, 0.0, 0.0, 0.0, 0.0, 0.0, 0.0, 0.0, 0.0, 0.0, 0.0, 0.0, 0.0, 0.0, 0.0, 0.0, 0.0], [0.0, 0.0, 0.0, 0.0, 0.0, 0.0, 0.0, 1.0, 0.0, 0.0, 0.0, 0.0, 0.0, 0.0, 0.0, 0.0, 0.0, 0.0, 0.0, 0.0, 0.0, 0.0, 0.0, 0.0, 0.0, 0.0, 0.0, 0.0, 0.0, 0.0, 0.0, 0.0, 0.0, 0.0, 0.0, 0.0, 0.0, 0.0, 0.0, 0.0, 0.0, 0.0, 0.0, 0.0, 0.0, 0.0, 0.0, 0.0, 0.0, 0.0, 0.0, 0.0, 0.0, 0.0, 0.0, 0.0, 0.0, 0.0, 0.0, 0.0, 0.0, 0.0, 0.0, 0.0, 0.0, 0.0], [0.0, 0.0, 0.0, 0.0, 0.0, 0.0, 0.0, 1.0, 0.0, 0.0, 0.0, 0.0, 0.0, 0.0, 0.0, 0.0, 0.0, 0.0, 0.0, 0.0, 0.0, 0.0, 0.0, 0.0, 0.0, 0.0, 0.0, 0.0, 0.0, 0.0, 0.0, 0.0, 0.0, 0.0, 0.0, 0.0, 0.0, 0.0, 0.0, 0.0, 0.0, 0.0, 0.0, 0.0, 0.0, 0.0, 0.0, 0.0, 0.0, 0.0, 0.0, 0.0, 0.0, 0.0, 0.0, 0.0, 0.0, 0.0, 0.0, 0.0, 0.0, 0.0, 0.0, 0.0, 0.0, 0.0], [0.0, 0.0, 0.0, 0.0, 0.0, 0.0, 0.0, 1.0, 0.0, 0.0, 0.0, 0.0, 0.0, 0.0, 0.0, 0.0, 0.0, 0.0, 0.0, 0.0, 0.0, 0.0, 0.0, 0.0, 0.0, 0.0, 0.0, 0.0, 0.0, 0.0, 0.0, 0.0, 0.0, 0.0, 0.0, 0.0, 0.0, 0.0, 0.0, 0.0, 0.0, 0.0, 0.0, 0.0, 0.0, 0.0, 0.0, 0.0, 0.0, 0.0, 0.0, 0.0, 0.0, 0.0, 0.0, 0.0, 0.0, 0.0, 0.0, 0.0, 0.0, 0.0, 0.0, 0.0, 0.0, 0.0], [0.0, 0.0, 0.0, 0.0, 0.0, 0.0, 0.0, 1.0, 0.0, 0.0, 0.0, 0.0, 0.0, 0.0, 0.0, 0.0, 0.0, 0.0, 0.0, 0.0, 0.0, 0.0, 0.0, 0.0, 0.0, 0.0, 0.0, 0.0, 0.0, 0.0, 0.0, 0.0, 0.0, 0.0, 0.0, 0.0, 0.0, 0.0, 0.0, 0.0, 0.0, 0.0, 0.0, 0.0, 0.0, 0.0, 0.0, 0.0, 0.0, 0.0, 0.0, 0.0, 0.0, 0.0, 0.0, 0.0, 0.0, 0.0, 0.0, 0.0, 0.0, 0.0, 0.0, 0.0, 0.0, 0.0], [0.0, 0.0, 0.0, 0.0, 0.0, 0.0, 0.0, 0.0, 1.0, 0.0, 0.0, 0.0, 0.0, 0.0, 0.0, 0.0, 0.0, 0.0, 0.0, 0.0, 0.0, 0.0, 0.0, 0.0, 0.0, 0.0, 0.0, 0.0, 0.0, 0.0, 0.0, 0.0, 0.0, 0.0, 0.0, 0.0, 0.0, 0.0, 0.0, 0.0, 0.0, 0.0, 0.0, 0.0, 0.0, 0.0, 0.0, 0.0, 0.0, 0.0, 0.0, 0.0, 0.0, 0.0, 0.0, 0.0, 0.0, 0.0, 0.0, 0.0, 0.0, 0.0, 0.0, 0.0, 0.0, 0.0], [0.0, 0.0, 0.0, 0.0, 0.0, 0.0, 0.0, 0.0, 1.0, 0.0, 0.0, 0.0, 0.0, 0.0, 0.0, 0.0, 0.0, 0.0, 0.0, 0.0, 0.0, 0.0, 0.0, 0.0, 0.0, 0.0, 0.0, 0.0, 0.0, 0.0, 0.0, 0.0, 0.0, 0.0, 0.0, 0.0, 0.0, 0.0, 0.0, 0.0, 0.0, 0.0, 0.0, 0.0, 0.0, 0.0, 0.0, 0.0, 0.0, 0.0, 0.0, 0.0, 0.0, 0.0, 0.0, 0.0, 0.0, 0.0, 0.0, 0.0, 0.0, 0.0, 0.0, 0.0, 0.0, 0.0], [0.0, 0.0, 0.0, 0.0, 0.0, 0.0, 0.0, 0.0, 1.0, 0.0, 0.0, 0.0, 0.0, 0.0, 0.0, 0.0, 0.0, 0.0, 0.0, 0.0, 0.0, 0.0, 0.0, 0.0, 0.0, 0.0, 0.0, 0.0, 0.0, 0.0, 0.0, 0.0, 0.0, 0.0, 0.0, 0.0, 0.0, 0.0, 0.0, 0.0, 0.0, 0.0, 0.0, 0.0, 0.0, 0.0, 0.0, 0.0, 0.0, 0.0, 0.0, 0.0, 0.0, 0.0, 0.0, 0.0, 0.0, 0.0, 0.0, 0.0, 0.0, 0.0, 0.0, 0.0, 0.0, 0.0], [0.0, 0.0, 0.0, 0.0, 0.0, 0.0, 0.0, 0.0, 1.0, 0.0, 0.0, 0.0, 0.0, 0.0, 0.0, 0.0, 0.0, 0.0, 0.0, 0.0, 0.0, 0.0, 0.0, 0.0, 0.0, 0.0, 0.0, 0.0, 0.0, 0.0, 0.0, 0.0, 0.0, 0.0, 0.0, 0.0, 0.0, 0.0, 0.0, 0.0, 0.0, 0.0, 0.0, 0.0, 0.0, 0.0, 0.0, 0.0, 0.0, 0.0, 0.0, 0.0, 0.0, 0.0, 0.0, 0.0, 0.0, 0.0, 0.0, 0.0, 0.0, 0.0, 0.0, 0.0, 0.0, 0.0], [0.0, 0.0, 0.0, 0.0, 0.0, 0.0, 0.0, 0.0, 1.0, 0.0, 0.0, 0.0, 0.0, 0.0, 0.0, 0.0, 0.0, 0.0, 0.0, 0.0, 0.0, 0.0, 0.0, 0.0, 0.0, 0.0, 0.0, 0.0, 0.0, 0.0, 0.0, 0.0, 0.0, 0.0, 0.0, 0.0, 0.0, 0.0, 0.0, 0.0, 0.0, 0.0, 0.0, 0.0, 0.0, 0.0, 0.0, 0.0, 0.0, 0.0, 0.0, 0.0, 0.0, 0.0, 0.0, 0.0, 0.0, 0.0, 0.0, 0.0, 0.0, 0.0, 0.0, 0.0, 0.0, 0.0], [0.0, 0.0, 0.0, 0.0, 0.0, 0.0, 0.0, 0.0, 1.0, 0.0, 0.0, 0.0, 0.0, 0.0, 0.0, 0.0, 0.0, 0.0, 0.0, 0.0, 0.0, 0.0, 0.0, 0.0, 0.0, 0.0, 0.0, 0.0, 0.0, 0.0, 0.0, 0.0, 0.0, 0.0, 0.0, 0.0, 0.0, 0.0, 0.0, 0.0, 0.0, 0.0, 0.0, 0.0, 0.0, 0.0, 0.0, 0.0, 0.0, 0.0, 0.0, 0.0, 0.0, 0.0, 0.0, 0.0, 0.0, 0.0, 0.0, 0.0, 0.0, 0.0, 0.0, 0.0, 0.0, 0.0], [0.0, 0.0, 0.0, 0.0, 0.0, 0.0, 0.0, 0.0, 1.0, 0.0, 0.0, 0.0, 0.0, 0.0, 0.0, 0.0, 0.0, 0.0, 0.0, 0.0, 0.0, 0.0, 0.0, 0.0, 0.0, 0.0, 0.0, 0.0, 0.0, 0.0, 0.0, 0.0, 0.0, 0.0, 0.0, 0.0, 0.0, 0.0, 0.0, 0.0, 0.0, 0.0, 0.0, 0.0, 0.0, 0.0, 0.0, 0.0, 0.0, 0.0, 0.0, 0.0, 0.0, 0.0, 0.0, 0.0, 0.0, 0.0, 0.0, 0.0, 0.0, 0.0, 0.0, 0.0, 0.0, 0.0], [0.0, 0.0, 0.0, 0.0, 0.0, 0.0, 0.0, 0.0, 0.0, 1.0, 0.0, 0.0, 0.0, 0.0, 0.0, 0.0, 0.0, 0.0, 0.0, 0.0, 0.0, 0.0, 0.0, 0.0, 0.0, 0.0, 0.0, 0.0, 0.0, 0.0, 0.0, 0.0, 0.0, 0.0, 0.0, 0.0, 0.0, 0.0, 0.0, 0.0, 0.0, 0.0, 0.0, 0.0, 0.0, 0.0, 0.0, 0.0, 0.0, 0.0, 0.0, 0.0, 0.0, 0.0, 0.0, 0.0, 0.0, 0.0, 0.0, 0.0, 0.0, 0.0, 0.0, 0.0, 0.0, 0.0], [0.0, 0.0, 0.0, 0.0, 0.0, 0.0, 0.0, 0.0, 0.0, 1.0, 0.0, 0.0, 0.0, 0.0, 0.0, 0.0, 0.0, 0.0, 0.0, 0.0, 0.0, 0.0, 0.0, 0.0, 0.0, 0.0, 0.0, 0.0, 0.0, 0.0, 0.0, 0.0, 0.0, 0.0, 0.0, 0.0, 0.0, 0.0, 0.0, 0.0, 0.0, 0.0, 0.0, 0.0, 0.0, 0.0, 0.0, 0.0, 0.0, 0.0, 0.0, 0.0, 0.0, 0.0, 0.0, 0.0, 0.0, 0.0, 0.0, 0.0, 0.0, 0.0, 0.0, 0.0, 0.0, 0.0], [0.0, 0.0, 0.0, 0.0, 0.0, 0.0, 0.0, 0.0, 0.0, 1.0, 0.0, 0.0, 0.0, 0.0, 0.0, 0.0, 0.0, 0.0, 0.0, 0.0, 0.0, 0.0, 0.0, 0.0, 0.0, 0.0, 0.0, 0.0, 0.0, 0.0, 0.0, 0.0, 0.0, 0.0, 0.0, 0.0, 0.0, 0.0, 0.0, 0.0, 0.0, 0.0, 0.0, 0.0, 0.0, 0.0, 0.0, 0.0, 0.0, 0.0, 0.0, 0.0, 0.0, 0.0, 0.0, 0.0, 0.0, 0.0, 0.0, 0.0, 0.0, 0.0, 0.0, 0.0, 0.0, 0.0], [0.0, 0.0, 0.0, 0.0, 0.0, 0.0, 0.0, 0.0, 0.0, 1.0, 0.0, 0.0, 0.0, 0.0, 0.0, 0.0, 0.0, 0.0, 0.0, 0.0, 0.0, 0.0, 0.0, 0.0, 0.0, 0.0, 0.0, 0.0, 0.0, 0.0, 0.0, 0.0, 0.0, 0.0, 0.0, 0.0, 0.0, 0.0, 0.0, 0.0, 0.0, 0.0, 0.0, 0.0, 0.0, 0.0, 0.0, 0.0, 0.0, 0.0, 0.0, 0.0, 0.0, 0.0, 0.0, 0.0, 0.0, 0.0, 0.0, 0.0, 0.0, 0.0, 0.0, 0.0, 0.0, 0.0], [0.0, 0.0, 0.0, 0.0, 0.0, 0.0, 0.0, 0.0, 0.0, 1.0, 0.0, 0.0, 0.0, 0.0, 0.0, 0.0, 0.0, 0.0, 0.0, 0.0, 0.0, 0.0, 0.0, 0.0, 0.0, 0.0, 0.0, 0.0, 0.0, 0.0, 0.0, 0.0, 0.0, 0.0, 0.0, 0.0, 0.0, 0.0, 0.0, 0.0, 0.0, 0.0, 0.0, 0.0, 0.0, 0.0, 0.0, 0.0, 0.0, 0.0, 0.0, 0.0, 0.0, 0.0, 0.0, 0.0, 0.0, 0.0, 0.0, 0.0, 0.0, 0.0, 0.0, 0.0, 0.0, 0.0], [0.0, 0.0, 0.0, 0.0, 0.0, 0.0, 0.0, 0.0, 0.0, 1.0, 0.0, 0.0, 0.0, 0.0, 0.0, 0.0, 0.0, 0.0, 0.0, 0.0, 0.0, 0.0, 0.0, 0.0, 0.0, 0.0, 0.0, 0.0, 0.0, 0.0, 0.0, 0.0, 0.0, 0.0, 0.0, 0.0, 0.0, 0.0, 0.0, 0.0, 0.0, 0.0, 0.0, 0.0, 0.0, 0.0, 0.0, 0.0, 0.0, 0.0, 0.0, 0.0, 0.0, 0.0, 0.0, 0.0, 0.0, 0.0, 0.0, 0.0, 0.0, 0.0, 0.0, 0.0, 0.0, 0.0], [0.0, 0.0, 0.0, 0.0, 0.0, 0.0, 0.0, 0.0, 0.0, 1.0, 0.0, 0.0, 0.0, 0.0, 0.0, 0.0, 0.0, 0.0, 0.0, 0.0, 0.0, 0.0, 0.0, 0.0, 0.0, 0.0, 0.0, 0.0, 0.0, 0.0, 0.0, 0.0, 0.0, 0.0, 0.0, 0.0, 0.0, 0.0, 0.0, 0.0, 0.0, 0.0, 0.0, 0.0, 0.0, 0.0, 0.0, 0.0, 0.0, 0.0, 0.0, 0.0, 0.0, 0.0, 0.0, 0.0, 0.0, 0.0, 0.0, 0.0, 0.0, 0.0, 0.0, 0.0, 0.0, 0.0], [0.0, 0.0, 0.0, 0.0, 0.0, 0.0, 0.0, 0.0, 0.0, 0.0, 1.0, 0.0, 0.0, 0.0, 0.0, 0.0, 0.0, 0.0, 0.0, 0.0, 0.0, 0.0, 0.0, 0.0, 0.0, 0.0, 0.0, 0.0, 0.0, 0.0, 0.0, 0.0, 0.0, 0.0, 0.0, 0.0, 0.0, 0.0, 0.0, 0.0, 0.0, 0.0, 0.0, 0.0, 0.0, 0.0, 0.0, 0.0, 0.0, 0.0, 0.0, 0.0, 0.0, 0.0, 0.0, 0.0, 0.0, 0.0, 0.0, 0.0, 0.0, 0.0, 0.0, 0.0, 0.0, 0.0], [0.0, 0.0, 0.0, 0.0, 0.0, 0.0, 0.0, 0.0, 0.0, 0.0, 1.0, 0.0, 0.0, 0.0, 0.0, 0.0, 0.0, 0.0, 0.0, 0.0, 0.0, 0.0, 0.0, 0.0, 0.0, 0.0, 0.0, 0.0, 0.0, 0.0, 0.0, 0.0, 0.0, 0.0, 0.0, 0.0, 0.0, 0.0, 0.0, 0.0, 0.0, 0.0, 0.0, 0.0, 0.0, 0.0, 0.0, 0.0, 0.0, 0.0, 0.0, 0.0, 0.0, 0.0, 0.0, 0.0, 0.0, 0.0, 0.0, 0.0, 0.0, 0.0, 0.0, 0.0, 0.0, 0.0], [0.0, 0.0, 0.0, 0.0, 0.0, 0.0, 0.0, 0.0, 0.0, 0.0, 1.0, 0.0, 0.0, 0.0, 0.0, 0.0, 0.0, 0.0, 0.0, 0.0, 0.0, 0.0, 0.0, 0.0, 0.0, 0.0, 0.0, 0.0, 0.0, 0.0, 0.0, 0.0, 0.0, 0.0, 0.0, 0.0, 0.0, 0.0, 0.0, 0.0, 0.0, 0.0, 0.0, 0.0, 0.0, 0.0, 0.0, 0.0, 0.0, 0.0, 0.0, 0.0, 0.0, 0.0, 0.0, 0.0, 0.0, 0.0, 0.0, 0.0, 0.0, 0.0, 0.0, 0.0, 0.0, 0.0], [0.0, 0.0, 0.0, 0.0, 0.0, 0.0, 0.0, 0.0, 0.0, 0.0, 1.0, 0.0, 0.0, 0.0, 0.0, 0.0, 0.0, 0.0, 0.0, 0.0, 0.0, 0.0, 0.0, 0.0, 0.0, 0.0, 0.0, 0.0, 0.0, 0.0, 0.0, 0.0, 0.0, 0.0, 0.0, 0.0, 0.0, 0.0, 0.0, 0.0, 0.0, 0.0, 0.0, 0.0, 0.0, 0.0, 0.0, 0.0, 0.0, 0.0, 0.0, 0.0, 0.0, 0.0, 0.0, 0.0, 0.0, 0.0, 0.0, 0.0, 0.0, 0.0, 0.0, 0.0, 0.0, 0.0], [0.0, 0.0, 0.0, 0.0, 0.0, 0.0, 0.0, 0.0, 0.0, 0.0, 1.0, 0.0, 0.0, 0.0, 0.0, 0.0, 0.0, 0.0, 0.0, 0.0, 0.0, 0.0, 0.0, 0.0, 0.0, 0.0, 0.0, 0.0, 0.0, 0.0, 0.0, 0.0, 0.0, 0.0, 0.0, 0.0, 0.0, 0.0, 0.0, 0.0, 0.0, 0.0, 0.0, 0.0, 0.0, 0.0, 0.0, 0.0, 0.0, 0.0, 0.0, 0.0, 0.0, 0.0, 0.0, 0.0, 0.0, 0.0, 0.0, 0.0, 0.0, 0.0, 0.0, 0.0, 0.0, 0.0], [0.0, 0.0, 0.0, 0.0, 0.0, 0.0, 0.0, 0.0, 0.0, 0.0, 1.0, 0.0, 0.0, 0.0, 0.0, 0.0, 0.0, 0.0, 0.0, 0.0, 0.0, 0.0, 0.0, 0.0, 0.0, 0.0, 0.0, 0.0, 0.0, 0.0, 0.0, 0.0, 0.0, 0.0, 0.0, 0.0, 0.0, 0.0, 0.0, 0.0, 0.0, 0.0, 0.0, 0.0, 0.0, 0.0, 0.0, 0.0, 0.0, 0.0, 0.0, 0.0, 0.0, 0.0, 0.0, 0.0, 0.0, 0.0, 0.0, 0.0, 0.0, 0.0, 0.0, 0.0, 0.0, 0.0], [0.0, 0.0, 0.0, 0.0, 0.0, 0.0, 0.0, 0.0, 0.0, 0.0, 1.0, 0.0, 0.0, 0.0, 0.0, 0.0, 0.0, 0.0, 0.0, 0.0, 0.0, 0.0, 0.0, 0.0, 0.0, 0.0, 0.0, 0.0, 0.0, 0.0, 0.0, 0.0, 0.0, 0.0, 0.0, 0.0, 0.0, 0.0, 0.0, 0.0, 0.0, 0.0, 0.0, 0.0, 0.0, 0.0, 0.0, 0.0, 0.0, 0.0, 0.0, 0.0, 0.0, 0.0, 0.0, 0.0, 0.0, 0.0, 0.0, 0.0, 0.0, 0.0, 0.0, 0.0, 0.0, 0.0], [0.0, 0.0, 0.0, 0.0, 0.0, 0.0, 0.0, 0.0, 0.0, 0.0, 0.0, 1.0, 0.0, 0.0, 0.0, 0.0, 0.0, 0.0, 0.0, 0.0, 0.0, 0.0, 0.0, 0.0, 0.0, 0.0, 0.0, 0.0, 0.0, 0.0, 0.0, 0.0, 0.0, 0.0, 0.0, 0.0, 0.0, 0.0, 0.0, 0.0, 0.0, 0.0, 0.0, 0.0, 0.0, 0.0, 0.0, 0.0, 0.0, 0.0, 0.0, 0.0, 0.0, 0.0, 0.0, 0.0, 0.0, 0.0, 0.0, 0.0, 0.0, 0.0, 0.0, 0.0, 0.0, 0.0], [0.0, 0.0, 0.0, 0.0, 0.0, 0.0, 0.0, 0.0, 0.0, 0.0, 0.0, 1.0, 0.0, 0.0, 0.0, 0.0, 0.0, 0.0, 0.0, 0.0, 0.0, 0.0, 0.0, 0.0, 0.0, 0.0, 0.0, 0.0, 0.0, 0.0, 0.0, 0.0, 0.0, 0.0, 0.0, 0.0, 0.0, 0.0, 0.0, 0.0, 0.0, 0.0, 0.0, 0.0, 0.0, 0.0, 0.0, 0.0, 0.0, 0.0, 0.0, 0.0, 0.0, 0.0, 0.0, 0.0, 0.0, 0.0, 0.0, 0.0, 0.0, 0.0, 0.0, 0.0, 0.0, 0.0], [0.0, 0.0, 0.0, 0.0, 0.0, 0.0, 0.0, 0.0, 0.0, 0.0, 0.0, 1.0, 0.0, 0.0, 0.0, 0.0, 0.0, 0.0, 0.0, 0.0, 0.0, 0.0, 0.0, 0.0, 0.0, 0.0, 0.0, 0.0, 0.0, 0.0, 0.0, 0.0, 0.0, 0.0, 0.0, 0.0, 0.0, 0.0, 0.0, 0.0, 0.0, 0.0, 0.0, 0.0, 0.0, 0.0, 0.0, 0.0, 0.0, 0.0, 0.0, 0.0, 0.0, 0.0, 0.0, 0.0, 0.0, 0.0, 0.0, 0.0, 0.0, 0.0, 0.0, 0.0, 0.0, 0.0], [0.0, 0.0, 0.0, 0.0, 0.0, 0.0, 0.0, 0.0, 0.0, 0.0, 0.0, 1.0, 0.0, 0.0, 0.0, 0.0, 0.0, 0.0, 0.0, 0.0, 0.0, 0.0, 0.0, 0.0, 0.0, 0.0, 0.0, 0.0, 0.0, 0.0, 0.0, 0.0, 0.0, 0.0, 0.0, 0.0, 0.0, 0.0, 0.0, 0.0, 0.0, 0.0, 0.0, 0.0, 0.0, 0.0, 0.0, 0.0, 0.0, 0.0, 0.0, 0.0, 0.0, 0.0, 0.0, 0.0, 0.0, 0.0, 0.0, 0.0, 0.0, 0.0, 0.0, 0.0, 0.0, 0.0], [0.0, 0.0, 0.0, 0.0, 0.0, 0.0, 0.0, 0.0, 0.0, 0.0, 0.0, 1.0, 0.0, 0.0, 0.0, 0.0, 0.0, 0.0, 0.0, 0.0, 0.0, 0.0, 0.0, 0.0, 0.0, 0.0, 0.0, 0.0, 0.0, 0.0, 0.0, 0.0, 0.0, 0.0, 0.0, 0.0, 0.0, 0.0, 0.0, 0.0, 0.0, 0.0, 0.0, 0.0, 0.0, 0.0, 0.0, 0.0, 0.0, 0.0, 0.0, 0.0, 0.0, 0.0, 0.0, 0.0, 0.0, 0.0, 0.0, 0.0, 0.0, 0.0, 0.0, 0.0, 0.0, 0.0], [0.0, 0.0, 0.0, 0.0, 0.0, 0.0, 0.0, 0.0, 0.0, 0.0, 0.0, 1.0, 0.0, 0.0, 0.0, 0.0, 0.0, 0.0, 0.0, 0.0, 0.0, 0.0, 0.0, 0.0, 0.0, 0.0, 0.0, 0.0, 0.0, 0.0, 0.0, 0.0, 0.0, 0.0, 0.0, 0.0, 0.0, 0.0, 0.0, 0.0, 0.0, 0.0, 0.0, 0.0, 0.0, 0.0, 0.0, 0.0, 0.0, 0.0, 0.0, 0.0, 0.0, 0.0, 0.0, 0.0, 0.0, 0.0, 0.0, 0.0, 0.0, 0.0, 0.0, 0.0, 0.0, 0.0], [0.0, 0.0, 0.0, 0.0, 0.0, 0.0, 0.0, 0.0, 0.0, 0.0, 0.0, 1.0, 0.0, 0.0, 0.0, 0.0, 0.0, 0.0, 0.0, 0.0, 0.0, 0.0, 0.0, 0.0, 0.0, 0.0, 0.0, 0.0, 0.0, 0.0, 0.0, 0.0, 0.0, 0.0, 0.0, 0.0, 0.0, 0.0, 0.0, 0.0, 0.0, 0.0, 0.0, 0.0, 0.0, 0.0, 0.0, 0.0, 0.0, 0.0, 0.0, 0.0, 0.0, 0.0, 0.0, 0.0, 0.0, 0.0, 0.0, 0.0, 0.0, 0.0, 0.0, 0.0, 0.0, 0.0], [0.0, 0.0, 0.0, 0.0, 0.0, 0.0, 0.0, 0.0, 0.0, 0.0, 0.0, 0.0, 1.0, 0.0, 0.0, 0.0, 0.0, 0.0, 0.0, 0.0, 0.0, 0.0, 0.0, 0.0, 0.0, 0.0, 0.0, 0.0, 0.0, 0.0, 0.0, 0.0, 0.0, 0.0, 0.0, 0.0, 0.0, 0.0, 0.0, 0.0, 0.0, 0.0, 0.0, 0.0, 0.0, 0.0, 0.0, 0.0, 0.0, 0.0, 0.0, 0.0, 0.0, 0.0, 0.0, 0.0, 0.0, 0.0, 0.0, 0.0, 0.0, 0.0, 0.0, 0.0, 0.0, 0.0], [0.0, 0.0, 0.0, 0.0, 0.0, 0.0, 0.0, 0.0, 0.0, 0.0, 0.0, 0.0, 1.0, 0.0, 0.0, 0.0, 0.0, 0.0, 0.0, 0.0, 0.0, 0.0, 0.0, 0.0, 0.0, 0.0, 0.0, 0.0, 0.0, 0.0, 0.0, 0.0, 0.0, 0.0, 0.0, 0.0, 0.0, 0.0, 0.0, 0.0, 0.0, 0.0, 0.0, 0.0, 0.0, 0.0, 0.0, 0.0, 0.0, 0.0, 0.0, 0.0, 0.0, 0.0, 0.0, 0.0, 0.0, 0.0, 0.0, 0.0, 0.0, 0.0, 0.0, 0.0, 0.0, 0.0], [0.0, 0.0, 0.0, 0.0, 0.0, 0.0, 0.0, 0.0, 0.0, 0.0, 0.0, 0.0, 1.0, 0.0, 0.0, 0.0, 0.0, 0.0, 0.0, 0.0, 0.0, 0.0, 0.0, 0.0, 0.0, 0.0, 0.0, 0.0, 0.0, 0.0, 0.0, 0.0, 0.0, 0.0, 0.0, 0.0, 0.0, 0.0, 0.0, 0.0, 0.0, 0.0, 0.0, 0.0, 0.0, 0.0, 0.0, 0.0, 0.0, 0.0, 0.0, 0.0, 0.0, 0.0, 0.0, 0.0, 0.0, 0.0, 0.0, 0.0, 0.0, 0.0, 0.0, 0.0, 0.0, 0.0], [0.0, 0.0, 0.0, 0.0, 0.0, 0.0, 0.0, 0.0, 0.0, 0.0, 0.0, 0.0, 1.0, 0.0, 0.0, 0.0, 0.0, 0.0, 0.0, 0.0, 0.0, 0.0, 0.0, 0.0, 0.0, 0.0, 0.0, 0.0, 0.0, 0.0, 0.0, 0.0, 0.0, 0.0, 0.0, 0.0, 0.0, 0.0, 0.0, 0.0, 0.0, 0.0, 0.0, 0.0, 0.0, 0.0, 0.0, 0.0, 0.0, 0.0, 0.0, 0.0, 0.0, 0.0, 0.0, 0.0, 0.0, 0.0, 0.0, 0.0, 0.0, 0.0, 0.0, 0.0, 0.0, 0.0], [0.0, 0.0, 0.0, 0.0, 0.0, 0.0, 0.0, 0.0, 0.0, 0.0, 0.0, 0.0, 1.0, 0.0, 0.0, 0.0, 0.0, 0.0, 0.0, 0.0, 0.0, 0.0, 0.0, 0.0, 0.0, 0.0, 0.0, 0.0, 0.0, 0.0, 0.0, 0.0, 0.0, 0.0, 0.0, 0.0, 0.0, 0.0, 0.0, 0.0, 0.0, 0.0, 0.0, 0.0, 0.0, 0.0, 0.0, 0.0, 0.0, 0.0, 0.0, 0.0, 0.0, 0.0, 0.0, 0.0, 0.0, 0.0, 0.0, 0.0, 0.0, 0.0, 0.0, 0.0, 0.0, 0.0], [0.0, 0.0, 0.0, 0.0, 0.0, 0.0, 0.0, 0.0, 0.0, 0.0, 0.0, 0.0, 1.0, 0.0, 0.0, 0.0, 0.0, 0.0, 0.0, 0.0, 0.0, 0.0, 0.0, 0.0, 0.0, 0.0, 0.0, 0.0, 0.0, 0.0, 0.0, 0.0, 0.0, 0.0, 0.0, 0.0, 0.0, 0.0, 0.0, 0.0, 0.0, 0.0, 0.0, 0.0, 0.0, 0.0, 0.0, 0.0, 0.0, 0.0, 0.0, 0.0, 0.0, 0.0, 0.0, 0.0, 0.0, 0.0, 0.0, 0.0, 0.0, 0.0, 0.0, 0.0, 0.0, 0.0], [0.0, 0.0, 0.0, 0.0, 0.0, 0.0, 0.0, 0.0, 0.0, 0.0, 0.0, 0.0, 1.0, 0.0, 0.0, 0.0, 0.0, 0.0, 0.0, 0.0, 0.0, 0.0, 0.0, 0.0, 0.0, 0.0, 0.0, 0.0, 0.0, 0.0, 0.0, 0.0, 0.0, 0.0, 0.0, 0.0, 0.0, 0.0, 0.0, 0.0, 0.0, 0.0, 0.0, 0.0, 0.0, 0.0, 0.0, 0.0, 0.0, 0.0, 0.0, 0.0, 0.0, 0.0, 0.0, 0.0, 0.0, 0.0, 0.0, 0.0, 0.0, 0.0, 0.0, 0.0, 0.0, 0.0], [0.0, 0.0, 0.0, 0.0, 0.0, 0.0, 0.0, 0.0, 0.0, 0.0, 0.0, 0.0, 0.0, 1.0, 0.0, 0.0, 0.0, 0.0, 0.0, 0.0, 0.0, 0.0, 0.0, 0.0, 0.0, 0.0, 0.0, 0.0, 0.0, 0.0, 0.0, 0.0, 0.0, 0.0, 0.0, 0.0, 0.0, 0.0, 0.0, 0.0, 0.0, 0.0, 0.0, 0.0, 0.0, 0.0, 0.0, 0.0, 0.0, 0.0, 0.0, 0.0, 0.0, 0.0, 0.0, 0.0, 0.0, 0.0, 0.0, 0.0, 0.0, 0.0, 0.0, 0.0, 0.0, 0.0], [0.0, 0.0, 0.0, 0.0, 0.0, 0.0, 0.0, 0.0, 0.0, 0.0, 0.0, 0.0, 0.0, 1.0, 0.0, 0.0, 0.0, 0.0, 0.0, 0.0, 0.0, 0.0, 0.0, 0.0, 0.0, 0.0, 0.0, 0.0, 0.0, 0.0, 0.0, 0.0, 0.0, 0.0, 0.0, 0.0, 0.0, 0.0, 0.0, 0.0, 0.0, 0.0, 0.0, 0.0, 0.0, 0.0, 0.0, 0.0, 0.0, 0.0, 0.0, 0.0, 0.0, 0.0, 0.0, 0.0, 0.0, 0.0, 0.0, 0.0, 0.0, 0.0, 0.0, 0.0, 0.0, 0.0], [0.0, 0.0, 0.0, 0.0, 0.0, 0.0, 0.0, 0.0, 0.0, 0.0, 0.0, 0.0, 0.0, 1.0, 0.0, 0.0, 0.0, 0.0, 0.0, 0.0, 0.0, 0.0, 0.0, 0.0, 0.0, 0.0, 0.0, 0.0, 0.0, 0.0, 0.0, 0.0, 0.0, 0.0, 0.0, 0.0, 0.0, 0.0, 0.0, 0.0, 0.0, 0.0, 0.0, 0.0, 0.0, 0.0, 0.0, 0.0, 0.0, 0.0, 0.0, 0.0, 0.0, 0.0, 0.0, 0.0, 0.0, 0.0, 0.0, 0.0, 0.0, 0.0, 0.0, 0.0, 0.0, 0.0], [0.0, 0.0, 0.0, 0.0, 0.0, 0.0, 0.0, 0.0, 0.0, 0.0, 0.0, 0.0, 0.0, 1.0, 0.0, 0.0, 0.0, 0.0, 0.0, 0.0, 0.0, 0.0, 0.0, 0.0, 0.0, 0.0, 0.0, 0.0, 0.0, 0.0, 0.0, 0.0, 0.0, 0.0, 0.0, 0.0, 0.0, 0.0, 0.0, 0.0, 0.0, 0.0, 0.0, 0.0, 0.0, 0.0, 0.0, 0.0, 0.0, 0.0, 0.0, 0.0, 0.0, 0.0, 0.0, 0.0, 0.0, 0.0, 0.0, 0.0, 0.0, 0.0, 0.0, 0.0, 0.0, 0.0], [0.0, 0.0, 0.0, 0.0, 0.0, 0.0, 0.0, 0.0, 0.0, 0.0, 0.0, 0.0, 0.0, 1.0, 0.0, 0.0, 0.0, 0.0, 0.0, 0.0, 0.0, 0.0, 0.0, 0.0, 0.0, 0.0, 0.0, 0.0, 0.0, 0.0, 0.0, 0.0, 0.0, 0.0, 0.0, 0.0, 0.0, 0.0, 0.0, 0.0, 0.0, 0.0, 0.0, 0.0, 0.0, 0.0, 0.0, 0.0, 0.0, 0.0, 0.0, 0.0, 0.0, 0.0, 0.0, 0.0, 0.0, 0.0, 0.0, 0.0, 0.0, 0.0, 0.0, 0.0, 0.0, 0.0], [0.0, 0.0, 0.0, 0.0, 0.0, 0.0, 0.0, 0.0, 0.0, 0.0, 0.0, 0.0, 0.0, 1.0, 0.0, 0.0, 0.0, 0.0, 0.0, 0.0, 0.0, 0.0, 0.0, 0.0, 0.0, 0.0, 0.0, 0.0, 0.0, 0.0, 0.0, 0.0, 0.0, 0.0, 0.0, 0.0, 0.0, 0.0, 0.0, 0.0, 0.0, 0.0, 0.0, 0.0, 0.0, 0.0, 0.0, 0.0, 0.0, 0.0, 0.0, 0.0, 0.0, 0.0, 0.0, 0.0, 0.0, 0.0, 0.0, 0.0, 0.0, 0.0, 0.0, 0.0, 0.0, 0.0], [0.0, 0.0, 0.0, 0.0, 0.0, 0.0, 0.0, 0.0, 0.0, 0.0, 0.0, 0.0, 0.0, 1.0, 0.0, 0.0, 0.0, 0.0, 0.0, 0.0, 0.0, 0.0, 0.0, 0.0, 0.0, 0.0, 0.0, 0.0, 0.0, 0.0, 0.0, 0.0, 0.0, 0.0, 0.0, 0.0, 0.0, 0.0, 0.0, 0.0, 0.0, 0.0, 0.0, 0.0, 0.0, 0.0, 0.0, 0.0, 0.0, 0.0, 0.0, 0.0, 0.0, 0.0, 0.0, 0.0, 0.0, 0.0, 0.0, 0.0, 0.0, 0.0, 0.0, 0.0, 0.0, 0.0], [0.0, 0.0, 0.0, 0.0, 0.0, 0.0, 0.0, 0.0, 0.0, 0.0, 0.0, 0.0, 0.0, 0.0, 1.0, 0.0, 0.0, 0.0, 0.0, 0.0, 0.0, 0.0, 0.0, 0.0, 0.0, 0.0, 0.0, 0.0, 0.0, 0.0, 0.0, 0.0, 0.0, 0.0, 0.0, 0.0, 0.0, 0.0, 0.0, 0.0, 0.0, 0.0, 0.0, 0.0, 0.0, 0.0, 0.0, 0.0, 0.0, 0.0, 0.0, 0.0, 0.0, 0.0, 0.0, 0.0, 0.0, 0.0, 0.0, 0.0, 0.0, 0.0, 0.0, 0.0, 0.0, 0.0], [0.0, 0.0, 0.0, 0.0, 0.0, 0.0, 0.0, 0.0, 0.0, 0.0, 0.0, 0.0, 0.0, 0.0, 1.0, 0.0, 0.0, 0.0, 0.0, 0.0, 0.0, 0.0, 0.0, 0.0, 0.0, 0.0, 0.0, 0.0, 0.0, 0.0, 0.0, 0.0, 0.0, 0.0, 0.0, 0.0, 0.0, 0.0, 0.0, 0.0, 0.0, 0.0, 0.0, 0.0, 0.0, 0.0, 0.0, 0.0, 0.0, 0.0, 0.0, 0.0, 0.0, 0.0, 0.0, 0.0, 0.0, 0.0, 0.0, 0.0, 0.0, 0.0, 0.0, 0.0, 0.0, 0.0], [0.0, 0.0, 0.0, 0.0, 0.0, 0.0, 0.0, 0.0, 0.0, 0.0, 0.0, 0.0, 0.0, 0.0, 1.0, 0.0, 0.0, 0.0, 0.0, 0.0, 0.0, 0.0, 0.0, 0.0, 0.0, 0.0, 0.0, 0.0, 0.0, 0.0, 0.0, 0.0, 0.0, 0.0, 0.0, 0.0, 0.0, 0.0, 0.0, 0.0, 0.0, 0.0, 0.0, 0.0, 0.0, 0.0, 0.0, 0.0, 0.0, 0.0, 0.0, 0.0, 0.0, 0.0, 0.0, 0.0, 0.0, 0.0, 0.0, 0.0, 0.0, 0.0, 0.0, 0.0, 0.0, 0.0], [0.0, 0.0, 0.0, 0.0, 0.0, 0.0, 0.0, 0.0, 0.0, 0.0, 0.0, 0.0, 0.0, 0.0, 1.0, 0.0, 0.0, 0.0, 0.0, 0.0, 0.0, 0.0, 0.0, 0.0, 0.0, 0.0, 0.0, 0.0, 0.0, 0.0, 0.0, 0.0, 0.0, 0.0, 0.0, 0.0, 0.0, 0.0, 0.0, 0.0, 0.0, 0.0, 0.0, 0.0, 0.0, 0.0, 0.0, 0.0, 0.0, 0.0, 0.0, 0.0, 0.0, 0.0, 0.0, 0.0, 0.0, 0.0, 0.0, 0.0, 0.0, 0.0, 0.0, 0.0, 0.0, 0.0], [0.0, 0.0, 0.0, 0.0, 0.0, 0.0, 0.0, 0.0, 0.0, 0.0, 0.0, 0.0, 0.0, 0.0, 1.0, 0.0, 0.0, 0.0, 0.0, 0.0, 0.0, 0.0, 0.0, 0.0, 0.0, 0.0, 0.0, 0.0, 0.0, 0.0, 0.0, 0.0, 0.0, 0.0, 0.0, 0.0, 0.0, 0.0, 0.0, 0.0, 0.0, 0.0, 0.0, 0.0, 0.0, 0.0, 0.0, 0.0, 0.0, 0.0, 0.0, 0.0, 0.0, 0.0, 0.0, 0.0, 0.0, 0.0, 0.0, 0.0, 0.0, 0.0, 0.0, 0.0, 0.0, 0.0], [0.0, 0.0, 0.0, 0.0, 0.0, 0.0, 0.0, 0.0, 0.0, 0.0, 0.0, 0.0, 0.0, 0.0, 1.0, 0.0, 0.0, 0.0, 0.0, 0.0, 0.0, 0.0, 0.0, 0.0, 0.0, 0.0, 0.0, 0.0, 0.0, 0.0, 0.0, 0.0, 0.0, 0.0, 0.0, 0.0, 0.0, 0.0, 0.0, 0.0, 0.0, 0.0, 0.0, 0.0, 0.0, 0.0, 0.0, 0.0, 0.0, 0.0, 0.0, 0.0, 0.0, 0.0, 0.0, 0.0, 0.0, 0.0, 0.0, 0.0, 0.0, 0.0, 0.0, 0.0, 0.0, 0.0], [0.0, 0.0, 0.0, 0.0, 0.0, 0.0, 0.0, 0.0, 0.0, 0.0, 0.0, 0.0, 0.0, 0.0, 1.0, 0.0, 0.0, 0.0, 0.0, 0.0, 0.0, 0.0, 0.0, 0.0, 0.0, 0.0, 0.0, 0.0, 0.0, 0.0, 0.0, 0.0, 0.0, 0.0, 0.0, 0.0, 0.0, 0.0, 0.0, 0.0, 0.0, 0.0, 0.0, 0.0, 0.0, 0.0, 0.0, 0.0, 0.0, 0.0, 0.0, 0.0, 0.0, 0.0, 0.0, 0.0, 0.0, 0.0, 0.0, 0.0, 0.0, 0.0, 0.0, 0.0, 0.0, 0.0], [0.0, 0.0, 0.0, 0.0, 0.0, 0.0, 0.0, 0.0, 0.0, 0.0, 0.0, 0.0, 0.0, 0.0, 0.0, 1.0, 0.0, 0.0, 0.0, 0.0, 0.0, 0.0, 0.0, 0.0, 0.0, 0.0, 0.0, 0.0, 0.0, 0.0, 0.0, 0.0, 0.0, 0.0, 0.0, 0.0, 0.0, 0.0, 0.0, 0.0, 0.0, 0.0, 0.0, 0.0, 0.0, 0.0, 0.0, 0.0, 0.0, 0.0, 0.0, 0.0, 0.0, 0.0, 0.0, 0.0, 0.0, 0.0, 0.0, 0.0, 0.0, 0.0, 0.0, 0.0, 0.0, 0.0], [0.0, 0.0, 0.0, 0.0, 0.0, 0.0, 0.0, 0.0, 0.0, 0.0, 0.0, 0.0, 0.0, 0.0, 0.0, 1.0, 0.0, 0.0, 0.0, 0.0, 0.0, 0.0, 0.0, 0.0, 0.0, 0.0, 0.0, 0.0, 0.0, 0.0, 0.0, 0.0, 0.0, 0.0, 0.0, 0.0, 0.0, 0.0, 0.0, 0.0, 0.0, 0.0, 0.0, 0.0, 0.0, 0.0, 0.0, 0.0, 0.0, 0.0, 0.0, 0.0, 0.0, 0.0, 0.0, 0.0, 0.0, 0.0, 0.0, 0.0, 0.0, 0.0, 0.0, 0.0, 0.0, 0.0], [0.0, 0.0, 0.0, 0.0, 0.0, 0.0, 0.0, 0.0, 0.0, 0.0, 0.0, 0.0, 0.0, 0.0, 0.0, 1.0, 0.0, 0.0, 0.0, 0.0, 0.0, 0.0, 0.0, 0.0, 0.0, 0.0, 0.0, 0.0, 0.0, 0.0, 0.0, 0.0, 0.0, 0.0, 0.0, 0.0, 0.0, 0.0, 0.0, 0.0, 0.0, 0.0, 0.0, 0.0, 0.0, 0.0, 0.0, 0.0, 0.0, 0.0, 0.0, 0.0, 0.0, 0.0, 0.0, 0.0, 0.0, 0.0, 0.0, 0.0, 0.0, 0.0, 0.0, 0.0, 0.0, 0.0], [0.0, 0.0, 0.0, 0.0, 0.0, 0.0, 0.0, 0.0, 0.0, 0.0, 0.0, 0.0, 0.0, 0.0, 0.0, 1.0, 0.0, 0.0, 0.0, 0.0, 0.0, 0.0, 0.0, 0.0, 0.0, 0.0, 0.0, 0.0, 0.0, 0.0, 0.0, 0.0, 0.0, 0.0, 0.0, 0.0, 0.0, 0.0, 0.0, 0.0, 0.0, 0.0, 0.0, 0.0, 0.0, 0.0, 0.0, 0.0, 0.0, 0.0, 0.0, 0.0, 0.0, 0.0, 0.0, 0.0, 0.0, 0.0, 0.0, 0.0, 0.0, 0.0, 0.0, 0.0, 0.0, 0.0], [0.0, 0.0, 0.0, 0.0, 0.0, 0.0, 0.0, 0.0, 0.0, 0.0, 0.0, 0.0, 0.0, 0.0, 0.0, 1.0, 0.0, 0.0, 0.0, 0.0, 0.0, 0.0, 0.0, 0.0, 0.0, 0.0, 0.0, 0.0, 0.0, 0.0, 0.0, 0.0, 0.0, 0.0, 0.0, 0.0, 0.0, 0.0, 0.0, 0.0, 0.0, 0.0, 0.0, 0.0, 0.0, 0.0, 0.0, 0.0, 0.0, 0.0, 0.0, 0.0, 0.0, 0.0, 0.0, 0.0, 0.0, 0.0, 0.0, 0.0, 0.0, 0.0, 0.0, 0.0, 0.0, 0.0], [0.0, 0.0, 0.0, 0.0, 0.0, 0.0, 0.0, 0.0, 0.0, 0.0, 0.0, 0.0, 0.0, 0.0, 0.0, 1.0, 0.0, 0.0, 0.0, 0.0, 0.0, 0.0, 0.0, 0.0, 0.0, 0.0, 0.0, 0.0, 0.0, 0.0, 0.0, 0.0, 0.0, 0.0, 0.0, 0.0, 0.0, 0.0, 0.0, 0.0, 0.0, 0.0, 0.0, 0.0, 0.0, 0.0, 0.0, 0.0, 0.0, 0.0, 0.0, 0.0, 0.0, 0.0, 0.0, 0.0, 0.0, 0.0, 0.0, 0.0, 0.0, 0.0, 0.0, 0.0, 0.0, 0.0], [0.0, 0.0, 0.0, 0.0, 0.0, 0.0, 0.0, 0.0, 0.0, 0.0, 0.0, 0.0, 0.0, 0.0, 0.0, 1.0, 0.0, 0.0, 0.0, 0.0, 0.0, 0.0, 0.0, 0.0, 0.0, 0.0, 0.0, 0.0, 0.0, 0.0, 0.0, 0.0, 0.0, 0.0, 0.0, 0.0, 0.0, 0.0, 0.0, 0.0, 0.0, 0.0, 0.0, 0.0, 0.0, 0.0, 0.0, 0.0, 0.0, 0.0, 0.0, 0.0, 0.0, 0.0, 0.0, 0.0, 0.0, 0.0, 0.0, 0.0, 0.0, 0.0, 0.0, 0.0, 0.0, 0.0], [0.0, 0.0, 0.0, 0.0, 0.0, 0.0, 0.0, 0.0, 0.0, 0.0, 0.0, 0.0, 0.0, 0.0, 0.0, 0.0, 1.0, 0.0, 0.0, 0.0, 0.0, 0.0, 0.0, 0.0, 0.0, 0.0, 0.0, 0.0, 0.0, 0.0, 0.0, 0.0, 0.0, 0.0, 0.0, 0.0, 0.0, 0.0, 0.0, 0.0, 0.0, 0.0, 0.0, 0.0, 0.0, 0.0, 0.0, 0.0, 0.0, 0.0, 0.0, 0.0, 0.0, 0.0, 0.0, 0.0, 0.0, 0.0, 0.0, 0.0, 0.0, 0.0, 0.0, 0.0, 0.0, 0.0], [0.0, 0.0, 0.0, 0.0, 0.0, 0.0, 0.0, 0.0, 0.0, 0.0, 0.0, 0.0, 0.0, 0.0, 0.0, 0.0, 1.0, 0.0, 0.0, 0.0, 0.0, 0.0, 0.0, 0.0, 0.0, 0.0, 0.0, 0.0, 0.0, 0.0, 0.0, 0.0, 0.0, 0.0, 0.0, 0.0, 0.0, 0.0, 0.0, 0.0, 0.0, 0.0, 0.0, 0.0, 0.0, 0.0, 0.0, 0.0, 0.0, 0.0, 0.0, 0.0, 0.0, 0.0, 0.0, 0.0, 0.0, 0.0, 0.0, 0.0, 0.0, 0.0, 0.0, 0.0, 0.0, 0.0], [0.0, 0.0, 0.0, 0.0, 0.0, 0.0, 0.0, 0.0, 0.0, 0.0, 0.0, 0.0, 0.0, 0.0, 0.0, 0.0, 1.0, 0.0, 0.0, 0.0, 0.0, 0.0, 0.0, 0.0, 0.0, 0.0, 0.0, 0.0, 0.0, 0.0, 0.0, 0.0, 0.0, 0.0, 0.0, 0.0, 0.0, 0.0, 0.0, 0.0, 0.0, 0.0, 0.0, 0.0, 0.0, 0.0, 0.0, 0.0, 0.0, 0.0, 0.0, 0.0, 0.0, 0.0, 0.0, 0.0, 0.0, 0.0, 0.0, 0.0, 0.0, 0.0, 0.0, 0.0, 0.0, 0.0], [0.0, 0.0, 0.0, 0.0, 0.0, 0.0, 0.0, 0.0, 0.0, 0.0, 0.0, 0.0, 0.0, 0.0, 0.0, 0.0, 1.0, 0.0, 0.0, 0.0, 0.0, 0.0, 0.0, 0.0, 0.0, 0.0, 0.0, 0.0, 0.0, 0.0, 0.0, 0.0, 0.0, 0.0, 0.0, 0.0, 0.0, 0.0, 0.0, 0.0, 0.0, 0.0, 0.0, 0.0, 0.0, 0.0, 0.0, 0.0, 0.0, 0.0, 0.0, 0.0, 0.0, 0.0, 0.0, 0.0, 0.0, 0.0, 0.0, 0.0, 0.0, 0.0, 0.0, 0.0, 0.0, 0.0], [0.0, 0.0, 0.0, 0.0, 0.0, 0.0, 0.0, 0.0, 0.0, 0.0, 0.0, 0.0, 0.0, 0.0, 0.0, 0.0, 1.0, 0.0, 0.0, 0.0, 0.0, 0.0, 0.0, 0.0, 0.0, 0.0, 0.0, 0.0, 0.0, 0.0, 0.0, 0.0, 0.0, 0.0, 0.0, 0.0, 0.0, 0.0, 0.0, 0.0, 0.0, 0.0, 0.0, 0.0, 0.0, 0.0, 0.0, 0.0, 0.0, 0.0, 0.0, 0.0, 0.0, 0.0, 0.0, 0.0, 0.0, 0.0, 0.0, 0.0, 0.0, 0.0, 0.0, 0.0, 0.0, 0.0], [0.0, 0.0, 0.0, 0.0, 0.0, 0.0, 0.0, 0.0, 0.0, 0.0, 0.0, 0.0, 0.0, 0.0, 0.0, 0.0, 1.0, 0.0, 0.0, 0.0, 0.0, 0.0, 0.0, 0.0, 0.0, 0.0, 0.0, 0.0, 0.0, 0.0, 0.0, 0.0, 0.0, 0.0, 0.0, 0.0, 0.0, 0.0, 0.0, 0.0, 0.0, 0.0, 0.0, 0.0, 0.0, 0.0, 0.0, 0.0, 0.0, 0.0, 0.0, 0.0, 0.0, 0.0, 0.0, 0.0, 0.0, 0.0, 0.0, 0.0, 0.0, 0.0, 0.0, 0.0, 0.0, 0.0], [0.0, 0.0, 0.0, 0.0, 0.0, 0.0, 0.0, 0.0, 0.0, 0.0, 0.0, 0.0, 0.0, 0.0, 0.0, 0.0, 1.0, 0.0, 0.0, 0.0, 0.0, 0.0, 0.0, 0.0, 0.0, 0.0, 0.0, 0.0, 0.0, 0.0, 0.0, 0.0, 0.0, 0.0, 0.0, 0.0, 0.0, 0.0, 0.0, 0.0, 0.0, 0.0, 0.0, 0.0, 0.0, 0.0, 0.0, 0.0, 0.0, 0.0, 0.0, 0.0, 0.0, 0.0, 0.0, 0.0, 0.0, 0.0, 0.0, 0.0, 0.0, 0.0, 0.0, 0.0, 0.0, 0.0], [0.0, 0.0, 0.0, 0.0, 0.0, 0.0, 0.0, 0.0, 0.0, 0.0, 0.0, 0.0, 0.0, 0.0, 0.0, 0.0, 0.0, 1.0, 0.0, 0.0, 0.0, 0.0, 0.0, 0.0, 0.0, 0.0, 0.0, 0.0, 0.0, 0.0, 0.0, 0.0, 0.0, 0.0, 0.0, 0.0, 0.0, 0.0, 0.0, 0.0, 0.0, 0.0, 0.0, 0.0, 0.0, 0.0, 0.0, 0.0, 0.0, 0.0, 0.0, 0.0, 0.0, 0.0, 0.0, 0.0, 0.0, 0.0, 0.0, 0.0, 0.0, 0.0, 0.0, 0.0, 0.0, 0.0], [0.0, 0.0, 0.0, 0.0, 0.0, 0.0, 0.0, 0.0, 0.0, 0.0, 0.0, 0.0, 0.0, 0.0, 0.0, 0.0, 0.0, 1.0, 0.0, 0.0, 0.0, 0.0, 0.0, 0.0, 0.0, 0.0, 0.0, 0.0, 0.0, 0.0, 0.0, 0.0, 0.0, 0.0, 0.0, 0.0, 0.0, 0.0, 0.0, 0.0, 0.0, 0.0, 0.0, 0.0, 0.0, 0.0, 0.0, 0.0, 0.0, 0.0, 0.0, 0.0, 0.0, 0.0, 0.0, 0.0, 0.0, 0.0, 0.0, 0.0, 0.0, 0.0, 0.0, 0.0, 0.0, 0.0], [0.0, 0.0, 0.0, 0.0, 0.0, 0.0, 0.0, 0.0, 0.0, 0.0, 0.0, 0.0, 0.0, 0.0, 0.0, 0.0, 0.0, 1.0, 0.0, 0.0, 0.0, 0.0, 0.0, 0.0, 0.0, 0.0, 0.0, 0.0, 0.0, 0.0, 0.0, 0.0, 0.0, 0.0, 0.0, 0.0, 0.0, 0.0, 0.0, 0.0, 0.0, 0.0, 0.0, 0.0, 0.0, 0.0, 0.0, 0.0, 0.0, 0.0, 0.0, 0.0, 0.0, 0.0, 0.0, 0.0, 0.0, 0.0, 0.0, 0.0, 0.0, 0.0, 0.0, 0.0, 0.0, 0.0], [0.0, 0.0, 0.0, 0.0, 0.0, 0.0, 0.0, 0.0, 0.0, 0.0, 0.0, 0.0, 0.0, 0.0, 0.0, 0.0, 0.0, 1.0, 0.0, 0.0, 0.0, 0.0, 0.0, 0.0, 0.0, 0.0, 0.0, 0.0, 0.0, 0.0, 0.0, 0.0, 0.0, 0.0, 0.0, 0.0, 0.0, 0.0, 0.0, 0.0, 0.0, 0.0, 0.0, 0.0, 0.0, 0.0, 0.0, 0.0, 0.0, 0.0, 0.0, 0.0, 0.0, 0.0, 0.0, 0.0, 0.0, 0.0, 0.0, 0.0, 0.0, 0.0, 0.0, 0.0, 0.0, 0.0], [0.0, 0.0, 0.0, 0.0, 0.0, 0.0, 0.0, 0.0, 0.0, 0.0, 0.0, 0.0, 0.0, 0.0, 0.0, 0.0, 0.0, 1.0, 0.0, 0.0, 0.0, 0.0, 0.0, 0.0, 0.0, 0.0, 0.0, 0.0, 0.0, 0.0, 0.0, 0.0, 0.0, 0.0, 0.0, 0.0, 0.0, 0.0, 0.0, 0.0, 0.0, 0.0, 0.0, 0.0, 0.0, 0.0, 0.0, 0.0, 0.0, 0.0, 0.0, 0.0, 0.0, 0.0, 0.0, 0.0, 0.0, 0.0, 0.0, 0.0, 0.0, 0.0, 0.0, 0.0, 0.0, 0.0], [0.0, 0.0, 0.0, 0.0, 0.0, 0.0, 0.0, 0.0, 0.0, 0.0, 0.0, 0.0, 0.0, 0.0, 0.0, 0.0, 0.0, 1.0, 0.0, 0.0, 0.0, 0.0, 0.0, 0.0, 0.0, 0.0, 0.0, 0.0, 0.0, 0.0, 0.0, 0.0, 0.0, 0.0, 0.0, 0.0, 0.0, 0.0, 0.0, 0.0, 0.0, 0.0, 0.0, 0.0, 0.0, 0.0, 0.0, 0.0, 0.0, 0.0, 0.0, 0.0, 0.0, 0.0, 0.0, 0.0, 0.0, 0.0, 0.0, 0.0, 0.0, 0.0, 0.0, 0.0, 0.0, 0.0], [0.0, 0.0, 0.0, 0.0, 0.0, 0.0, 0.0, 0.0, 0.0, 0.0, 0.0, 0.0, 0.0, 0.0, 0.0, 0.0, 0.0, 1.0, 0.0, 0.0, 0.0, 0.0, 0.0, 0.0, 0.0, 0.0, 0.0, 0.0, 0.0, 0.0, 0.0, 0.0, 0.0, 0.0, 0.0, 0.0, 0.0, 0.0, 0.0, 0.0, 0.0, 0.0, 0.0, 0.0, 0.0, 0.0, 0.0, 0.0, 0.0, 0.0, 0.0, 0.0, 0.0, 0.0, 0.0, 0.0, 0.0, 0.0, 0.0, 0.0, 0.0, 0.0, 0.0, 0.0, 0.0, 0.0], [0.0, 0.0, 0.0, 0.0, 0.0, 0.0, 0.0, 0.0, 0.0, 0.0, 0.0, 0.0, 0.0, 0.0, 0.0, 0.0, 0.0, 0.0, 1.0, 0.0, 0.0, 0.0, 0.0, 0.0, 0.0, 0.0, 0.0, 0.0, 0.0, 0.0, 0.0, 0.0, 0.0, 0.0, 0.0, 0.0, 0.0, 0.0, 0.0, 0.0, 0.0, 0.0, 0.0, 0.0, 0.0, 0.0, 0.0, 0.0, 0.0, 0.0, 0.0, 0.0, 0.0, 0.0, 0.0, 0.0, 0.0, 0.0, 0.0, 0.0, 0.0, 0.0, 0.0, 0.0, 0.0, 0.0], [0.0, 0.0, 0.0, 0.0, 0.0, 0.0, 0.0, 0.0, 0.0, 0.0, 0.0, 0.0, 0.0, 0.0, 0.0, 0.0, 0.0, 0.0, 1.0, 0.0, 0.0, 0.0, 0.0, 0.0, 0.0, 0.0, 0.0, 0.0, 0.0, 0.0, 0.0, 0.0, 0.0, 0.0, 0.0, 0.0, 0.0, 0.0, 0.0, 0.0, 0.0, 0.0, 0.0, 0.0, 0.0, 0.0, 0.0, 0.0, 0.0, 0.0, 0.0, 0.0, 0.0, 0.0, 0.0, 0.0, 0.0, 0.0, 0.0, 0.0, 0.0, 0.0, 0.0, 0.0, 0.0, 0.0], [0.0, 0.0, 0.0, 0.0, 0.0, 0.0, 0.0, 0.0, 0.0, 0.0, 0.0, 0.0, 0.0, 0.0, 0.0, 0.0, 0.0, 0.0, 1.0, 0.0, 0.0, 0.0, 0.0, 0.0, 0.0, 0.0, 0.0, 0.0, 0.0, 0.0, 0.0, 0.0, 0.0, 0.0, 0.0, 0.0, 0.0, 0.0, 0.0, 0.0, 0.0, 0.0, 0.0, 0.0, 0.0, 0.0, 0.0, 0.0, 0.0, 0.0, 0.0, 0.0, 0.0, 0.0, 0.0, 0.0, 0.0, 0.0, 0.0, 0.0, 0.0, 0.0, 0.0, 0.0, 0.0, 0.0], [0.0, 0.0, 0.0, 0.0, 0.0, 0.0, 0.0, 0.0, 0.0, 0.0, 0.0, 0.0, 0.0, 0.0, 0.0, 0.0, 0.0, 0.0, 1.0, 0.0, 0.0, 0.0, 0.0, 0.0, 0.0, 0.0, 0.0, 0.0, 0.0, 0.0, 0.0, 0.0, 0.0, 0.0, 0.0, 0.0, 0.0, 0.0, 0.0, 0.0, 0.0, 0.0, 0.0, 0.0, 0.0, 0.0, 0.0, 0.0, 0.0, 0.0, 0.0, 0.0, 0.0, 0.0, 0.0, 0.0, 0.0, 0.0, 0.0, 0.0, 0.0, 0.0, 0.0, 0.0, 0.0, 0.0], [0.0, 0.0, 0.0, 0.0, 0.0, 0.0, 0.0, 0.0, 0.0, 0.0, 0.0, 0.0, 0.0, 0.0, 0.0, 0.0, 0.0, 0.0, 1.0, 0.0, 0.0, 0.0, 0.0, 0.0, 0.0, 0.0, 0.0, 0.0, 0.0, 0.0, 0.0, 0.0, 0.0, 0.0, 0.0, 0.0, 0.0, 0.0, 0.0, 0.0, 0.0, 0.0, 0.0, 0.0, 0.0, 0.0, 0.0, 0.0, 0.0, 0.0, 0.0, 0.0, 0.0, 0.0, 0.0, 0.0, 0.0, 0.0, 0.0, 0.0, 0.0, 0.0, 0.0, 0.0, 0.0, 0.0], [0.0, 0.0, 0.0, 0.0, 0.0, 0.0, 0.0, 0.0, 0.0, 0.0, 0.0, 0.0, 0.0, 0.0, 0.0, 0.0, 0.0, 0.0, 1.0, 0.0, 0.0, 0.0, 0.0, 0.0, 0.0, 0.0, 0.0, 0.0, 0.0, 0.0, 0.0, 0.0, 0.0, 0.0, 0.0, 0.0, 0.0, 0.0, 0.0, 0.0, 0.0, 0.0, 0.0, 0.0, 0.0, 0.0, 0.0, 0.0, 0.0, 0.0, 0.0, 0.0, 0.0, 0.0, 0.0, 0.0, 0.0, 0.0, 0.0, 0.0, 0.0, 0.0, 0.0, 0.0, 0.0, 0.0], [0.0, 0.0, 0.0, 0.0, 0.0, 0.0, 0.0, 0.0, 0.0, 0.0, 0.0, 0.0, 0.0, 0.0, 0.0, 0.0, 0.0, 0.0, 1.0, 0.0, 0.0, 0.0, 0.0, 0.0, 0.0, 0.0, 0.0, 0.0, 0.0, 0.0, 0.0, 0.0, 0.0, 0.0, 0.0, 0.0, 0.0, 0.0, 0.0, 0.0, 0.0, 0.0, 0.0, 0.0, 0.0, 0.0, 0.0, 0.0, 0.0, 0.0, 0.0, 0.0, 0.0, 0.0, 0.0, 0.0, 0.0, 0.0, 0.0, 0.0, 0.0, 0.0, 0.0, 0.0, 0.0, 0.0], [0.0, 0.0, 0.0, 0.0, 0.0, 0.0, 0.0, 0.0, 0.0, 0.0, 0.0, 0.0, 0.0, 0.0, 0.0, 0.0, 0.0, 0.0, 0.0, 1.0, 0.0, 0.0, 0.0, 0.0, 0.0, 0.0, 0.0, 0.0, 0.0, 0.0, 0.0, 0.0, 0.0, 0.0, 0.0, 0.0, 0.0, 0.0, 0.0, 0.0, 0.0, 0.0, 0.0, 0.0, 0.0, 0.0, 0.0, 0.0, 0.0, 0.0, 0.0, 0.0, 0.0, 0.0, 0.0, 0.0, 0.0, 0.0, 0.0, 0.0, 0.0, 0.0, 0.0, 0.0, 0.0, 0.0], [0.0, 0.0, 0.0, 0.0, 0.0, 0.0, 0.0, 0.0, 0.0, 0.0, 0.0, 0.0, 0.0, 0.0, 0.0, 0.0, 0.0, 0.0, 0.0, 1.0, 0.0, 0.0, 0.0, 0.0, 0.0, 0.0, 0.0, 0.0, 0.0, 0.0, 0.0, 0.0, 0.0, 0.0, 0.0, 0.0, 0.0, 0.0, 0.0, 0.0, 0.0, 0.0, 0.0, 0.0, 0.0, 0.0, 0.0, 0.0, 0.0, 0.0, 0.0, 0.0, 0.0, 0.0, 0.0, 0.0, 0.0, 0.0, 0.0, 0.0, 0.0, 0.0, 0.0, 0.0, 0.0, 0.0], [0.0, 0.0, 0.0, 0.0, 0.0, 0.0, 0.0, 0.0, 0.0, 0.0, 0.0, 0.0, 0.0, 0.0, 0.0, 0.0, 0.0, 0.0, 0.0, 1.0, 0.0, 0.0, 0.0, 0.0, 0.0, 0.0, 0.0, 0.0, 0.0, 0.0, 0.0, 0.0, 0.0, 0.0, 0.0, 0.0, 0.0, 0.0, 0.0, 0.0, 0.0, 0.0, 0.0, 0.0, 0.0, 0.0, 0.0, 0.0, 0.0, 0.0, 0.0, 0.0, 0.0, 0.0, 0.0, 0.0, 0.0, 0.0, 0.0, 0.0, 0.0, 0.0, 0.0, 0.0, 0.0, 0.0], [0.0, 0.0, 0.0, 0.0, 0.0, 0.0, 0.0, 0.0, 0.0, 0.0, 0.0, 0.0, 0.0, 0.0, 0.0, 0.0, 0.0, 0.0, 0.0, 1.0, 0.0, 0.0, 0.0, 0.0, 0.0, 0.0, 0.0, 0.0, 0.0, 0.0, 0.0, 0.0, 0.0, 0.0, 0.0, 0.0, 0.0, 0.0, 0.0, 0.0, 0.0, 0.0, 0.0, 0.0, 0.0, 0.0, 0.0, 0.0, 0.0, 0.0, 0.0, 0.0, 0.0, 0.0, 0.0, 0.0, 0.0, 0.0, 0.0, 0.0, 0.0, 0.0, 0.0, 0.0, 0.0, 0.0], [0.0, 0.0, 0.0, 0.0, 0.0, 0.0, 0.0, 0.0, 0.0, 0.0, 0.0, 0.0, 0.0, 0.0, 0.0, 0.0, 0.0, 0.0, 0.0, 1.0, 0.0, 0.0, 0.0, 0.0, 0.0, 0.0, 0.0, 0.0, 0.0, 0.0, 0.0, 0.0, 0.0, 0.0, 0.0, 0.0, 0.0, 0.0, 0.0, 0.0, 0.0, 0.0, 0.0, 0.0, 0.0, 0.0, 0.0, 0.0, 0.0, 0.0, 0.0, 0.0, 0.0, 0.0, 0.0, 0.0, 0.0, 0.0, 0.0, 0.0, 0.0, 0.0, 0.0, 0.0, 0.0, 0.0], [0.0, 0.0, 0.0, 0.0, 0.0, 0.0, 0.0, 0.0, 0.0, 0.0, 0.0, 0.0, 0.0, 0.0, 0.0, 0.0, 0.0, 0.0, 0.0, 1.0, 0.0, 0.0, 0.0, 0.0, 0.0, 0.0, 0.0, 0.0, 0.0, 0.0, 0.0, 0.0, 0.0, 0.0, 0.0, 0.0, 0.0, 0.0, 0.0, 0.0, 0.0, 0.0, 0.0, 0.0, 0.0, 0.0, 0.0, 0.0, 0.0, 0.0, 0.0, 0.0, 0.0, 0.0, 0.0, 0.0, 0.0, 0.0, 0.0, 0.0, 0.0, 0.0, 0.0, 0.0, 0.0, 0.0], [0.0, 0.0, 0.0, 0.0, 0.0, 0.0, 0.0, 0.0, 0.0, 0.0, 0.0, 0.0, 0.0, 0.0, 0.0, 0.0, 0.0, 0.0, 0.0, 1.0, 0.0, 0.0, 0.0, 0.0, 0.0, 0.0, 0.0, 0.0, 0.0, 0.0, 0.0, 0.0, 0.0, 0.0, 0.0, 0.0, 0.0, 0.0, 0.0, 0.0, 0.0, 0.0, 0.0, 0.0, 0.0, 0.0, 0.0, 0.0, 0.0, 0.0, 0.0, 0.0, 0.0, 0.0, 0.0, 0.0, 0.0, 0.0, 0.0, 0.0, 0.0, 0.0, 0.0, 0.0, 0.0, 0.0], [0.0, 0.0, 0.0, 0.0, 0.0, 0.0, 0.0, 0.0, 0.0, 0.0, 0.0, 0.0, 0.0, 0.0, 0.0, 0.0, 0.0, 0.0, 0.0, 0.0, 1.0, 0.0, 0.0, 0.0, 0.0, 0.0, 0.0, 0.0, 0.0, 0.0, 0.0, 0.0, 0.0, 0.0, 0.0, 0.0, 0.0, 0.0, 0.0, 0.0, 0.0, 0.0, 0.0, 0.0, 0.0, 0.0, 0.0, 0.0, 0.0, 0.0, 0.0, 0.0, 0.0, 0.0, 0.0, 0.0, 0.0, 0.0, 0.0, 0.0, 0.0, 0.0, 0.0, 0.0, 0.0, 0.0], [0.0, 0.0, 0.0, 0.0, 0.0, 0.0, 0.0, 0.0, 0.0, 0.0, 0.0, 0.0, 0.0, 0.0, 0.0, 0.0, 0.0, 0.0, 0.0, 0.0, 1.0, 0.0, 0.0, 0.0, 0.0, 0.0, 0.0, 0.0, 0.0, 0.0, 0.0, 0.0, 0.0, 0.0, 0.0, 0.0, 0.0, 0.0, 0.0, 0.0, 0.0, 0.0, 0.0, 0.0, 0.0, 0.0, 0.0, 0.0, 0.0, 0.0, 0.0, 0.0, 0.0, 0.0, 0.0, 0.0, 0.0, 0.0, 0.0, 0.0, 0.0, 0.0, 0.0, 0.0, 0.0, 0.0], [0.0, 0.0, 0.0, 0.0, 0.0, 0.0, 0.0, 0.0, 0.0, 0.0, 0.0, 0.0, 0.0, 0.0, 0.0, 0.0, 0.0, 0.0, 0.0, 0.0, 1.0, 0.0, 0.0, 0.0, 0.0, 0.0, 0.0, 0.0, 0.0, 0.0, 0.0, 0.0, 0.0, 0.0, 0.0, 0.0, 0.0, 0.0, 0.0, 0.0, 0.0, 0.0, 0.0, 0.0, 0.0, 0.0, 0.0, 0.0, 0.0, 0.0, 0.0, 0.0, 0.0, 0.0, 0.0, 0.0, 0.0, 0.0, 0.0, 0.0, 0.0, 0.0, 0.0, 0.0, 0.0, 0.0], [0.0, 0.0, 0.0, 0.0, 0.0, 0.0, 0.0, 0.0, 0.0, 0.0, 0.0, 0.0, 0.0, 0.0, 0.0, 0.0, 0.0, 0.0, 0.0, 0.0, 1.0, 0.0, 0.0, 0.0, 0.0, 0.0, 0.0, 0.0, 0.0, 0.0, 0.0, 0.0, 0.0, 0.0, 0.0, 0.0, 0.0, 0.0, 0.0, 0.0, 0.0, 0.0, 0.0, 0.0, 0.0, 0.0, 0.0, 0.0, 0.0, 0.0, 0.0, 0.0, 0.0, 0.0, 0.0, 0.0, 0.0, 0.0, 0.0, 0.0, 0.0, 0.0, 0.0, 0.0, 0.0, 0.0], [0.0, 0.0, 0.0, 0.0, 0.0, 0.0, 0.0, 0.0, 0.0, 0.0, 0.0, 0.0, 0.0, 0.0, 0.0, 0.0, 0.0, 0.0, 0.0, 0.0, 1.0, 0.0, 0.0, 0.0, 0.0, 0.0, 0.0, 0.0, 0.0, 0.0, 0.0, 0.0, 0.0, 0.0, 0.0, 0.0, 0.0, 0.0, 0.0, 0.0, 0.0, 0.0, 0.0, 0.0, 0.0, 0.0, 0.0, 0.0, 0.0, 0.0, 0.0, 0.0, 0.0, 0.0, 0.0, 0.0, 0.0, 0.0, 0.0, 0.0, 0.0, 0.0, 0.0, 0.0, 0.0, 0.0], [0.0, 0.0, 0.0, 0.0, 0.0, 0.0, 0.0, 0.0, 0.0, 0.0, 0.0, 0.0, 0.0, 0.0, 0.0, 0.0, 0.0, 0.0, 0.0, 0.0, 1.0, 0.0, 0.0, 0.0, 0.0, 0.0, 0.0, 0.0, 0.0, 0.0, 0.0, 0.0, 0.0, 0.0, 0.0, 0.0, 0.0, 0.0, 0.0, 0.0, 0.0, 0.0, 0.0, 0.0, 0.0, 0.0, 0.0, 0.0, 0.0, 0.0, 0.0, 0.0, 0.0, 0.0, 0.0, 0.0, 0.0, 0.0, 0.0, 0.0, 0.0, 0.0, 0.0, 0.0, 0.0, 0.0], [0.0, 0.0, 0.0, 0.0, 0.0, 0.0, 0.0, 0.0, 0.0, 0.0, 0.0, 0.0, 0.0, 0.0, 0.0, 0.0, 0.0, 0.0, 0.0, 0.0, 1.0, 0.0, 0.0, 0.0, 0.0, 0.0, 0.0, 0.0, 0.0, 0.0, 0.0, 0.0, 0.0, 0.0, 0.0, 0.0, 0.0, 0.0, 0.0, 0.0, 0.0, 0.0, 0.0, 0.0, 0.0, 0.0, 0.0, 0.0, 0.0, 0.0, 0.0, 0.0, 0.0, 0.0, 0.0, 0.0, 0.0, 0.0, 0.0, 0.0, 0.0, 0.0, 0.0, 0.0, 0.0, 0.0], [0.0, 0.0, 0.0, 0.0, 0.0, 0.0, 0.0, 0.0, 0.0, 0.0, 0.0, 0.0, 0.0, 0.0, 0.0, 0.0, 0.0, 0.0, 0.0, 0.0, 0.0, 1.0, 0.0, 0.0, 0.0, 0.0, 0.0, 0.0, 0.0, 0.0, 0.0, 0.0, 0.0, 0.0, 0.0, 0.0, 0.0, 0.0, 0.0, 0.0, 0.0, 0.0, 0.0, 0.0, 0.0, 0.0, 0.0, 0.0, 0.0, 0.0, 0.0, 0.0, 0.0, 0.0, 0.0, 0.0, 0.0, 0.0, 0.0, 0.0, 0.0, 0.0, 0.0, 0.0, 0.0, 0.0], [0.0, 0.0, 0.0, 0.0, 0.0, 0.0, 0.0, 0.0, 0.0, 0.0, 0.0, 0.0, 0.0, 0.0, 0.0, 0.0, 0.0, 0.0, 0.0, 0.0, 0.0, 1.0, 0.0, 0.0, 0.0, 0.0, 0.0, 0.0, 0.0, 0.0, 0.0, 0.0, 0.0, 0.0, 0.0, 0.0, 0.0, 0.0, 0.0, 0.0, 0.0, 0.0, 0.0, 0.0, 0.0, 0.0, 0.0, 0.0, 0.0, 0.0, 0.0, 0.0, 0.0, 0.0, 0.0, 0.0, 0.0, 0.0, 0.0, 0.0, 0.0, 0.0, 0.0, 0.0, 0.0, 0.0], [0.0, 0.0, 0.0, 0.0, 0.0, 0.0, 0.0, 0.0, 0.0, 0.0, 0.0, 0.0, 0.0, 0.0, 0.0, 0.0, 0.0, 0.0, 0.0, 0.0, 0.0, 1.0, 0.0, 0.0, 0.0, 0.0, 0.0, 0.0, 0.0, 0.0, 0.0, 0.0, 0.0, 0.0, 0.0, 0.0, 0.0, 0.0, 0.0, 0.0, 0.0, 0.0, 0.0, 0.0, 0.0, 0.0, 0.0, 0.0, 0.0, 0.0, 0.0, 0.0, 0.0, 0.0, 0.0, 0.0, 0.0, 0.0, 0.0, 0.0, 0.0, 0.0, 0.0, 0.0, 0.0, 0.0], [0.0, 0.0, 0.0, 0.0, 0.0, 0.0, 0.0, 0.0, 0.0, 0.0, 0.0, 0.0, 0.0, 0.0, 0.0, 0.0, 0.0, 0.0, 0.0, 0.0, 0.0, 1.0, 0.0, 0.0, 0.0, 0.0, 0.0, 0.0, 0.0, 0.0, 0.0, 0.0, 0.0, 0.0, 0.0, 0.0, 0.0, 0.0, 0.0, 0.0, 0.0, 0.0, 0.0, 0.0, 0.0, 0.0, 0.0, 0.0, 0.0, 0.0, 0.0, 0.0, 0.0, 0.0, 0.0, 0.0, 0.0, 0.0, 0.0, 0.0, 0.0, 0.0, 0.0, 0.0, 0.0, 0.0], [0.0, 0.0, 0.0, 0.0, 0.0, 0.0, 0.0, 0.0, 0.0, 0.0, 0.0, 0.0, 0.0, 0.0, 0.0, 0.0, 0.0, 0.0, 0.0, 0.0, 0.0, 1.0, 0.0, 0.0, 0.0, 0.0, 0.0, 0.0, 0.0, 0.0, 0.0, 0.0, 0.0, 0.0, 0.0, 0.0, 0.0, 0.0, 0.0, 0.0, 0.0, 0.0, 0.0, 0.0, 0.0, 0.0, 0.0, 0.0, 0.0, 0.0, 0.0, 0.0, 0.0, 0.0, 0.0, 0.0, 0.0, 0.0, 0.0, 0.0, 0.0, 0.0, 0.0, 0.0, 0.0, 0.0], [0.0, 0.0, 0.0, 0.0, 0.0, 0.0, 0.0, 0.0, 0.0, 0.0, 0.0, 0.0, 0.0, 0.0, 0.0, 0.0, 0.0, 0.0, 0.0, 0.0, 0.0, 1.0, 0.0, 0.0, 0.0, 0.0, 0.0, 0.0, 0.0, 0.0, 0.0, 0.0, 0.0, 0.0, 0.0, 0.0, 0.0, 0.0, 0.0, 0.0, 0.0, 0.0, 0.0, 0.0, 0.0, 0.0, 0.0, 0.0, 0.0, 0.0, 0.0, 0.0, 0.0, 0.0, 0.0, 0.0, 0.0, 0.0, 0.0, 0.0, 0.0, 0.0, 0.0, 0.0, 0.0, 0.0], [0.0, 0.0, 0.0, 0.0, 0.0, 0.0, 0.0, 0.0, 0.0, 0.0, 0.0, 0.0, 0.0, 0.0, 0.0, 0.0, 0.0, 0.0, 0.0, 0.0, 0.0, 1.0, 0.0, 0.0, 0.0, 0.0, 0.0, 0.0, 0.0, 0.0, 0.0, 0.0, 0.0, 0.0, 0.0, 0.0, 0.0, 0.0, 0.0, 0.0, 0.0, 0.0, 0.0, 0.0, 0.0, 0.0, 0.0, 0.0, 0.0, 0.0, 0.0, 0.0, 0.0, 0.0, 0.0, 0.0, 0.0, 0.0, 0.0, 0.0, 0.0, 0.0, 0.0, 0.0, 0.0, 0.0], [0.0, 0.0, 0.0, 0.0, 0.0, 0.0, 0.0, 0.0, 0.0, 0.0, 0.0, 0.0, 0.0, 0.0, 0.0, 0.0, 0.0, 0.0, 0.0, 0.0, 0.0, 0.0, 1.0, 0.0, 0.0, 0.0, 0.0, 0.0, 0.0, 0.0, 0.0, 0.0, 0.0, 0.0, 0.0, 0.0, 0.0, 0.0, 0.0, 0.0, 0.0, 0.0, 0.0, 0.0, 0.0, 0.0, 0.0, 0.0, 0.0, 0.0, 0.0, 0.0, 0.0, 0.0, 0.0, 0.0, 0.0, 0.0, 0.0, 0.0, 0.0, 0.0, 0.0, 0.0, 0.0, 0.0], [0.0, 0.0, 0.0, 0.0, 0.0, 0.0, 0.0, 0.0, 0.0, 0.0, 0.0, 0.0, 0.0, 0.0, 0.0, 0.0, 0.0, 0.0, 0.0, 0.0, 0.0, 0.0, 1.0, 0.0, 0.0, 0.0, 0.0, 0.0, 0.0, 0.0, 0.0, 0.0, 0.0, 0.0, 0.0, 0.0, 0.0, 0.0, 0.0, 0.0, 0.0, 0.0, 0.0, 0.0, 0.0, 0.0, 0.0, 0.0, 0.0, 0.0, 0.0, 0.0, 0.0, 0.0, 0.0, 0.0, 0.0, 0.0, 0.0, 0.0, 0.0, 0.0, 0.0, 0.0, 0.0, 0.0], [0.0, 0.0, 0.0, 0.0, 0.0, 0.0, 0.0, 0.0, 0.0, 0.0, 0.0, 0.0, 0.0, 0.0, 0.0, 0.0, 0.0, 0.0, 0.0, 0.0, 0.0, 0.0, 1.0, 0.0, 0.0, 0.0, 0.0, 0.0, 0.0, 0.0, 0.0, 0.0, 0.0, 0.0, 0.0, 0.0, 0.0, 0.0, 0.0, 0.0, 0.0, 0.0, 0.0, 0.0, 0.0, 0.0, 0.0, 0.0, 0.0, 0.0, 0.0, 0.0, 0.0, 0.0, 0.0, 0.0, 0.0, 0.0, 0.0, 0.0, 0.0, 0.0, 0.0, 0.0, 0.0, 0.0], [0.0, 0.0, 0.0, 0.0, 0.0, 0.0, 0.0, 0.0, 0.0, 0.0, 0.0, 0.0, 0.0, 0.0, 0.0, 0.0, 0.0, 0.0, 0.0, 0.0, 0.0, 0.0, 1.0, 0.0, 0.0, 0.0, 0.0, 0.0, 0.0, 0.0, 0.0, 0.0, 0.0, 0.0, 0.0, 0.0, 0.0, 0.0, 0.0, 0.0, 0.0, 0.0, 0.0, 0.0, 0.0, 0.0, 0.0, 0.0, 0.0, 0.0, 0.0, 0.0, 0.0, 0.0, 0.0, 0.0, 0.0, 0.0, 0.0, 0.0, 0.0, 0.0, 0.0, 0.0, 0.0, 0.0], [0.0, 0.0, 0.0, 0.0, 0.0, 0.0, 0.0, 0.0, 0.0, 0.0, 0.0, 0.0, 0.0, 0.0, 0.0, 0.0, 0.0, 0.0, 0.0, 0.0, 0.0, 0.0, 1.0, 0.0, 0.0, 0.0, 0.0, 0.0, 0.0, 0.0, 0.0, 0.0, 0.0, 0.0, 0.0, 0.0, 0.0, 0.0, 0.0, 0.0, 0.0, 0.0, 0.0, 0.0, 0.0, 0.0, 0.0, 0.0, 0.0, 0.0, 0.0, 0.0, 0.0, 0.0, 0.0, 0.0, 0.0, 0.0, 0.0, 0.0, 0.0, 0.0, 0.0, 0.0, 0.0, 0.0], [0.0, 0.0, 0.0, 0.0, 0.0, 0.0, 0.0, 0.0, 0.0, 0.0, 0.0, 0.0, 0.0, 0.0, 0.0, 0.0, 0.0, 0.0, 0.0, 0.0, 0.0, 0.0, 1.0, 0.0, 0.0, 0.0, 0.0, 0.0, 0.0, 0.0, 0.0, 0.0, 0.0, 0.0, 0.0, 0.0, 0.0, 0.0, 0.0, 0.0, 0.0, 0.0, 0.0, 0.0, 0.0, 0.0, 0.0, 0.0, 0.0, 0.0, 0.0, 0.0, 0.0, 0.0, 0.0, 0.0, 0.0, 0.0, 0.0, 0.0, 0.0, 0.0, 0.0, 0.0, 0.0, 0.0], [0.0, 0.0, 0.0, 0.0, 0.0, 0.0, 0.0, 0.0, 0.0, 0.0, 0.0, 0.0, 0.0, 0.0, 0.0, 0.0, 0.0, 0.0, 0.0, 0.0, 0.0, 0.0, 1.0, 0.0, 0.0, 0.0, 0.0, 0.0, 0.0, 0.0, 0.0, 0.0, 0.0, 0.0, 0.0, 0.0, 0.0, 0.0, 0.0, 0.0, 0.0, 0.0, 0.0, 0.0, 0.0, 0.0, 0.0, 0.0, 0.0, 0.0, 0.0, 0.0, 0.0, 0.0, 0.0, 0.0, 0.0, 0.0, 0.0, 0.0, 0.0, 0.0, 0.0, 0.0, 0.0, 0.0], [0.0, 0.0, 0.0, 0.0, 0.0, 0.0, 0.0, 0.0, 0.0, 0.0, 0.0, 0.0, 0.0, 0.0, 0.0, 0.0, 0.0, 0.0, 0.0, 0.0, 0.0, 0.0, 0.0, 1.0, 0.0, 0.0, 0.0, 0.0, 0.0, 0.0, 0.0, 0.0, 0.0, 0.0, 0.0, 0.0, 0.0, 0.0, 0.0, 0.0, 0.0, 0.0, 0.0, 0.0, 0.0, 0.0, 0.0, 0.0, 0.0, 0.0, 0.0, 0.0, 0.0, 0.0, 0.0, 0.0, 0.0, 0.0, 0.0, 0.0, 0.0, 0.0, 0.0, 0.0, 0.0, 0.0], [0.0, 0.0, 0.0, 0.0, 0.0, 0.0, 0.0, 0.0, 0.0, 0.0, 0.0, 0.0, 0.0, 0.0, 0.0, 0.0, 0.0, 0.0, 0.0, 0.0, 0.0, 0.0, 0.0, 1.0, 0.0, 0.0, 0.0, 0.0, 0.0, 0.0, 0.0, 0.0, 0.0, 0.0, 0.0, 0.0, 0.0, 0.0, 0.0, 0.0, 0.0, 0.0, 0.0, 0.0, 0.0, 0.0, 0.0, 0.0, 0.0, 0.0, 0.0, 0.0, 0.0, 0.0, 0.0, 0.0, 0.0, 0.0, 0.0, 0.0, 0.0, 0.0, 0.0, 0.0, 0.0, 0.0], [0.0, 0.0, 0.0, 0.0, 0.0, 0.0, 0.0, 0.0, 0.0, 0.0, 0.0, 0.0, 0.0, 0.0, 0.0, 0.0, 0.0, 0.0, 0.0, 0.0, 0.0, 0.0, 0.0, 1.0, 0.0, 0.0, 0.0, 0.0, 0.0, 0.0, 0.0, 0.0, 0.0, 0.0, 0.0, 0.0, 0.0, 0.0, 0.0, 0.0, 0.0, 0.0, 0.0, 0.0, 0.0, 0.0, 0.0, 0.0, 0.0, 0.0, 0.0, 0.0, 0.0, 0.0, 0.0, 0.0, 0.0, 0.0, 0.0, 0.0, 0.0, 0.0, 0.0, 0.0, 0.0, 0.0], [0.0, 0.0, 0.0, 0.0, 0.0, 0.0, 0.0, 0.0, 0.0, 0.0, 0.0, 0.0, 0.0, 0.0, 0.0, 0.0, 0.0, 0.0, 0.0, 0.0, 0.0, 0.0, 0.0, 1.0, 0.0, 0.0, 0.0, 0.0, 0.0, 0.0, 0.0, 0.0, 0.0, 0.0, 0.0, 0.0, 0.0, 0.0, 0.0, 0.0, 0.0, 0.0, 0.0, 0.0, 0.0, 0.0, 0.0, 0.0, 0.0, 0.0, 0.0, 0.0, 0.0, 0.0, 0.0, 0.0, 0.0, 0.0, 0.0, 0.0, 0.0, 0.0, 0.0, 0.0, 0.0, 0.0], [0.0, 0.0, 0.0, 0.0, 0.0, 0.0, 0.0, 0.0, 0.0, 0.0, 0.0, 0.0, 0.0, 0.0, 0.0, 0.0, 0.0, 0.0, 0.0, 0.0, 0.0, 0.0, 0.0, 1.0, 0.0, 0.0, 0.0, 0.0, 0.0, 0.0, 0.0, 0.0, 0.0, 0.0, 0.0, 0.0, 0.0, 0.0, 0.0, 0.0, 0.0, 0.0, 0.0, 0.0, 0.0, 0.0, 0.0, 0.0, 0.0, 0.0, 0.0, 0.0, 0.0, 0.0, 0.0, 0.0, 0.0, 0.0, 0.0, 0.0, 0.0, 0.0, 0.0, 0.0, 0.0, 0.0], [0.0, 0.0, 0.0, 0.0, 0.0, 0.0, 0.0, 0.0, 0.0, 0.0, 0.0, 0.0, 0.0, 0.0, 0.0, 0.0, 0.0, 0.0, 0.0, 0.0, 0.0, 0.0, 0.0, 1.0, 0.0, 0.0, 0.0, 0.0, 0.0, 0.0, 0.0, 0.0, 0.0, 0.0, 0.0, 0.0, 0.0, 0.0, 0.0, 0.0, 0.0, 0.0, 0.0, 0.0, 0.0, 0.0, 0.0, 0.0, 0.0, 0.0, 0.0, 0.0, 0.0, 0.0, 0.0, 0.0, 0.0, 0.0, 0.0, 0.0, 0.0, 0.0, 0.0, 0.0, 0.0, 0.0], [0.0, 0.0, 0.0, 0.0, 0.0, 0.0, 0.0, 0.0, 0.0, 0.0, 0.0, 0.0, 0.0, 0.0, 0.0, 0.0, 0.0, 0.0, 0.0, 0.0, 0.0, 0.0, 0.0, 1.0, 0.0, 0.0, 0.0, 0.0, 0.0, 0.0, 0.0, 0.0, 0.0, 0.0, 0.0, 0.0, 0.0, 0.0, 0.0, 0.0, 0.0, 0.0, 0.0, 0.0, 0.0, 0.0, 0.0, 0.0, 0.0, 0.0, 0.0, 0.0, 0.0, 0.0, 0.0, 0.0, 0.0, 0.0, 0.0, 0.0, 0.0, 0.0, 0.0, 0.0, 0.0, 0.0], [0.0, 0.0, 0.0, 0.0, 0.0, 0.0, 0.0, 0.0, 0.0, 0.0, 0.0, 0.0, 0.0, 0.0, 0.0, 0.0, 0.0, 0.0, 0.0, 0.0, 0.0, 0.0, 0.0, 0.0, 1.0, 0.0, 0.0, 0.0, 0.0, 0.0, 0.0, 0.0, 0.0, 0.0, 0.0, 0.0, 0.0, 0.0, 0.0, 0.0, 0.0, 0.0, 0.0, 0.0, 0.0, 0.0, 0.0, 0.0, 0.0, 0.0, 0.0, 0.0, 0.0, 0.0, 0.0, 0.0, 0.0, 0.0, 0.0, 0.0, 0.0, 0.0, 0.0, 0.0, 0.0, 0.0], [0.0, 0.0, 0.0, 0.0, 0.0, 0.0, 0.0, 0.0, 0.0, 0.0, 0.0, 0.0, 0.0, 0.0, 0.0, 0.0, 0.0, 0.0, 0.0, 0.0, 0.0, 0.0, 0.0, 0.0, 1.0, 0.0, 0.0, 0.0, 0.0, 0.0, 0.0, 0.0, 0.0, 0.0, 0.0, 0.0, 0.0, 0.0, 0.0, 0.0, 0.0, 0.0, 0.0, 0.0, 0.0, 0.0, 0.0, 0.0, 0.0, 0.0, 0.0, 0.0, 0.0, 0.0, 0.0, 0.0, 0.0, 0.0, 0.0, 0.0, 0.0, 0.0, 0.0, 0.0, 0.0, 0.0], [0.0, 0.0, 0.0, 0.0, 0.0, 0.0, 0.0, 0.0, 0.0, 0.0, 0.0, 0.0, 0.0, 0.0, 0.0, 0.0, 0.0, 0.0, 0.0, 0.0, 0.0, 0.0, 0.0, 0.0, 1.0, 0.0, 0.0, 0.0, 0.0, 0.0, 0.0, 0.0, 0.0, 0.0, 0.0, 0.0, 0.0, 0.0, 0.0, 0.0, 0.0, 0.0, 0.0, 0.0, 0.0, 0.0, 0.0, 0.0, 0.0, 0.0, 0.0, 0.0, 0.0, 0.0, 0.0, 0.0, 0.0, 0.0, 0.0, 0.0, 0.0, 0.0, 0.0, 0.0, 0.0, 0.0], [0.0, 0.0, 0.0, 0.0, 0.0, 0.0, 0.0, 0.0, 0.0, 0.0, 0.0, 0.0, 0.0, 0.0, 0.0, 0.0, 0.0, 0.0, 0.0, 0.0, 0.0, 0.0, 0.0, 0.0, 1.0, 0.0, 0.0, 0.0, 0.0, 0.0, 0.0, 0.0, 0.0, 0.0, 0.0, 0.0, 0.0, 0.0, 0.0, 0.0, 0.0, 0.0, 0.0, 0.0, 0.0, 0.0, 0.0, 0.0, 0.0, 0.0, 0.0, 0.0, 0.0, 0.0, 0.0, 0.0, 0.0, 0.0, 0.0, 0.0, 0.0, 0.0, 0.0, 0.0, 0.0, 0.0], [0.0, 0.0, 0.0, 0.0, 0.0, 0.0, 0.0, 0.0, 0.0, 0.0, 0.0, 0.0, 0.0, 0.0, 0.0, 0.0, 0.0, 0.0, 0.0, 0.0, 0.0, 0.0, 0.0, 0.0, 1.0, 0.0, 0.0, 0.0, 0.0, 0.0, 0.0, 0.0, 0.0, 0.0, 0.0, 0.0, 0.0, 0.0, 0.0, 0.0, 0.0, 0.0, 0.0, 0.0, 0.0, 0.0, 0.0, 0.0, 0.0, 0.0, 0.0, 0.0, 0.0, 0.0, 0.0, 0.0, 0.0, 0.0, 0.0, 0.0, 0.0, 0.0, 0.0, 0.0, 0.0, 0.0], [0.0, 0.0, 0.0, 0.0, 0.0, 0.0, 0.0, 0.0, 0.0, 0.0, 0.0, 0.0, 0.0, 0.0, 0.0, 0.0, 0.0, 0.0, 0.0, 0.0, 0.0, 0.0, 0.0, 0.0, 1.0, 0.0, 0.0, 0.0, 0.0, 0.0, 0.0, 0.0, 0.0, 0.0, 0.0, 0.0, 0.0, 0.0, 0.0, 0.0, 0.0, 0.0, 0.0, 0.0, 0.0, 0.0, 0.0, 0.0, 0.0, 0.0, 0.0, 0.0, 0.0, 0.0, 0.0, 0.0, 0.0, 0.0, 0.0, 0.0, 0.0, 0.0, 0.0, 0.0, 0.0, 0.0], [0.0, 0.0, 0.0, 0.0, 0.0, 0.0, 0.0, 0.0, 0.0, 0.0, 0.0, 0.0, 0.0, 0.0, 0.0, 0.0, 0.0, 0.0, 0.0, 0.0, 0.0, 0.0, 0.0, 0.0, 1.0, 0.0, 0.0, 0.0, 0.0, 0.0, 0.0, 0.0, 0.0, 0.0, 0.0, 0.0, 0.0, 0.0, 0.0, 0.0, 0.0, 0.0, 0.0, 0.0, 0.0, 0.0, 0.0, 0.0, 0.0, 0.0, 0.0, 0.0, 0.0, 0.0, 0.0, 0.0, 0.0, 0.0, 0.0, 0.0, 0.0, 0.0, 0.0, 0.0, 0.0, 0.0], [0.0, 0.0, 0.0, 0.0, 0.0, 0.0, 0.0, 0.0, 0.0, 0.0, 0.0, 0.0, 0.0, 0.0, 0.0, 0.0, 0.0, 0.0, 0.0, 0.0, 0.0, 0.0, 0.0, 0.0, 0.0, 1.0, 0.0, 0.0, 0.0, 0.0, 0.0, 0.0, 0.0, 0.0, 0.0, 0.0, 0.0, 0.0, 0.0, 0.0, 0.0, 0.0, 0.0, 0.0, 0.0, 0.0, 0.0, 0.0, 0.0, 0.0, 0.0, 0.0, 0.0, 0.0, 0.0, 0.0, 0.0, 0.0, 0.0, 0.0, 0.0, 0.0, 0.0, 0.0, 0.0, 0.0], [0.0, 0.0, 0.0, 0.0, 0.0, 0.0, 0.0, 0.0, 0.0, 0.0, 0.0, 0.0, 0.0, 0.0, 0.0, 0.0, 0.0, 0.0, 0.0, 0.0, 0.0, 0.0, 0.0, 0.0, 0.0, 1.0, 0.0, 0.0, 0.0, 0.0, 0.0, 0.0, 0.0, 0.0, 0.0, 0.0, 0.0, 0.0, 0.0, 0.0, 0.0, 0.0, 0.0, 0.0, 0.0, 0.0, 0.0, 0.0, 0.0, 0.0, 0.0, 0.0, 0.0, 0.0, 0.0, 0.0, 0.0, 0.0, 0.0, 0.0, 0.0, 0.0, 0.0, 0.0, 0.0, 0.0], [0.0, 0.0, 0.0, 0.0, 0.0, 0.0, 0.0, 0.0, 0.0, 0.0, 0.0, 0.0, 0.0, 0.0, 0.0, 0.0, 0.0, 0.0, 0.0, 0.0, 0.0, 0.0, 0.0, 0.0, 0.0, 1.0, 0.0, 0.0, 0.0, 0.0, 0.0, 0.0, 0.0, 0.0, 0.0, 0.0, 0.0, 0.0, 0.0, 0.0, 0.0, 0.0, 0.0, 0.0, 0.0, 0.0, 0.0, 0.0, 0.0, 0.0, 0.0, 0.0, 0.0, 0.0, 0.0, 0.0, 0.0, 0.0, 0.0, 0.0, 0.0, 0.0, 0.0, 0.0, 0.0, 0.0], [0.0, 0.0, 0.0, 0.0, 0.0, 0.0, 0.0, 0.0, 0.0, 0.0, 0.0, 0.0, 0.0, 0.0, 0.0, 0.0, 0.0, 0.0, 0.0, 0.0, 0.0, 0.0, 0.0, 0.0, 0.0, 1.0, 0.0, 0.0, 0.0, 0.0, 0.0, 0.0, 0.0, 0.0, 0.0, 0.0, 0.0, 0.0, 0.0, 0.0, 0.0, 0.0, 0.0, 0.0, 0.0, 0.0, 0.0, 0.0, 0.0, 0.0, 0.0, 0.0, 0.0, 0.0, 0.0, 0.0, 0.0, 0.0, 0.0, 0.0, 0.0, 0.0, 0.0, 0.0, 0.0, 0.0], [0.0, 0.0, 0.0, 0.0, 0.0, 0.0, 0.0, 0.0, 0.0, 0.0, 0.0, 0.0, 0.0, 0.0, 0.0, 0.0, 0.0, 0.0, 0.0, 0.0, 0.0, 0.0, 0.0, 0.0, 0.0, 1.0, 0.0, 0.0, 0.0, 0.0, 0.0, 0.0, 0.0, 0.0, 0.0, 0.0, 0.0, 0.0, 0.0, 0.0, 0.0, 0.0, 0.0, 0.0, 0.0, 0.0, 0.0, 0.0, 0.0, 0.0, 0.0, 0.0, 0.0, 0.0, 0.0, 0.0, 0.0, 0.0, 0.0, 0.0, 0.0, 0.0, 0.0, 0.0, 0.0, 0.0], [0.0, 0.0, 0.0, 0.0, 0.0, 0.0, 0.0, 0.0, 0.0, 0.0, 0.0, 0.0, 0.0, 0.0, 0.0, 0.0, 0.0, 0.0, 0.0, 0.0, 0.0, 0.0, 0.0, 0.0, 0.0, 1.0, 0.0, 0.0, 0.0, 0.0, 0.0, 0.0, 0.0, 0.0, 0.0, 0.0, 0.0, 0.0, 0.0, 0.0, 0.0, 0.0, 0.0, 0.0, 0.0, 0.0, 0.0, 0.0, 0.0, 0.0, 0.0, 0.0, 0.0, 0.0, 0.0, 0.0, 0.0, 0.0, 0.0, 0.0, 0.0, 0.0, 0.0, 0.0, 0.0, 0.0], [0.0, 0.0, 0.0, 0.0, 0.0, 0.0, 0.0, 0.0, 0.0, 0.0, 0.0, 0.0, 0.0, 0.0, 0.0, 0.0, 0.0, 0.0, 0.0, 0.0, 0.0, 0.0, 0.0, 0.0, 0.0, 1.0, 0.0, 0.0, 0.0, 0.0, 0.0, 0.0, 0.0, 0.0, 0.0, 0.0, 0.0, 0.0, 0.0, 0.0, 0.0, 0.0, 0.0, 0.0, 0.0, 0.0, 0.0, 0.0, 0.0, 0.0, 0.0, 0.0, 0.0, 0.0, 0.0, 0.0, 0.0, 0.0, 0.0, 0.0, 0.0, 0.0, 0.0, 0.0, 0.0, 0.0], [0.0, 0.0, 0.0, 0.0, 0.0, 0.0, 0.0, 0.0, 0.0, 0.0, 0.0, 0.0, 0.0, 0.0, 0.0, 0.0, 0.0, 0.0, 0.0, 0.0, 0.0, 0.0, 0.0, 0.0, 0.0, 0.0, 1.0, 0.0, 0.0, 0.0, 0.0, 0.0, 0.0, 0.0, 0.0, 0.0, 0.0, 0.0, 0.0, 0.0, 0.0, 0.0, 0.0, 0.0, 0.0, 0.0, 0.0, 0.0, 0.0, 0.0, 0.0, 0.0, 0.0, 0.0, 0.0, 0.0, 0.0, 0.0, 0.0, 0.0, 0.0, 0.0, 0.0, 0.0, 0.0, 0.0], [0.0, 0.0, 0.0, 0.0, 0.0, 0.0, 0.0, 0.0, 0.0, 0.0, 0.0, 0.0, 0.0, 0.0, 0.0, 0.0, 0.0, 0.0, 0.0, 0.0, 0.0, 0.0, 0.0, 0.0, 0.0, 0.0, 1.0, 0.0, 0.0, 0.0, 0.0, 0.0, 0.0, 0.0, 0.0, 0.0, 0.0, 0.0, 0.0, 0.0, 0.0, 0.0, 0.0, 0.0, 0.0, 0.0, 0.0, 0.0, 0.0, 0.0, 0.0, 0.0, 0.0, 0.0, 0.0, 0.0, 0.0, 0.0, 0.0, 0.0, 0.0, 0.0, 0.0, 0.0, 0.0, 0.0], [0.0, 0.0, 0.0, 0.0, 0.0, 0.0, 0.0, 0.0, 0.0, 0.0, 0.0, 0.0, 0.0, 0.0, 0.0, 0.0, 0.0, 0.0, 0.0, 0.0, 0.0, 0.0, 0.0, 0.0, 0.0, 0.0, 1.0, 0.0, 0.0, 0.0, 0.0, 0.0, 0.0, 0.0, 0.0, 0.0, 0.0, 0.0, 0.0, 0.0, 0.0, 0.0, 0.0, 0.0, 0.0, 0.0, 0.0, 0.0, 0.0, 0.0, 0.0, 0.0, 0.0, 0.0, 0.0, 0.0, 0.0, 0.0, 0.0, 0.0, 0.0, 0.0, 0.0, 0.0, 0.0, 0.0], [0.0, 0.0, 0.0, 0.0, 0.0, 0.0, 0.0, 0.0, 0.0, 0.0, 0.0, 0.0, 0.0, 0.0, 0.0, 0.0, 0.0, 0.0, 0.0, 0.0, 0.0, 0.0, 0.0, 0.0, 0.0, 0.0, 1.0, 0.0, 0.0, 0.0, 0.0, 0.0, 0.0, 0.0, 0.0, 0.0, 0.0, 0.0, 0.0, 0.0, 0.0, 0.0, 0.0, 0.0, 0.0, 0.0, 0.0, 0.0, 0.0, 0.0, 0.0, 0.0, 0.0, 0.0, 0.0, 0.0, 0.0, 0.0, 0.0, 0.0, 0.0, 0.0, 0.0, 0.0, 0.0, 0.0], [0.0, 0.0, 0.0, 0.0, 0.0, 0.0, 0.0, 0.0, 0.0, 0.0, 0.0, 0.0, 0.0, 0.0, 0.0, 0.0, 0.0, 0.0, 0.0, 0.0, 0.0, 0.0, 0.0, 0.0, 0.0, 0.0, 1.0, 0.0, 0.0, 0.0, 0.0, 0.0, 0.0, 0.0, 0.0, 0.0, 0.0, 0.0, 0.0, 0.0, 0.0, 0.0, 0.0, 0.0, 0.0, 0.0, 0.0, 0.0, 0.0, 0.0, 0.0, 0.0, 0.0, 0.0, 0.0, 0.0, 0.0, 0.0, 0.0, 0.0, 0.0, 0.0, 0.0, 0.0, 0.0, 0.0], [0.0, 0.0, 0.0, 0.0, 0.0, 0.0, 0.0, 0.0, 0.0, 0.0, 0.0, 0.0, 0.0, 0.0, 0.0, 0.0, 0.0, 0.0, 0.0, 0.0, 0.0, 0.0, 0.0, 0.0, 0.0, 0.0, 1.0, 0.0, 0.0, 0.0, 0.0, 0.0, 0.0, 0.0, 0.0, 0.0, 0.0, 0.0, 0.0, 0.0, 0.0, 0.0, 0.0, 0.0, 0.0, 0.0, 0.0, 0.0, 0.0, 0.0, 0.0, 0.0, 0.0, 0.0, 0.0, 0.0, 0.0, 0.0, 0.0, 0.0, 0.0, 0.0, 0.0, 0.0, 0.0, 0.0], [0.0, 0.0, 0.0, 0.0, 0.0, 0.0, 0.0, 0.0, 0.0, 0.0, 0.0, 0.0, 0.0, 0.0, 0.0, 0.0, 0.0, 0.0, 0.0, 0.0, 0.0, 0.0, 0.0, 0.0, 0.0, 0.0, 1.0, 0.0, 0.0, 0.0, 0.0, 0.0, 0.0, 0.0, 0.0, 0.0, 0.0, 0.0, 0.0, 0.0, 0.0, 0.0, 0.0, 0.0, 0.0, 0.0, 0.0, 0.0, 0.0, 0.0, 0.0, 0.0, 0.0, 0.0, 0.0, 0.0, 0.0, 0.0, 0.0, 0.0, 0.0, 0.0, 0.0, 0.0, 0.0, 0.0], [0.0, 0.0, 0.0, 0.0, 0.0, 0.0, 0.0, 0.0, 0.0, 0.0, 0.0, 0.0, 0.0, 0.0, 0.0, 0.0, 0.0, 0.0, 0.0, 0.0, 0.0, 0.0, 0.0, 0.0, 0.0, 0.0, 0.0, 1.0, 0.0, 0.0, 0.0, 0.0, 0.0, 0.0, 0.0, 0.0, 0.0, 0.0, 0.0, 0.0, 0.0, 0.0, 0.0, 0.0, 0.0, 0.0, 0.0, 0.0, 0.0, 0.0, 0.0, 0.0, 0.0, 0.0, 0.0, 0.0, 0.0, 0.0, 0.0, 0.0, 0.0, 0.0, 0.0, 0.0, 0.0, 0.0], [0.0, 0.0, 0.0, 0.0, 0.0, 0.0, 0.0, 0.0, 0.0, 0.0, 0.0, 0.0, 0.0, 0.0, 0.0, 0.0, 0.0, 0.0, 0.0, 0.0, 0.0, 0.0, 0.0, 0.0, 0.0, 0.0, 0.0, 1.0, 0.0, 0.0, 0.0, 0.0, 0.0, 0.0, 0.0, 0.0, 0.0, 0.0, 0.0, 0.0, 0.0, 0.0, 0.0, 0.0, 0.0, 0.0, 0.0, 0.0, 0.0, 0.0, 0.0, 0.0, 0.0, 0.0, 0.0, 0.0, 0.0, 0.0, 0.0, 0.0, 0.0, 0.0, 0.0, 0.0, 0.0, 0.0], [0.0, 0.0, 0.0, 0.0, 0.0, 0.0, 0.0, 0.0, 0.0, 0.0, 0.0, 0.0, 0.0, 0.0, 0.0, 0.0, 0.0, 0.0, 0.0, 0.0, 0.0, 0.0, 0.0, 0.0, 0.0, 0.0, 0.0, 1.0, 0.0, 0.0, 0.0, 0.0, 0.0, 0.0, 0.0, 0.0, 0.0, 0.0, 0.0, 0.0, 0.0, 0.0, 0.0, 0.0, 0.0, 0.0, 0.0, 0.0, 0.0, 0.0, 0.0, 0.0, 0.0, 0.0, 0.0, 0.0, 0.0, 0.0, 0.0, 0.0, 0.0, 0.0, 0.0, 0.0, 0.0, 0.0], [0.0, 0.0, 0.0, 0.0, 0.0, 0.0, 0.0, 0.0, 0.0, 0.0, 0.0, 0.0, 0.0, 0.0, 0.0, 0.0, 0.0, 0.0, 0.0, 0.0, 0.0, 0.0, 0.0, 0.0, 0.0, 0.0, 0.0, 1.0, 0.0, 0.0, 0.0, 0.0, 0.0, 0.0, 0.0, 0.0, 0.0, 0.0, 0.0, 0.0, 0.0, 0.0, 0.0, 0.0, 0.0, 0.0, 0.0, 0.0, 0.0, 0.0, 0.0, 0.0, 0.0, 0.0, 0.0, 0.0, 0.0, 0.0, 0.0, 0.0, 0.0, 0.0, 0.0, 0.0, 0.0, 0.0], [0.0, 0.0, 0.0, 0.0, 0.0, 0.0, 0.0, 0.0, 0.0, 0.0, 0.0, 0.0, 0.0, 0.0, 0.0, 0.0, 0.0, 0.0, 0.0, 0.0, 0.0, 0.0, 0.0, 0.0, 0.0, 0.0, 0.0, 1.0, 0.0, 0.0, 0.0, 0.0, 0.0, 0.0, 0.0, 0.0, 0.0, 0.0, 0.0, 0.0, 0.0, 0.0, 0.0, 0.0, 0.0, 0.0, 0.0, 0.0, 0.0, 0.0, 0.0, 0.0, 0.0, 0.0, 0.0, 0.0, 0.0, 0.0, 0.0, 0.0, 0.0, 0.0, 0.0, 0.0, 0.0, 0.0], [0.0, 0.0, 0.0, 0.0, 0.0, 0.0, 0.0, 0.0, 0.0, 0.0, 0.0, 0.0, 0.0, 0.0, 0.0, 0.0, 0.0, 0.0, 0.0, 0.0, 0.0, 0.0, 0.0, 0.0, 0.0, 0.0, 0.0, 1.0, 0.0, 0.0, 0.0, 0.0, 0.0, 0.0, 0.0, 0.0, 0.0, 0.0, 0.0, 0.0, 0.0, 0.0, 0.0, 0.0, 0.0, 0.0, 0.0, 0.0, 0.0, 0.0, 0.0, 0.0, 0.0, 0.0, 0.0, 0.0, 0.0, 0.0, 0.0, 0.0, 0.0, 0.0, 0.0, 0.0, 0.0, 0.0], [0.0, 0.0, 0.0, 0.0, 0.0, 0.0, 0.0, 0.0, 0.0, 0.0, 0.0, 0.0, 0.0, 0.0, 0.0, 0.0, 0.0, 0.0, 0.0, 0.0, 0.0, 0.0, 0.0, 0.0, 0.0, 0.0, 0.0, 1.0, 0.0, 0.0, 0.0, 0.0, 0.0, 0.0, 0.0, 0.0, 0.0, 0.0, 0.0, 0.0, 0.0, 0.0, 0.0, 0.0, 0.0, 0.0, 0.0, 0.0, 0.0, 0.0, 0.0, 0.0, 0.0, 0.0, 0.0, 0.0, 0.0, 0.0, 0.0, 0.0, 0.0, 0.0, 0.0, 0.0, 0.0, 0.0], [0.0, 0.0, 0.0, 0.0, 0.0, 0.0, 0.0, 0.0, 0.0, 0.0, 0.0, 0.0, 0.0, 0.0, 0.0, 0.0, 0.0, 0.0, 0.0, 0.0, 0.0, 0.0, 0.0, 0.0, 0.0, 0.0, 0.0, 0.0, 1.0, 0.0, 0.0, 0.0, 0.0, 0.0, 0.0, 0.0, 0.0, 0.0, 0.0, 0.0, 0.0, 0.0, 0.0, 0.0, 0.0, 0.0, 0.0, 0.0, 0.0, 0.0, 0.0, 0.0, 0.0, 0.0, 0.0, 0.0, 0.0, 0.0, 0.0, 0.0, 0.0, 0.0, 0.0, 0.0, 0.0, 0.0], [0.0, 0.0, 0.0, 0.0, 0.0, 0.0, 0.0, 0.0, 0.0, 0.0, 0.0, 0.0, 0.0, 0.0, 0.0, 0.0, 0.0, 0.0, 0.0, 0.0, 0.0, 0.0, 0.0, 0.0, 0.0, 0.0, 0.0, 0.0, 1.0, 0.0, 0.0, 0.0, 0.0, 0.0, 0.0, 0.0, 0.0, 0.0, 0.0, 0.0, 0.0, 0.0, 0.0, 0.0, 0.0, 0.0, 0.0, 0.0, 0.0, 0.0, 0.0, 0.0, 0.0, 0.0, 0.0, 0.0, 0.0, 0.0, 0.0, 0.0, 0.0, 0.0, 0.0, 0.0, 0.0, 0.0], [0.0, 0.0, 0.0, 0.0, 0.0, 0.0, 0.0, 0.0, 0.0, 0.0, 0.0, 0.0, 0.0, 0.0, 0.0, 0.0, 0.0, 0.0, 0.0, 0.0, 0.0, 0.0, 0.0, 0.0, 0.0, 0.0, 0.0, 0.0, 1.0, 0.0, 0.0, 0.0, 0.0, 0.0, 0.0, 0.0, 0.0, 0.0, 0.0, 0.0, 0.0, 0.0, 0.0, 0.0, 0.0, 0.0, 0.0, 0.0, 0.0, 0.0, 0.0, 0.0, 0.0, 0.0, 0.0, 0.0, 0.0, 0.0, 0.0, 0.0, 0.0, 0.0, 0.0, 0.0, 0.0, 0.0], [0.0, 0.0, 0.0, 0.0, 0.0, 0.0, 0.0, 0.0, 0.0, 0.0, 0.0, 0.0, 0.0, 0.0, 0.0, 0.0, 0.0, 0.0, 0.0, 0.0, 0.0, 0.0, 0.0, 0.0, 0.0, 0.0, 0.0, 0.0, 1.0, 0.0, 0.0, 0.0, 0.0, 0.0, 0.0, 0.0, 0.0, 0.0, 0.0, 0.0, 0.0, 0.0, 0.0, 0.0, 0.0, 0.0, 0.0, 0.0, 0.0, 0.0, 0.0, 0.0, 0.0, 0.0, 0.0, 0.0, 0.0, 0.0, 0.0, 0.0, 0.0, 0.0, 0.0, 0.0, 0.0, 0.0], [0.0, 0.0, 0.0, 0.0, 0.0, 0.0, 0.0, 0.0, 0.0, 0.0, 0.0, 0.0, 0.0, 0.0, 0.0, 0.0, 0.0, 0.0, 0.0, 0.0, 0.0, 0.0, 0.0, 0.0, 0.0, 0.0, 0.0, 0.0, 1.0, 0.0, 0.0, 0.0, 0.0, 0.0, 0.0, 0.0, 0.0, 0.0, 0.0, 0.0, 0.0, 0.0, 0.0, 0.0, 0.0, 0.0, 0.0, 0.0, 0.0, 0.0, 0.0, 0.0, 0.0, 0.0, 0.0, 0.0, 0.0, 0.0, 0.0, 0.0, 0.0, 0.0, 0.0, 0.0, 0.0, 0.0], [0.0, 0.0, 0.0, 0.0, 0.0, 0.0, 0.0, 0.0, 0.0, 0.0, 0.0, 0.0, 0.0, 0.0, 0.0, 0.0, 0.0, 0.0, 0.0, 0.0, 0.0, 0.0, 0.0, 0.0, 0.0, 0.0, 0.0, 0.0, 1.0, 0.0, 0.0, 0.0, 0.0, 0.0, 0.0, 0.0, 0.0, 0.0, 0.0, 0.0, 0.0, 0.0, 0.0, 0.0, 0.0, 0.0, 0.0, 0.0, 0.0, 0.0, 0.0, 0.0, 0.0, 0.0, 0.0, 0.0, 0.0, 0.0, 0.0, 0.0, 0.0, 0.0, 0.0, 0.0, 0.0, 0.0], [0.0, 0.0, 0.0, 0.0, 0.0, 0.0, 0.0, 0.0, 0.0, 0.0, 0.0, 0.0, 0.0, 0.0, 0.0, 0.0, 0.0, 0.0, 0.0, 0.0, 0.0, 0.0, 0.0, 0.0, 0.0, 0.0, 0.0, 0.0, 1.0, 0.0, 0.0, 0.0, 0.0, 0.0, 0.0, 0.0, 0.0, 0.0, 0.0, 0.0, 0.0, 0.0, 0.0, 0.0, 0.0, 0.0, 0.0, 0.0, 0.0, 0.0, 0.0, 0.0, 0.0, 0.0, 0.0, 0.0, 0.0, 0.0, 0.0, 0.0, 0.0, 0.0, 0.0, 0.0, 0.0, 0.0], [0.0, 0.0, 0.0, 0.0, 0.0, 0.0, 0.0, 0.0, 0.0, 0.0, 0.0, 0.0, 0.0, 0.0, 0.0, 0.0, 0.0, 0.0, 0.0, 0.0, 0.0, 0.0, 0.0, 0.0, 0.0, 0.0, 0.0, 0.0, 0.0, 1.0, 0.0, 0.0, 0.0, 0.0, 0.0, 0.0, 0.0, 0.0, 0.0, 0.0, 0.0, 0.0, 0.0, 0.0, 0.0, 0.0, 0.0, 0.0, 0.0, 0.0, 0.0, 0.0, 0.0, 0.0, 0.0, 0.0, 0.0, 0.0, 0.0, 0.0, 0.0, 0.0, 0.0, 0.0, 0.0, 0.0], [0.0, 0.0, 0.0, 0.0, 0.0, 0.0, 0.0, 0.0, 0.0, 0.0, 0.0, 0.0, 0.0, 0.0, 0.0, 0.0, 0.0, 0.0, 0.0, 0.0, 0.0, 0.0, 0.0, 0.0, 0.0, 0.0, 0.0, 0.0, 0.0, 1.0, 0.0, 0.0, 0.0, 0.0, 0.0, 0.0, 0.0, 0.0, 0.0, 0.0, 0.0, 0.0, 0.0, 0.0, 0.0, 0.0, 0.0, 0.0, 0.0, 0.0, 0.0, 0.0, 0.0, 0.0, 0.0, 0.0, 0.0, 0.0, 0.0, 0.0, 0.0, 0.0, 0.0, 0.0, 0.0, 0.0], [0.0, 0.0, 0.0, 0.0, 0.0, 0.0, 0.0, 0.0, 0.0, 0.0, 0.0, 0.0, 0.0, 0.0, 0.0, 0.0, 0.0, 0.0, 0.0, 0.0, 0.0, 0.0, 0.0, 0.0, 0.0, 0.0, 0.0, 0.0, 0.0, 1.0, 0.0, 0.0, 0.0, 0.0, 0.0, 0.0, 0.0, 0.0, 0.0, 0.0, 0.0, 0.0, 0.0, 0.0, 0.0, 0.0, 0.0, 0.0, 0.0, 0.0, 0.0, 0.0, 0.0, 0.0, 0.0, 0.0, 0.0, 0.0, 0.0, 0.0, 0.0, 0.0, 0.0, 0.0, 0.0, 0.0], [0.0, 0.0, 0.0, 0.0, 0.0, 0.0, 0.0, 0.0, 0.0, 0.0, 0.0, 0.0, 0.0, 0.0, 0.0, 0.0, 0.0, 0.0, 0.0, 0.0, 0.0, 0.0, 0.0, 0.0, 0.0, 0.0, 0.0, 0.0, 0.0, 1.0, 0.0, 0.0, 0.0, 0.0, 0.0, 0.0, 0.0, 0.0, 0.0, 0.0, 0.0, 0.0, 0.0, 0.0, 0.0, 0.0, 0.0, 0.0, 0.0, 0.0, 0.0, 0.0, 0.0, 0.0, 0.0, 0.0, 0.0, 0.0, 0.0, 0.0, 0.0, 0.0, 0.0, 0.0, 0.0, 0.0], [0.0, 0.0, 0.0, 0.0, 0.0, 0.0, 0.0, 0.0, 0.0, 0.0, 0.0, 0.0, 0.0, 0.0, 0.0, 0.0, 0.0, 0.0, 0.0, 0.0, 0.0, 0.0, 0.0, 0.0, 0.0, 0.0, 0.0, 0.0, 0.0, 1.0, 0.0, 0.0, 0.0, 0.0, 0.0, 0.0, 0.0, 0.0, 0.0, 0.0, 0.0, 0.0, 0.0, 0.0, 0.0, 0.0, 0.0, 0.0, 0.0, 0.0, 0.0, 0.0, 0.0, 0.0, 0.0, 0.0, 0.0, 0.0, 0.0, 0.0, 0.0, 0.0, 0.0, 0.0, 0.0, 0.0], [0.0, 0.0, 0.0, 0.0, 0.0, 0.0, 0.0, 0.0, 0.0, 0.0, 0.0, 0.0, 0.0, 0.0, 0.0, 0.0, 0.0, 0.0, 0.0, 0.0, 0.0, 0.0, 0.0, 0.0, 0.0, 0.0, 0.0, 0.0, 0.0, 1.0, 0.0, 0.0, 0.0, 0.0, 0.0, 0.0, 0.0, 0.0, 0.0, 0.0, 0.0, 0.0, 0.0, 0.0, 0.0, 0.0, 0.0, 0.0, 0.0, 0.0, 0.0, 0.0, 0.0, 0.0, 0.0, 0.0, 0.0, 0.0, 0.0, 0.0, 0.0, 0.0, 0.0, 0.0, 0.0, 0.0], [0.0, 0.0, 0.0, 0.0, 0.0, 0.0, 0.0, 0.0, 0.0, 0.0, 0.0, 0.0, 0.0, 0.0, 0.0, 0.0, 0.0, 0.0, 0.0, 0.0, 0.0, 0.0, 0.0, 0.0, 0.0, 0.0, 0.0, 0.0, 0.0, 1.0, 0.0, 0.0, 0.0, 0.0, 0.0, 0.0, 0.0, 0.0, 0.0, 0.0, 0.0, 0.0, 0.0, 0.0, 0.0, 0.0, 0.0, 0.0, 0.0, 0.0, 0.0, 0.0, 0.0, 0.0, 0.0, 0.0, 0.0, 0.0, 0.0, 0.0, 0.0, 0.0, 0.0, 0.0, 0.0, 0.0], [0.0, 0.0, 0.0, 0.0, 0.0, 0.0, 0.0, 0.0, 0.0, 0.0, 0.0, 0.0, 0.0, 0.0, 0.0, 0.0, 0.0, 0.0, 0.0, 0.0, 0.0, 0.0, 0.0, 0.0, 0.0, 0.0, 0.0, 0.0, 0.0, 0.0, 1.0, 0.0, 0.0, 0.0, 0.0, 0.0, 0.0, 0.0, 0.0, 0.0, 0.0, 0.0, 0.0, 0.0, 0.0, 0.0, 0.0, 0.0, 0.0, 0.0, 0.0, 0.0, 0.0, 0.0, 0.0, 0.0, 0.0, 0.0, 0.0, 0.0, 0.0, 0.0, 0.0, 0.0, 0.0, 0.0], [0.0, 0.0, 0.0, 0.0, 0.0, 0.0, 0.0, 0.0, 0.0, 0.0, 0.0, 0.0, 0.0, 0.0, 0.0, 0.0, 0.0, 0.0, 0.0, 0.0, 0.0, 0.0, 0.0, 0.0, 0.0, 0.0, 0.0, 0.0, 0.0, 0.0, 1.0, 0.0, 0.0, 0.0, 0.0, 0.0, 0.0, 0.0, 0.0, 0.0, 0.0, 0.0, 0.0, 0.0, 0.0, 0.0, 0.0, 0.0, 0.0, 0.0, 0.0, 0.0, 0.0, 0.0, 0.0, 0.0, 0.0, 0.0, 0.0, 0.0, 0.0, 0.0, 0.0, 0.0, 0.0, 0.0], [0.0, 0.0, 0.0, 0.0, 0.0, 0.0, 0.0, 0.0, 0.0, 0.0, 0.0, 0.0, 0.0, 0.0, 0.0, 0.0, 0.0, 0.0, 0.0, 0.0, 0.0, 0.0, 0.0, 0.0, 0.0, 0.0, 0.0, 0.0, 0.0, 0.0, 1.0, 0.0, 0.0, 0.0, 0.0, 0.0, 0.0, 0.0, 0.0, 0.0, 0.0, 0.0, 0.0, 0.0, 0.0, 0.0, 0.0, 0.0, 0.0, 0.0, 0.0, 0.0, 0.0, 0.0, 0.0, 0.0, 0.0, 0.0, 0.0, 0.0, 0.0, 0.0, 0.0, 0.0, 0.0, 0.0], [0.0, 0.0, 0.0, 0.0, 0.0, 0.0, 0.0, 0.0, 0.0, 0.0, 0.0, 0.0, 0.0, 0.0, 0.0, 0.0, 0.0, 0.0, 0.0, 0.0, 0.0, 0.0, 0.0, 0.0, 0.0, 0.0, 0.0, 0.0, 0.0, 0.0, 1.0, 0.0, 0.0, 0.0, 0.0, 0.0, 0.0, 0.0, 0.0, 0.0, 0.0, 0.0, 0.0, 0.0, 0.0, 0.0, 0.0, 0.0, 0.0, 0.0, 0.0, 0.0, 0.0, 0.0, 0.0, 0.0, 0.0, 0.0, 0.0, 0.0, 0.0, 0.0, 0.0, 0.0, 0.0, 0.0], [0.0, 0.0, 0.0, 0.0, 0.0, 0.0, 0.0, 0.0, 0.0, 0.0, 0.0, 0.0, 0.0, 0.0, 0.0, 0.0, 0.0, 0.0, 0.0, 0.0, 0.0, 0.0, 0.0, 0.0, 0.0, 0.0, 0.0, 0.0, 0.0, 0.0, 1.0, 0.0, 0.0, 0.0, 0.0, 0.0, 0.0, 0.0, 0.0, 0.0, 0.0, 0.0, 0.0, 0.0, 0.0, 0.0, 0.0, 0.0, 0.0, 0.0, 0.0, 0.0, 0.0, 0.0, 0.0, 0.0, 0.0, 0.0, 0.0, 0.0, 0.0, 0.0, 0.0, 0.0, 0.0, 0.0], [0.0, 0.0, 0.0, 0.0, 0.0, 0.0, 0.0, 0.0, 0.0, 0.0, 0.0, 0.0, 0.0, 0.0, 0.0, 0.0, 0.0, 0.0, 0.0, 0.0, 0.0, 0.0, 0.0, 0.0, 0.0, 0.0, 0.0, 0.0, 0.0, 0.0, 1.0, 0.0, 0.0, 0.0, 0.0, 0.0, 0.0, 0.0, 0.0, 0.0, 0.0, 0.0, 0.0, 0.0, 0.0, 0.0, 0.0, 0.0, 0.0, 0.0, 0.0, 0.0, 0.0, 0.0, 0.0, 0.0, 0.0, 0.0, 0.0, 0.0, 0.0, 0.0, 0.0, 0.0, 0.0, 0.0], [0.0, 0.0, 0.0, 0.0, 0.0, 0.0, 0.0, 0.0, 0.0, 0.0, 0.0, 0.0, 0.0, 0.0, 0.0, 0.0, 0.0, 0.0, 0.0, 0.0, 0.0, 0.0, 0.0, 0.0, 0.0, 0.0, 0.0, 0.0, 0.0, 0.0, 1.0, 0.0, 0.0, 0.0, 0.0, 0.0, 0.0, 0.0, 0.0, 0.0, 0.0, 0.0, 0.0, 0.0, 0.0, 0.0, 0.0, 0.0, 0.0, 0.0, 0.0, 0.0, 0.0, 0.0, 0.0, 0.0, 0.0, 0.0, 0.0, 0.0, 0.0, 0.0, 0.0, 0.0, 0.0, 0.0], [0.0, 0.0, 0.0, 0.0, 0.0, 0.0, 0.0, 0.0, 0.0, 0.0, 0.0, 0.0, 0.0, 0.0, 0.0, 0.0, 0.0, 0.0, 0.0, 0.0, 0.0, 0.0, 0.0, 0.0, 0.0, 0.0, 0.0, 0.0, 0.0, 0.0, 0.0, 1.0, 0.0, 0.0, 0.0, 0.0, 0.0, 0.0, 0.0, 0.0, 0.0, 0.0, 0.0, 0.0, 0.0, 0.0, 0.0, 0.0, 0.0, 0.0, 0.0, 0.0, 0.0, 0.0, 0.0, 0.0, 0.0, 0.0, 0.0, 0.0, 0.0, 0.0, 0.0, 0.0, 0.0, 0.0], [0.0, 0.0, 0.0, 0.0, 0.0, 0.0, 0.0, 0.0, 0.0, 0.0, 0.0, 0.0, 0.0, 0.0, 0.0, 0.0, 0.0, 0.0, 0.0, 0.0, 0.0, 0.0, 0.0, 0.0, 0.0, 0.0, 0.0, 0.0, 0.0, 0.0, 0.0, 1.0, 0.0, 0.0, 0.0, 0.0, 0.0, 0.0, 0.0, 0.0, 0.0, 0.0, 0.0, 0.0, 0.0, 0.0, 0.0, 0.0, 0.0, 0.0, 0.0, 0.0, 0.0, 0.0, 0.0, 0.0, 0.0, 0.0, 0.0, 0.0, 0.0, 0.0, 0.0, 0.0, 0.0, 0.0], [0.0, 0.0, 0.0, 0.0, 0.0, 0.0, 0.0, 0.0, 0.0, 0.0, 0.0, 0.0, 0.0, 0.0, 0.0, 0.0, 0.0, 0.0, 0.0, 0.0, 0.0, 0.0, 0.0, 0.0, 0.0, 0.0, 0.0, 0.0, 0.0, 0.0, 0.0, 1.0, 0.0, 0.0, 0.0, 0.0, 0.0, 0.0, 0.0, 0.0, 0.0, 0.0, 0.0, 0.0, 0.0, 0.0, 0.0, 0.0, 0.0, 0.0, 0.0, 0.0, 0.0, 0.0, 0.0, 0.0, 0.0, 0.0, 0.0, 0.0, 0.0, 0.0, 0.0, 0.0, 0.0, 0.0], [0.0, 0.0, 0.0, 0.0, 0.0, 0.0, 0.0, 0.0, 0.0, 0.0, 0.0, 0.0, 0.0, 0.0, 0.0, 0.0, 0.0, 0.0, 0.0, 0.0, 0.0, 0.0, 0.0, 0.0, 0.0, 0.0, 0.0, 0.0, 0.0, 0.0, 0.0, 1.0, 0.0, 0.0, 0.0, 0.0, 0.0, 0.0, 0.0, 0.0, 0.0, 0.0, 0.0, 0.0, 0.0, 0.0, 0.0, 0.0, 0.0, 0.0, 0.0, 0.0, 0.0, 0.0, 0.0, 0.0, 0.0, 0.0, 0.0, 0.0, 0.0, 0.0, 0.0, 0.0, 0.0, 0.0], [0.0, 0.0, 0.0, 0.0, 0.0, 0.0, 0.0, 0.0, 0.0, 0.0, 0.0, 0.0, 0.0, 0.0, 0.0, 0.0, 0.0, 0.0, 0.0, 0.0, 0.0, 0.0, 0.0, 0.0, 0.0, 0.0, 0.0, 0.0, 0.0, 0.0, 0.0, 1.0, 0.0, 0.0, 0.0, 0.0, 0.0, 0.0, 0.0, 0.0, 0.0, 0.0, 0.0, 0.0, 0.0, 0.0, 0.0, 0.0, 0.0, 0.0, 0.0, 0.0, 0.0, 0.0, 0.0, 0.0, 0.0, 0.0, 0.0, 0.0, 0.0, 0.0, 0.0, 0.0, 0.0, 0.0], [0.0, 0.0, 0.0, 0.0, 0.0, 0.0, 0.0, 0.0, 0.0, 0.0, 0.0, 0.0, 0.0, 0.0, 0.0, 0.0, 0.0, 0.0, 0.0, 0.0, 0.0, 0.0, 0.0, 0.0, 0.0, 0.0, 0.0, 0.0, 0.0, 0.0, 0.0, 1.0, 0.0, 0.0, 0.0, 0.0, 0.0, 0.0, 0.0, 0.0, 0.0, 0.0, 0.0, 0.0, 0.0, 0.0, 0.0, 0.0, 0.0, 0.0, 0.0, 0.0, 0.0, 0.0, 0.0, 0.0, 0.0, 0.0, 0.0, 0.0, 0.0, 0.0, 0.0, 0.0, 0.0, 0.0], [0.0, 0.0, 0.0, 0.0, 0.0, 0.0, 0.0, 0.0, 0.0, 0.0, 0.0, 0.0, 0.0, 0.0, 0.0, 0.0, 0.0, 0.0, 0.0, 0.0, 0.0, 0.0, 0.0, 0.0, 0.0, 0.0, 0.0, 0.0, 0.0, 0.0, 0.0, 1.0, 0.0, 0.0, 0.0, 0.0, 0.0, 0.0, 0.0, 0.0, 0.0, 0.0, 0.0, 0.0, 0.0, 0.0, 0.0, 0.0, 0.0, 0.0, 0.0, 0.0, 0.0, 0.0, 0.0, 0.0, 0.0, 0.0, 0.0, 0.0, 0.0, 0.0, 0.0, 0.0, 0.0, 0.0], [0.0, 0.0, 0.0, 0.0, 0.0, 0.0, 0.0, 0.0, 0.0, 0.0, 0.0, 0.0, 0.0, 0.0, 0.0, 0.0, 0.0, 0.0, 0.0, 0.0, 0.0, 0.0, 0.0, 0.0, 0.0, 0.0, 0.0, 0.0, 0.0, 0.0, 0.0, 0.0, 1.0, 0.0, 0.0, 0.0, 0.0, 0.0, 0.0, 0.0, 0.0, 0.0, 0.0, 0.0, 0.0, 0.0, 0.0, 0.0, 0.0, 0.0, 0.0, 0.0, 0.0, 0.0, 0.0, 0.0, 0.0, 0.0, 0.0, 0.0, 0.0, 0.0, 0.0, 0.0, 0.0, 0.0], [0.0, 0.0, 0.0, 0.0, 0.0, 0.0, 0.0, 0.0, 0.0, 0.0, 0.0, 0.0, 0.0, 0.0, 0.0, 0.0, 0.0, 0.0, 0.0, 0.0, 0.0, 0.0, 0.0, 0.0, 0.0, 0.0, 0.0, 0.0, 0.0, 0.0, 0.0, 0.0, 1.0, 0.0, 0.0, 0.0, 0.0, 0.0, 0.0, 0.0, 0.0, 0.0, 0.0, 0.0, 0.0, 0.0, 0.0, 0.0, 0.0, 0.0, 0.0, 0.0, 0.0, 0.0, 0.0, 0.0, 0.0, 0.0, 0.0, 0.0, 0.0, 0.0, 0.0, 0.0, 0.0, 0.0], [0.0, 0.0, 0.0, 0.0, 0.0, 0.0, 0.0, 0.0, 0.0, 0.0, 0.0, 0.0, 0.0, 0.0, 0.0, 0.0, 0.0, 0.0, 0.0, 0.0, 0.0, 0.0, 0.0, 0.0, 0.0, 0.0, 0.0, 0.0, 0.0, 0.0, 0.0, 0.0, 1.0, 0.0, 0.0, 0.0, 0.0, 0.0, 0.0, 0.0, 0.0, 0.0, 0.0, 0.0, 0.0, 0.0, 0.0, 0.0, 0.0, 0.0, 0.0, 0.0, 0.0, 0.0, 0.0, 0.0, 0.0, 0.0, 0.0, 0.0, 0.0, 0.0, 0.0, 0.0, 0.0, 0.0], [0.0, 0.0, 0.0, 0.0, 0.0, 0.0, 0.0, 0.0, 0.0, 0.0, 0.0, 0.0, 0.0, 0.0, 0.0, 0.0, 0.0, 0.0, 0.0, 0.0, 0.0, 0.0, 0.0, 0.0, 0.0, 0.0, 0.0, 0.0, 0.0, 0.0, 0.0, 0.0, 1.0, 0.0, 0.0, 0.0, 0.0, 0.0, 0.0, 0.0, 0.0, 0.0, 0.0, 0.0, 0.0, 0.0, 0.0, 0.0, 0.0, 0.0, 0.0, 0.0, 0.0, 0.0, 0.0, 0.0, 0.0, 0.0, 0.0, 0.0, 0.0, 0.0, 0.0, 0.0, 0.0, 0.0], [0.0, 0.0, 0.0, 0.0, 0.0, 0.0, 0.0, 0.0, 0.0, 0.0, 0.0, 0.0, 0.0, 0.0, 0.0, 0.0, 0.0, 0.0, 0.0, 0.0, 0.0, 0.0, 0.0, 0.0, 0.0, 0.0, 0.0, 0.0, 0.0, 0.0, 0.0, 0.0, 1.0, 0.0, 0.0, 0.0, 0.0, 0.0, 0.0, 0.0, 0.0, 0.0, 0.0, 0.0, 0.0, 0.0, 0.0, 0.0, 0.0, 0.0, 0.0, 0.0, 0.0, 0.0, 0.0, 0.0, 0.0, 0.0, 0.0, 0.0, 0.0, 0.0, 0.0, 0.0, 0.0, 0.0], [0.0, 0.0, 0.0, 0.0, 0.0, 0.0, 0.0, 0.0, 0.0, 0.0, 0.0, 0.0, 0.0, 0.0, 0.0, 0.0, 0.0, 0.0, 0.0, 0.0, 0.0, 0.0, 0.0, 0.0, 0.0, 0.0, 0.0, 0.0, 0.0, 0.0, 0.0, 0.0, 1.0, 0.0, 0.0, 0.0, 0.0, 0.0, 0.0, 0.0, 0.0, 0.0, 0.0, 0.0, 0.0, 0.0, 0.0, 0.0, 0.0, 0.0, 0.0, 0.0, 0.0, 0.0, 0.0, 0.0, 0.0, 0.0, 0.0, 0.0, 0.0, 0.0, 0.0, 0.0, 0.0, 0.0], [0.0, 0.0, 0.0, 0.0, 0.0, 0.0, 0.0, 0.0, 0.0, 0.0, 0.0, 0.0, 0.0, 0.0, 0.0, 0.0, 0.0, 0.0, 0.0, 0.0, 0.0, 0.0, 0.0, 0.0, 0.0, 0.0, 0.0, 0.0, 0.0, 0.0, 0.0, 0.0, 1.0, 0.0, 0.0, 0.0, 0.0, 0.0, 0.0, 0.0, 0.0, 0.0, 0.0, 0.0, 0.0, 0.0, 0.0, 0.0, 0.0, 0.0, 0.0, 0.0, 0.0, 0.0, 0.0, 0.0, 0.0, 0.0, 0.0, 0.0, 0.0, 0.0, 0.0, 0.0, 0.0, 0.0], [0.0, 0.0, 0.0, 0.0, 0.0, 0.0, 0.0, 0.0, 0.0, 0.0, 0.0, 0.0, 0.0, 0.0, 0.0, 0.0, 0.0, 0.0, 0.0, 0.0, 0.0, 0.0, 0.0, 0.0, 0.0, 0.0, 0.0, 0.0, 0.0, 0.0, 0.0, 0.0, 0.0, 1.0, 0.0, 0.0, 0.0, 0.0, 0.0, 0.0, 0.0, 0.0, 0.0, 0.0, 0.0, 0.0, 0.0, 0.0, 0.0, 0.0, 0.0, 0.0, 0.0, 0.0, 0.0, 0.0, 0.0, 0.0, 0.0, 0.0, 0.0, 0.0, 0.0, 0.0, 0.0, 0.0], [0.0, 0.0, 0.0, 0.0, 0.0, 0.0, 0.0, 0.0, 0.0, 0.0, 0.0, 0.0, 0.0, 0.0, 0.0, 0.0, 0.0, 0.0, 0.0, 0.0, 0.0, 0.0, 0.0, 0.0, 0.0, 0.0, 0.0, 0.0, 0.0, 0.0, 0.0, 0.0, 0.0, 1.0, 0.0, 0.0, 0.0, 0.0, 0.0, 0.0, 0.0, 0.0, 0.0, 0.0, 0.0, 0.0, 0.0, 0.0, 0.0, 0.0, 0.0, 0.0, 0.0, 0.0, 0.0, 0.0, 0.0, 0.0, 0.0, 0.0, 0.0, 0.0, 0.0, 0.0, 0.0, 0.0], [0.0, 0.0, 0.0, 0.0, 0.0, 0.0, 0.0, 0.0, 0.0, 0.0, 0.0, 0.0, 0.0, 0.0, 0.0, 0.0, 0.0, 0.0, 0.0, 0.0, 0.0, 0.0, 0.0, 0.0, 0.0, 0.0, 0.0, 0.0, 0.0, 0.0, 0.0, 0.0, 0.0, 1.0, 0.0, 0.0, 0.0, 0.0, 0.0, 0.0, 0.0, 0.0, 0.0, 0.0, 0.0, 0.0, 0.0, 0.0, 0.0, 0.0, 0.0, 0.0, 0.0, 0.0, 0.0, 0.0, 0.0, 0.0, 0.0, 0.0, 0.0, 0.0, 0.0, 0.0, 0.0, 0.0], [0.0, 0.0, 0.0, 0.0, 0.0, 0.0, 0.0, 0.0, 0.0, 0.0, 0.0, 0.0, 0.0, 0.0, 0.0, 0.0, 0.0, 0.0, 0.0, 0.0, 0.0, 0.0, 0.0, 0.0, 0.0, 0.0, 0.0, 0.0, 0.0, 0.0, 0.0, 0.0, 0.0, 1.0, 0.0, 0.0, 0.0, 0.0, 0.0, 0.0, 0.0, 0.0, 0.0, 0.0, 0.0, 0.0, 0.0, 0.0, 0.0, 0.0, 0.0, 0.0, 0.0, 0.0, 0.0, 0.0, 0.0, 0.0, 0.0, 0.0, 0.0, 0.0, 0.0, 0.0, 0.0, 0.0], [0.0, 0.0, 0.0, 0.0, 0.0, 0.0, 0.0, 0.0, 0.0, 0.0, 0.0, 0.0, 0.0, 0.0, 0.0, 0.0, 0.0, 0.0, 0.0, 0.0, 0.0, 0.0, 0.0, 0.0, 0.0, 0.0, 0.0, 0.0, 0.0, 0.0, 0.0, 0.0, 0.0, 1.0, 0.0, 0.0, 0.0, 0.0, 0.0, 0.0, 0.0, 0.0, 0.0, 0.0, 0.0, 0.0, 0.0, 0.0, 0.0, 0.0, 0.0, 0.0, 0.0, 0.0, 0.0, 0.0, 0.0, 0.0, 0.0, 0.0, 0.0, 0.0, 0.0, 0.0, 0.0, 0.0], [0.0, 0.0, 0.0, 0.0, 0.0, 0.0, 0.0, 0.0, 0.0, 0.0, 0.0, 0.0, 0.0, 0.0, 0.0, 0.0, 0.0, 0.0, 0.0, 0.0, 0.0, 0.0, 0.0, 0.0, 0.0, 0.0, 0.0, 0.0, 0.0, 0.0, 0.0, 0.0, 0.0, 1.0, 0.0, 0.0, 0.0, 0.0, 0.0, 0.0, 0.0, 0.0, 0.0, 0.0, 0.0, 0.0, 0.0, 0.0, 0.0, 0.0, 0.0, 0.0, 0.0, 0.0, 0.0, 0.0, 0.0, 0.0, 0.0, 0.0, 0.0, 0.0, 0.0, 0.0, 0.0, 0.0], [0.0, 0.0, 0.0, 0.0, 0.0, 0.0, 0.0, 0.0, 0.0, 0.0, 0.0, 0.0, 0.0, 0.0, 0.0, 0.0, 0.0, 0.0, 0.0, 0.0, 0.0, 0.0, 0.0, 0.0, 0.0, 0.0, 0.0, 0.0, 0.0, 0.0, 0.0, 0.0, 0.0, 1.0, 0.0, 0.0, 0.0, 0.0, 0.0, 0.0, 0.0, 0.0, 0.0, 0.0, 0.0, 0.0, 0.0, 0.0, 0.0, 0.0, 0.0, 0.0, 0.0, 0.0, 0.0, 0.0, 0.0, 0.0, 0.0, 0.0, 0.0, 0.0, 0.0, 0.0, 0.0, 0.0], [0.0, 0.0, 0.0, 0.0, 0.0, 0.0, 0.0, 0.0, 0.0, 0.0, 0.0, 0.0, 0.0, 0.0, 0.0, 0.0, 0.0, 0.0, 0.0, 0.0, 0.0, 0.0, 0.0, 0.0, 0.0, 0.0, 0.0, 0.0, 0.0, 0.0, 0.0, 0.0, 0.0, 0.0, 1.0, 0.0, 0.0, 0.0, 0.0, 0.0, 0.0, 0.0, 0.0, 0.0, 0.0, 0.0, 0.0, 0.0, 0.0, 0.0, 0.0, 0.0, 0.0, 0.0, 0.0, 0.0, 0.0, 0.0, 0.0, 0.0, 0.0, 0.0, 0.0, 0.0, 0.0, 0.0], [0.0, 0.0, 0.0, 0.0, 0.0, 0.0, 0.0, 0.0, 0.0, 0.0, 0.0, 0.0, 0.0, 0.0, 0.0, 0.0, 0.0, 0.0, 0.0, 0.0, 0.0, 0.0, 0.0, 0.0, 0.0, 0.0, 0.0, 0.0, 0.0, 0.0, 0.0, 0.0, 0.0, 0.0, 1.0, 0.0, 0.0, 0.0, 0.0, 0.0, 0.0, 0.0, 0.0, 0.0, 0.0, 0.0, 0.0, 0.0, 0.0, 0.0, 0.0, 0.0, 0.0, 0.0, 0.0, 0.0, 0.0, 0.0, 0.0, 0.0, 0.0, 0.0, 0.0, 0.0, 0.0, 0.0], [0.0, 0.0, 0.0, 0.0, 0.0, 0.0, 0.0, 0.0, 0.0, 0.0, 0.0, 0.0, 0.0, 0.0, 0.0, 0.0, 0.0, 0.0, 0.0, 0.0, 0.0, 0.0, 0.0, 0.0, 0.0, 0.0, 0.0, 0.0, 0.0, 0.0, 0.0, 0.0, 0.0, 0.0, 1.0, 0.0, 0.0, 0.0, 0.0, 0.0, 0.0, 0.0, 0.0, 0.0, 0.0, 0.0, 0.0, 0.0, 0.0, 0.0, 0.0, 0.0, 0.0, 0.0, 0.0, 0.0, 0.0, 0.0, 0.0, 0.0, 0.0, 0.0, 0.0, 0.0, 0.0, 0.0], [0.0, 0.0, 0.0, 0.0, 0.0, 0.0, 0.0, 0.0, 0.0, 0.0, 0.0, 0.0, 0.0, 0.0, 0.0, 0.0, 0.0, 0.0, 0.0, 0.0, 0.0, 0.0, 0.0, 0.0, 0.0, 0.0, 0.0, 0.0, 0.0, 0.0, 0.0, 0.0, 0.0, 0.0, 1.0, 0.0, 0.0, 0.0, 0.0, 0.0, 0.0, 0.0, 0.0, 0.0, 0.0, 0.0, 0.0, 0.0, 0.0, 0.0, 0.0, 0.0, 0.0, 0.0, 0.0, 0.0, 0.0, 0.0, 0.0, 0.0, 0.0, 0.0, 0.0, 0.0, 0.0, 0.0], [0.0, 0.0, 0.0, 0.0, 0.0, 0.0, 0.0, 0.0, 0.0, 0.0, 0.0, 0.0, 0.0, 0.0, 0.0, 0.0, 0.0, 0.0, 0.0, 0.0, 0.0, 0.0, 0.0, 0.0, 0.0, 0.0, 0.0, 0.0, 0.0, 0.0, 0.0, 0.0, 0.0, 0.0, 1.0, 0.0, 0.0, 0.0, 0.0, 0.0, 0.0, 0.0, 0.0, 0.0, 0.0, 0.0, 0.0, 0.0, 0.0, 0.0, 0.0, 0.0, 0.0, 0.0, 0.0, 0.0, 0.0, 0.0, 0.0, 0.0, 0.0, 0.0, 0.0, 0.0, 0.0, 0.0], [0.0, 0.0, 0.0, 0.0, 0.0, 0.0, 0.0, 0.0, 0.0, 0.0, 0.0, 0.0, 0.0, 0.0, 0.0, 0.0, 0.0, 0.0, 0.0, 0.0, 0.0, 0.0, 0.0, 0.0, 0.0, 0.0, 0.0, 0.0, 0.0, 0.0, 0.0, 0.0, 0.0, 0.0, 1.0, 0.0, 0.0, 0.0, 0.0, 0.0, 0.0, 0.0, 0.0, 0.0, 0.0, 0.0, 0.0, 0.0, 0.0, 0.0, 0.0, 0.0, 0.0, 0.0, 0.0, 0.0, 0.0, 0.0, 0.0, 0.0, 0.0, 0.0, 0.0, 0.0, 0.0, 0.0], [0.0, 0.0, 0.0, 0.0, 0.0, 0.0, 0.0, 0.0, 0.0, 0.0, 0.0, 0.0, 0.0, 0.0, 0.0, 0.0, 0.0, 0.0, 0.0, 0.0, 0.0, 0.0, 0.0, 0.0, 0.0, 0.0, 0.0, 0.0, 0.0, 0.0, 0.0, 0.0, 0.0, 0.0, 1.0, 0.0, 0.0, 0.0, 0.0, 0.0, 0.0, 0.0, 0.0, 0.0, 0.0, 0.0, 0.0, 0.0, 0.0, 0.0, 0.0, 0.0, 0.0, 0.0, 0.0, 0.0, 0.0, 0.0, 0.0, 0.0, 0.0, 0.0, 0.0, 0.0, 0.0, 0.0], [0.0, 0.0, 0.0, 0.0, 0.0, 0.0, 0.0, 0.0, 0.0, 0.0, 0.0, 0.0, 0.0, 0.0, 0.0, 0.0, 0.0, 0.0, 0.0, 0.0, 0.0, 0.0, 0.0, 0.0, 0.0, 0.0, 0.0, 0.0, 0.0, 0.0, 0.0, 0.0, 0.0, 0.0, 0.0, 1.0, 0.0, 0.0, 0.0, 0.0, 0.0, 0.0, 0.0, 0.0, 0.0, 0.0, 0.0, 0.0, 0.0, 0.0, 0.0, 0.0, 0.0, 0.0, 0.0, 0.0, 0.0, 0.0, 0.0, 0.0, 0.0, 0.0, 0.0, 0.0, 0.0, 0.0], [0.0, 0.0, 0.0, 0.0, 0.0, 0.0, 0.0, 0.0, 0.0, 0.0, 0.0, 0.0, 0.0, 0.0, 0.0, 0.0, 0.0, 0.0, 0.0, 0.0, 0.0, 0.0, 0.0, 0.0, 0.0, 0.0, 0.0, 0.0, 0.0, 0.0, 0.0, 0.0, 0.0, 0.0, 0.0, 1.0, 0.0, 0.0, 0.0, 0.0, 0.0, 0.0, 0.0, 0.0, 0.0, 0.0, 0.0, 0.0, 0.0, 0.0, 0.0, 0.0, 0.0, 0.0, 0.0, 0.0, 0.0, 0.0, 0.0, 0.0, 0.0, 0.0, 0.0, 0.0, 0.0, 0.0], [0.0, 0.0, 0.0, 0.0, 0.0, 0.0, 0.0, 0.0, 0.0, 0.0, 0.0, 0.0, 0.0, 0.0, 0.0, 0.0, 0.0, 0.0, 0.0, 0.0, 0.0, 0.0, 0.0, 0.0, 0.0, 0.0, 0.0, 0.0, 0.0, 0.0, 0.0, 0.0, 0.0, 0.0, 0.0, 1.0, 0.0, 0.0, 0.0, 0.0, 0.0, 0.0, 0.0, 0.0, 0.0, 0.0, 0.0, 0.0, 0.0, 0.0, 0.0, 0.0, 0.0, 0.0, 0.0, 0.0, 0.0, 0.0, 0.0, 0.0, 0.0, 0.0, 0.0, 0.0, 0.0, 0.0], [0.0, 0.0, 0.0, 0.0, 0.0, 0.0, 0.0, 0.0, 0.0, 0.0, 0.0, 0.0, 0.0, 0.0, 0.0, 0.0, 0.0, 0.0, 0.0, 0.0, 0.0, 0.0, 0.0, 0.0, 0.0, 0.0, 0.0, 0.0, 0.0, 0.0, 0.0, 0.0, 0.0, 0.0, 0.0, 1.0, 0.0, 0.0, 0.0, 0.0, 0.0, 0.0, 0.0, 0.0, 0.0, 0.0, 0.0, 0.0, 0.0, 0.0, 0.0, 0.0, 0.0, 0.0, 0.0, 0.0, 0.0, 0.0, 0.0, 0.0, 0.0, 0.0, 0.0, 0.0, 0.0, 0.0], [0.0, 0.0, 0.0, 0.0, 0.0, 0.0, 0.0, 0.0, 0.0, 0.0, 0.0, 0.0, 0.0, 0.0, 0.0, 0.0, 0.0, 0.0, 0.0, 0.0, 0.0, 0.0, 0.0, 0.0, 0.0, 0.0, 0.0, 0.0, 0.0, 0.0, 0.0, 0.0, 0.0, 0.0, 0.0, 1.0, 0.0, 0.0, 0.0, 0.0, 0.0, 0.0, 0.0, 0.0, 0.0, 0.0, 0.0, 0.0, 0.0, 0.0, 0.0, 0.0, 0.0, 0.0, 0.0, 0.0, 0.0, 0.0, 0.0, 0.0, 0.0, 0.0, 0.0, 0.0, 0.0, 0.0], [0.0, 0.0, 0.0, 0.0, 0.0, 0.0, 0.0, 0.0, 0.0, 0.0, 0.0, 0.0, 0.0, 0.0, 0.0, 0.0, 0.0, 0.0, 0.0, 0.0, 0.0, 0.0, 0.0, 0.0, 0.0, 0.0, 0.0, 0.0, 0.0, 0.0, 0.0, 0.0, 0.0, 0.0, 0.0, 1.0, 0.0, 0.0, 0.0, 0.0, 0.0, 0.0, 0.0, 0.0, 0.0, 0.0, 0.0, 0.0, 0.0, 0.0, 0.0, 0.0, 0.0, 0.0, 0.0, 0.0, 0.0, 0.0, 0.0, 0.0, 0.0, 0.0, 0.0, 0.0, 0.0, 0.0], [0.0, 0.0, 0.0, 0.0, 0.0, 0.0, 0.0, 0.0, 0.0, 0.0, 0.0, 0.0, 0.0, 0.0, 0.0, 0.0, 0.0, 0.0, 0.0, 0.0, 0.0, 0.0, 0.0, 0.0, 0.0, 0.0, 0.0, 0.0, 0.0, 0.0, 0.0, 0.0, 0.0, 0.0, 0.0, 1.0, 0.0, 0.0, 0.0, 0.0, 0.0, 0.0, 0.0, 0.0, 0.0, 0.0, 0.0, 0.0, 0.0, 0.0, 0.0, 0.0, 0.0, 0.0, 0.0, 0.0, 0.0, 0.0, 0.0, 0.0, 0.0, 0.0, 0.0, 0.0, 0.0, 0.0], [0.0, 0.0, 0.0, 0.0, 0.0, 0.0, 0.0, 0.0, 0.0, 0.0, 0.0, 0.0, 0.0, 0.0, 0.0, 0.0, 0.0, 0.0, 0.0, 0.0, 0.0, 0.0, 0.0, 0.0, 0.0, 0.0, 0.0, 0.0, 0.0, 0.0, 0.0, 0.0, 0.0, 0.0, 0.0, 0.0, 1.0, 0.0, 0.0, 0.0, 0.0, 0.0, 0.0, 0.0, 0.0, 0.0, 0.0, 0.0, 0.0, 0.0, 0.0, 0.0, 0.0, 0.0, 0.0, 0.0, 0.0, 0.0, 0.0, 0.0, 0.0, 0.0, 0.0, 0.0, 0.0, 0.0], [0.0, 0.0, 0.0, 0.0, 0.0, 0.0, 0.0, 0.0, 0.0, 0.0, 0.0, 0.0, 0.0, 0.0, 0.0, 0.0, 0.0, 0.0, 0.0, 0.0, 0.0, 0.0, 0.0, 0.0, 0.0, 0.0, 0.0, 0.0, 0.0, 0.0, 0.0, 0.0, 0.0, 0.0, 0.0, 0.0, 1.0, 0.0, 0.0, 0.0, 0.0, 0.0, 0.0, 0.0, 0.0, 0.0, 0.0, 0.0, 0.0, 0.0, 0.0, 0.0, 0.0, 0.0, 0.0, 0.0, 0.0, 0.0, 0.0, 0.0, 0.0, 0.0, 0.0, 0.0, 0.0, 0.0], [0.0, 0.0, 0.0, 0.0, 0.0, 0.0, 0.0, 0.0, 0.0, 0.0, 0.0, 0.0, 0.0, 0.0, 0.0, 0.0, 0.0, 0.0, 0.0, 0.0, 0.0, 0.0, 0.0, 0.0, 0.0, 0.0, 0.0, 0.0, 0.0, 0.0, 0.0, 0.0, 0.0, 0.0, 0.0, 0.0, 1.0, 0.0, 0.0, 0.0, 0.0, 0.0, 0.0, 0.0, 0.0, 0.0, 0.0, 0.0, 0.0, 0.0, 0.0, 0.0, 0.0, 0.0, 0.0, 0.0, 0.0, 0.0, 0.0, 0.0, 0.0, 0.0, 0.0, 0.0, 0.0, 0.0], [0.0, 0.0, 0.0, 0.0, 0.0, 0.0, 0.0, 0.0, 0.0, 0.0, 0.0, 0.0, 0.0, 0.0, 0.0, 0.0, 0.0, 0.0, 0.0, 0.0, 0.0, 0.0, 0.0, 0.0, 0.0, 0.0, 0.0, 0.0, 0.0, 0.0, 0.0, 0.0, 0.0, 0.0, 0.0, 0.0, 1.0, 0.0, 0.0, 0.0, 0.0, 0.0, 0.0, 0.0, 0.0, 0.0, 0.0, 0.0, 0.0, 0.0, 0.0, 0.0, 0.0, 0.0, 0.0, 0.0, 0.0, 0.0, 0.0, 0.0, 0.0, 0.0, 0.0, 0.0, 0.0, 0.0], [0.0, 0.0, 0.0, 0.0, 0.0, 0.0, 0.0, 0.0, 0.0, 0.0, 0.0, 0.0, 0.0, 0.0, 0.0, 0.0, 0.0, 0.0, 0.0, 0.0, 0.0, 0.0, 0.0, 0.0, 0.0, 0.0, 0.0, 0.0, 0.0, 0.0, 0.0, 0.0, 0.0, 0.0, 0.0, 0.0, 1.0, 0.0, 0.0, 0.0, 0.0, 0.0, 0.0, 0.0, 0.0, 0.0, 0.0, 0.0, 0.0, 0.0, 0.0, 0.0, 0.0, 0.0, 0.0, 0.0, 0.0, 0.0, 0.0, 0.0, 0.0, 0.0, 0.0, 0.0, 0.0, 0.0], [0.0, 0.0, 0.0, 0.0, 0.0, 0.0, 0.0, 0.0, 0.0, 0.0, 0.0, 0.0, 0.0, 0.0, 0.0, 0.0, 0.0, 0.0, 0.0, 0.0, 0.0, 0.0, 0.0, 0.0, 0.0, 0.0, 0.0, 0.0, 0.0, 0.0, 0.0, 0.0, 0.0, 0.0, 0.0, 0.0, 1.0, 0.0, 0.0, 0.0, 0.0, 0.0, 0.0, 0.0, 0.0, 0.0, 0.0, 0.0, 0.0, 0.0, 0.0, 0.0, 0.0, 0.0, 0.0, 0.0, 0.0, 0.0, 0.0, 0.0, 0.0, 0.0, 0.0, 0.0, 0.0, 0.0], [0.0, 0.0, 0.0, 0.0, 0.0, 0.0, 0.0, 0.0, 0.0, 0.0, 0.0, 0.0, 0.0, 0.0, 0.0, 0.0, 0.0, 0.0, 0.0, 0.0, 0.0, 0.0, 0.0, 0.0, 0.0, 0.0, 0.0, 0.0, 0.0, 0.0, 0.0, 0.0, 0.0, 0.0, 0.0, 0.0, 1.0, 0.0, 0.0, 0.0, 0.0, 0.0, 0.0, 0.0, 0.0, 0.0, 0.0, 0.0, 0.0, 0.0, 0.0, 0.0, 0.0, 0.0, 0.0, 0.0, 0.0, 0.0, 0.0, 0.0, 0.0, 0.0, 0.0, 0.0, 0.0, 0.0], [0.0, 0.0, 0.0, 0.0, 0.0, 0.0, 0.0, 0.0, 0.0, 0.0, 0.0, 0.0, 0.0, 0.0, 0.0, 0.0, 0.0, 0.0, 0.0, 0.0, 0.0, 0.0, 0.0, 0.0, 0.0, 0.0, 0.0, 0.0, 0.0, 0.0, 0.0, 0.0, 0.0, 0.0, 0.0, 0.0, 0.0, 1.0, 0.0, 0.0, 0.0, 0.0, 0.0, 0.0, 0.0, 0.0, 0.0, 0.0, 0.0, 0.0, 0.0, 0.0, 0.0, 0.0, 0.0, 0.0, 0.0, 0.0, 0.0, 0.0, 0.0, 0.0, 0.0, 0.0, 0.0, 0.0], [0.0, 0.0, 0.0, 0.0, 0.0, 0.0, 0.0, 0.0, 0.0, 0.0, 0.0, 0.0, 0.0, 0.0, 0.0, 0.0, 0.0, 0.0, 0.0, 0.0, 0.0, 0.0, 0.0, 0.0, 0.0, 0.0, 0.0, 0.0, 0.0, 0.0, 0.0, 0.0, 0.0, 0.0, 0.0, 0.0, 0.0, 1.0, 0.0, 0.0, 0.0, 0.0, 0.0, 0.0, 0.0, 0.0, 0.0, 0.0, 0.0, 0.0, 0.0, 0.0, 0.0, 0.0, 0.0, 0.0, 0.0, 0.0, 0.0, 0.0, 0.0, 0.0, 0.0, 0.0, 0.0, 0.0], [0.0, 0.0, 0.0, 0.0, 0.0, 0.0, 0.0, 0.0, 0.0, 0.0, 0.0, 0.0, 0.0, 0.0, 0.0, 0.0, 0.0, 0.0, 0.0, 0.0, 0.0, 0.0, 0.0, 0.0, 0.0, 0.0, 0.0, 0.0, 0.0, 0.0, 0.0, 0.0, 0.0, 0.0, 0.0, 0.0, 0.0, 1.0, 0.0, 0.0, 0.0, 0.0, 0.0, 0.0, 0.0, 0.0, 0.0, 0.0, 0.0, 0.0, 0.0, 0.0, 0.0, 0.0, 0.0, 0.0, 0.0, 0.0, 0.0, 0.0, 0.0, 0.0, 0.0, 0.0, 0.0, 0.0], [0.0, 0.0, 0.0, 0.0, 0.0, 0.0, 0.0, 0.0, 0.0, 0.0, 0.0, 0.0, 0.0, 0.0, 0.0, 0.0, 0.0, 0.0, 0.0, 0.0, 0.0, 0.0, 0.0, 0.0, 0.0, 0.0, 0.0, 0.0, 0.0, 0.0, 0.0, 0.0, 0.0, 0.0, 0.0, 0.0, 0.0, 1.0, 0.0, 0.0, 0.0, 0.0, 0.0, 0.0, 0.0, 0.0, 0.0, 0.0, 0.0, 0.0, 0.0, 0.0, 0.0, 0.0, 0.0, 0.0, 0.0, 0.0, 0.0, 0.0, 0.0, 0.0, 0.0, 0.0, 0.0, 0.0], [0.0, 0.0, 0.0, 0.0, 0.0, 0.0, 0.0, 0.0, 0.0, 0.0, 0.0, 0.0, 0.0, 0.0, 0.0, 0.0, 0.0, 0.0, 0.0, 0.0, 0.0, 0.0, 0.0, 0.0, 0.0, 0.0, 0.0, 0.0, 0.0, 0.0, 0.0, 0.0, 0.0, 0.0, 0.0, 0.0, 0.0, 1.0, 0.0, 0.0, 0.0, 0.0, 0.0, 0.0, 0.0, 0.0, 0.0, 0.0, 0.0, 0.0, 0.0, 0.0, 0.0, 0.0, 0.0, 0.0, 0.0, 0.0, 0.0, 0.0, 0.0, 0.0, 0.0, 0.0, 0.0, 0.0], [0.0, 0.0, 0.0, 0.0, 0.0, 0.0, 0.0, 0.0, 0.0, 0.0, 0.0, 0.0, 0.0, 0.0, 0.0, 0.0, 0.0, 0.0, 0.0, 0.0, 0.0, 0.0, 0.0, 0.0, 0.0, 0.0, 0.0, 0.0, 0.0, 0.0, 0.0, 0.0, 0.0, 0.0, 0.0, 0.0, 0.0, 1.0, 0.0, 0.0, 0.0, 0.0, 0.0, 0.0, 0.0, 0.0, 0.0, 0.0, 0.0, 0.0, 0.0, 0.0, 0.0, 0.0, 0.0, 0.0, 0.0, 0.0, 0.0, 0.0, 0.0, 0.0, 0.0, 0.0, 0.0, 0.0], [0.0, 0.0, 0.0, 0.0, 0.0, 0.0, 0.0, 0.0, 0.0, 0.0, 0.0, 0.0, 0.0, 0.0, 0.0, 0.0, 0.0, 0.0, 0.0, 0.0, 0.0, 0.0, 0.0, 0.0, 0.0, 0.0, 0.0, 0.0, 0.0, 0.0, 0.0, 0.0, 0.0, 0.0, 0.0, 0.0, 0.0, 1.0, 0.0, 0.0, 0.0, 0.0, 0.0, 0.0, 0.0, 0.0, 0.0, 0.0, 0.0, 0.0, 0.0, 0.0, 0.0, 0.0, 0.0, 0.0, 0.0, 0.0, 0.0, 0.0, 0.0, 0.0, 0.0, 0.0, 0.0, 0.0], [0.0, 0.0, 0.0, 0.0, 0.0, 0.0, 0.0, 0.0, 0.0, 0.0, 0.0, 0.0, 0.0, 0.0, 0.0, 0.0, 0.0, 0.0, 0.0, 0.0, 0.0, 0.0, 0.0, 0.0, 0.0, 0.0, 0.0, 0.0, 0.0, 0.0, 0.0, 0.0, 0.0, 0.0, 0.0, 0.0, 0.0, 0.0, 1.0, 0.0, 0.0, 0.0, 0.0, 0.0, 0.0, 0.0, 0.0, 0.0, 0.0, 0.0, 0.0, 0.0, 0.0, 0.0, 0.0, 0.0, 0.0, 0.0, 0.0, 0.0, 0.0, 0.0, 0.0, 0.0, 0.0, 0.0], [0.0, 0.0, 0.0, 0.0, 0.0, 0.0, 0.0, 0.0, 0.0, 0.0, 0.0, 0.0, 0.0, 0.0, 0.0, 0.0, 0.0, 0.0, 0.0, 0.0, 0.0, 0.0, 0.0, 0.0, 0.0, 0.0, 0.0, 0.0, 0.0, 0.0, 0.0, 0.0, 0.0, 0.0, 0.0, 0.0, 0.0, 0.0, 1.0, 0.0, 0.0, 0.0, 0.0, 0.0, 0.0, 0.0, 0.0, 0.0, 0.0, 0.0, 0.0, 0.0, 0.0, 0.0, 0.0, 0.0, 0.0, 0.0, 0.0, 0.0, 0.0, 0.0, 0.0, 0.0, 0.0, 0.0], [0.0, 0.0, 0.0, 0.0, 0.0, 0.0, 0.0, 0.0, 0.0, 0.0, 0.0, 0.0, 0.0, 0.0, 0.0, 0.0, 0.0, 0.0, 0.0, 0.0, 0.0, 0.0, 0.0, 0.0, 0.0, 0.0, 0.0, 0.0, 0.0, 0.0, 0.0, 0.0, 0.0, 0.0, 0.0, 0.0, 0.0, 0.0, 1.0, 0.0, 0.0, 0.0, 0.0, 0.0, 0.0, 0.0, 0.0, 0.0, 0.0, 0.0, 0.0, 0.0, 0.0, 0.0, 0.0, 0.0, 0.0, 0.0, 0.0, 0.0, 0.0, 0.0, 0.0, 0.0, 0.0, 0.0], [0.0, 0.0, 0.0, 0.0, 0.0, 0.0, 0.0, 0.0, 0.0, 0.0, 0.0, 0.0, 0.0, 0.0, 0.0, 0.0, 0.0, 0.0, 0.0, 0.0, 0.0, 0.0, 0.0, 0.0, 0.0, 0.0, 0.0, 0.0, 0.0, 0.0, 0.0, 0.0, 0.0, 0.0, 0.0, 0.0, 0.0, 0.0, 1.0, 0.0, 0.0, 0.0, 0.0, 0.0, 0.0, 0.0, 0.0, 0.0, 0.0, 0.0, 0.0, 0.0, 0.0, 0.0, 0.0, 0.0, 0.0, 0.0, 0.0, 0.0, 0.0, 0.0, 0.0, 0.0, 0.0, 0.0], [0.0, 0.0, 0.0, 0.0, 0.0, 0.0, 0.0, 0.0, 0.0, 0.0, 0.0, 0.0, 0.0, 0.0, 0.0, 0.0, 0.0, 0.0, 0.0, 0.0, 0.0, 0.0, 0.0, 0.0, 0.0, 0.0, 0.0, 0.0, 0.0, 0.0, 0.0, 0.0, 0.0, 0.0, 0.0, 0.0, 0.0, 0.0, 1.0, 0.0, 0.0, 0.0, 0.0, 0.0, 0.0, 0.0, 0.0, 0.0, 0.0, 0.0, 0.0, 0.0, 0.0, 0.0, 0.0, 0.0, 0.0, 0.0, 0.0, 0.0, 0.0, 0.0, 0.0, 0.0, 0.0, 0.0], [0.0, 0.0, 0.0, 0.0, 0.0, 0.0, 0.0, 0.0, 0.0, 0.0, 0.0, 0.0, 0.0, 0.0, 0.0, 0.0, 0.0, 0.0, 0.0, 0.0, 0.0, 0.0, 0.0, 0.0, 0.0, 0.0, 0.0, 0.0, 0.0, 0.0, 0.0, 0.0, 0.0, 0.0, 0.0, 0.0, 0.0, 0.0, 1.0, 0.0, 0.0, 0.0, 0.0, 0.0, 0.0, 0.0, 0.0, 0.0, 0.0, 0.0, 0.0, 0.0, 0.0, 0.0, 0.0, 0.0, 0.0, 0.0, 0.0, 0.0, 0.0, 0.0, 0.0, 0.0, 0.0, 0.0], [0.0, 0.0, 0.0, 0.0, 0.0, 0.0, 0.0, 0.0, 0.0, 0.0, 0.0, 0.0, 0.0, 0.0, 0.0, 0.0, 0.0, 0.0, 0.0, 0.0, 0.0, 0.0, 0.0, 0.0, 0.0, 0.0, 0.0, 0.0, 0.0, 0.0, 0.0, 0.0, 0.0, 0.0, 0.0, 0.0, 0.0, 0.0, 1.0, 0.0, 0.0, 0.0, 0.0, 0.0, 0.0, 0.0, 0.0, 0.0, 0.0, 0.0, 0.0, 0.0, 0.0, 0.0, 0.0, 0.0, 0.0, 0.0, 0.0, 0.0, 0.0, 0.0, 0.0, 0.0, 0.0, 0.0], [0.0, 0.0, 0.0, 0.0, 0.0, 0.0, 0.0, 0.0, 0.0, 0.0, 0.0, 0.0, 0.0, 0.0, 0.0, 0.0, 0.0, 0.0, 0.0, 0.0, 0.0, 0.0, 0.0, 0.0, 0.0, 0.0, 0.0, 0.0, 0.0, 0.0, 0.0, 0.0, 0.0, 0.0, 0.0, 0.0, 0.0, 0.0, 0.0, 1.0, 0.0, 0.0, 0.0, 0.0, 0.0, 0.0, 0.0, 0.0, 0.0, 0.0, 0.0, 0.0, 0.0, 0.0, 0.0, 0.0, 0.0, 0.0, 0.0, 0.0, 0.0, 0.0, 0.0, 0.0, 0.0, 0.0], [0.0, 0.0, 0.0, 0.0, 0.0, 0.0, 0.0, 0.0, 0.0, 0.0, 0.0, 0.0, 0.0, 0.0, 0.0, 0.0, 0.0, 0.0, 0.0, 0.0, 0.0, 0.0, 0.0, 0.0, 0.0, 0.0, 0.0, 0.0, 0.0, 0.0, 0.0, 0.0, 0.0, 0.0, 0.0, 0.0, 0.0, 0.0, 0.0, 1.0, 0.0, 0.0, 0.0, 0.0, 0.0, 0.0, 0.0, 0.0, 0.0, 0.0, 0.0, 0.0, 0.0, 0.0, 0.0, 0.0, 0.0, 0.0, 0.0, 0.0, 0.0, 0.0, 0.0, 0.0, 0.0, 0.0], [0.0, 0.0, 0.0, 0.0, 0.0, 0.0, 0.0, 0.0, 0.0, 0.0, 0.0, 0.0, 0.0, 0.0, 0.0, 0.0, 0.0, 0.0, 0.0, 0.0, 0.0, 0.0, 0.0, 0.0, 0.0, 0.0, 0.0, 0.0, 0.0, 0.0, 0.0, 0.0, 0.0, 0.0, 0.0, 0.0, 0.0, 0.0, 0.0, 1.0, 0.0, 0.0, 0.0, 0.0, 0.0, 0.0, 0.0, 0.0, 0.0, 0.0, 0.0, 0.0, 0.0, 0.0, 0.0, 0.0, 0.0, 0.0, 0.0, 0.0, 0.0, 0.0, 0.0, 0.0, 0.0, 0.0], [0.0, 0.0, 0.0, 0.0, 0.0, 0.0, 0.0, 0.0, 0.0, 0.0, 0.0, 0.0, 0.0, 0.0, 0.0, 0.0, 0.0, 0.0, 0.0, 0.0, 0.0, 0.0, 0.0, 0.0, 0.0, 0.0, 0.0, 0.0, 0.0, 0.0, 0.0, 0.0, 0.0, 0.0, 0.0, 0.0, 0.0, 0.0, 0.0, 1.0, 0.0, 0.0, 0.0, 0.0, 0.0, 0.0, 0.0, 0.0, 0.0, 0.0, 0.0, 0.0, 0.0, 0.0, 0.0, 0.0, 0.0, 0.0, 0.0, 0.0, 0.0, 0.0, 0.0, 0.0, 0.0, 0.0], [0.0, 0.0, 0.0, 0.0, 0.0, 0.0, 0.0, 0.0, 0.0, 0.0, 0.0, 0.0, 0.0, 0.0, 0.0, 0.0, 0.0, 0.0, 0.0, 0.0, 0.0, 0.0, 0.0, 0.0, 0.0, 0.0, 0.0, 0.0, 0.0, 0.0, 0.0, 0.0, 0.0, 0.0, 0.0, 0.0, 0.0, 0.0, 0.0, 1.0, 0.0, 0.0, 0.0, 0.0, 0.0, 0.0, 0.0, 0.0, 0.0, 0.0, 0.0, 0.0, 0.0, 0.0, 0.0, 0.0, 0.0, 0.0, 0.0, 0.0, 0.0, 0.0, 0.0, 0.0, 0.0, 0.0], [0.0, 0.0, 0.0, 0.0, 0.0, 0.0, 0.0, 0.0, 0.0, 0.0, 0.0, 0.0, 0.0, 0.0, 0.0, 0.0, 0.0, 0.0, 0.0, 0.0, 0.0, 0.0, 0.0, 0.0, 0.0, 0.0, 0.0, 0.0, 0.0, 0.0, 0.0, 0.0, 0.0, 0.0, 0.0, 0.0, 0.0, 0.0, 0.0, 1.0, 0.0, 0.0, 0.0, 0.0, 0.0, 0.0, 0.0, 0.0, 0.0, 0.0, 0.0, 0.0, 0.0, 0.0, 0.0, 0.0, 0.0, 0.0, 0.0, 0.0, 0.0, 0.0, 0.0, 0.0, 0.0, 0.0], [0.0, 0.0, 0.0, 0.0, 0.0, 0.0, 0.0, 0.0, 0.0, 0.0, 0.0, 0.0, 0.0, 0.0, 0.0, 0.0, 0.0, 0.0, 0.0, 0.0, 0.0, 0.0, 0.0, 0.0, 0.0, 0.0, 0.0, 0.0, 0.0, 0.0, 0.0, 0.0, 0.0, 0.0, 0.0, 0.0, 0.0, 0.0, 0.0, 1.0, 0.0, 0.0, 0.0, 0.0, 0.0, 0.0, 0.0, 0.0, 0.0, 0.0, 0.0, 0.0, 0.0, 0.0, 0.0, 0.0, 0.0, 0.0, 0.0, 0.0, 0.0, 0.0, 0.0, 0.0, 0.0, 0.0], [0.0, 0.0, 0.0, 0.0, 0.0, 0.0, 0.0, 0.0, 0.0, 0.0, 0.0, 0.0, 0.0, 0.0, 0.0, 0.0, 0.0, 0.0, 0.0, 0.0, 0.0, 0.0, 0.0, 0.0, 0.0, 0.0, 0.0, 0.0, 0.0, 0.0, 0.0, 0.0, 0.0, 0.0, 0.0, 0.0, 0.0, 0.0, 0.0, 0.0, 1.0, 0.0, 0.0, 0.0, 0.0, 0.0, 0.0, 0.0, 0.0, 0.0, 0.0, 0.0, 0.0, 0.0, 0.0, 0.0, 0.0, 0.0, 0.0, 0.0, 0.0, 0.0, 0.0, 0.0, 0.0, 0.0], [0.0, 0.0, 0.0, 0.0, 0.0, 0.0, 0.0, 0.0, 0.0, 0.0, 0.0, 0.0, 0.0, 0.0, 0.0, 0.0, 0.0, 0.0, 0.0, 0.0, 0.0, 0.0, 0.0, 0.0, 0.0, 0.0, 0.0, 0.0, 0.0, 0.0, 0.0, 0.0, 0.0, 0.0, 0.0, 0.0, 0.0, 0.0, 0.0, 0.0, 1.0, 0.0, 0.0, 0.0, 0.0, 0.0, 0.0, 0.0, 0.0, 0.0, 0.0, 0.0, 0.0, 0.0, 0.0, 0.0, 0.0, 0.0, 0.0, 0.0, 0.0, 0.0, 0.0, 0.0, 0.0, 0.0], [0.0, 0.0, 0.0, 0.0, 0.0, 0.0, 0.0, 0.0, 0.0, 0.0, 0.0, 0.0, 0.0, 0.0, 0.0, 0.0, 0.0, 0.0, 0.0, 0.0, 0.0, 0.0, 0.0, 0.0, 0.0, 0.0, 0.0, 0.0, 0.0, 0.0, 0.0, 0.0, 0.0, 0.0, 0.0, 0.0, 0.0, 0.0, 0.0, 0.0, 1.0, 0.0, 0.0, 0.0, 0.0, 0.0, 0.0, 0.0, 0.0, 0.0, 0.0, 0.0, 0.0, 0.0, 0.0, 0.0, 0.0, 0.0, 0.0, 0.0, 0.0, 0.0, 0.0, 0.0, 0.0, 0.0], [0.0, 0.0, 0.0, 0.0, 0.0, 0.0, 0.0, 0.0, 0.0, 0.0, 0.0, 0.0, 0.0, 0.0, 0.0, 0.0, 0.0, 0.0, 0.0, 0.0, 0.0, 0.0, 0.0, 0.0, 0.0, 0.0, 0.0, 0.0, 0.0, 0.0, 0.0, 0.0, 0.0, 0.0, 0.0, 0.0, 0.0, 0.0, 0.0, 0.0, 1.0, 0.0, 0.0, 0.0, 0.0, 0.0, 0.0, 0.0, 0.0, 0.0, 0.0, 0.0, 0.0, 0.0, 0.0, 0.0, 0.0, 0.0, 0.0, 0.0, 0.0, 0.0, 0.0, 0.0, 0.0, 0.0], [0.0, 0.0, 0.0, 0.0, 0.0, 0.0, 0.0, 0.0, 0.0, 0.0, 0.0, 0.0, 0.0, 0.0, 0.0, 0.0, 0.0, 0.0, 0.0, 0.0, 0.0, 0.0, 0.0, 0.0, 0.0, 0.0, 0.0, 0.0, 0.0, 0.0, 0.0, 0.0, 0.0, 0.0, 0.0, 0.0, 0.0, 0.0, 0.0, 0.0, 1.0, 0.0, 0.0, 0.0, 0.0, 0.0, 0.0, 0.0, 0.0, 0.0, 0.0, 0.0, 0.0, 0.0, 0.0, 0.0, 0.0, 0.0, 0.0, 0.0, 0.0, 0.0, 0.0, 0.0, 0.0, 0.0], [0.0, 0.0, 0.0, 0.0, 0.0, 0.0, 0.0, 0.0, 0.0, 0.0, 0.0, 0.0, 0.0, 0.0, 0.0, 0.0, 0.0, 0.0, 0.0, 0.0, 0.0, 0.0, 0.0, 0.0, 0.0, 0.0, 0.0, 0.0, 0.0, 0.0, 0.0, 0.0, 0.0, 0.0, 0.0, 0.0, 0.0, 0.0, 0.0, 0.0, 1.0, 0.0, 0.0, 0.0, 0.0, 0.0, 0.0, 0.0, 0.0, 0.0, 0.0, 0.0, 0.0, 0.0, 0.0, 0.0, 0.0, 0.0, 0.0, 0.0, 0.0, 0.0, 0.0, 0.0, 0.0, 0.0], [0.0, 0.0, 0.0, 0.0, 0.0, 0.0, 0.0, 0.0, 0.0, 0.0, 0.0, 0.0, 0.0, 0.0, 0.0, 0.0, 0.0, 0.0, 0.0, 0.0, 0.0, 0.0, 0.0, 0.0, 0.0, 0.0, 0.0, 0.0, 0.0, 0.0, 0.0, 0.0, 0.0, 0.0, 0.0, 0.0, 0.0, 0.0, 0.0, 0.0, 1.0, 0.0, 0.0, 0.0, 0.0, 0.0, 0.0, 0.0, 0.0, 0.0, 0.0, 0.0, 0.0, 0.0, 0.0, 0.0, 0.0, 0.0, 0.0, 0.0, 0.0, 0.0, 0.0, 0.0, 0.0, 0.0], [0.0, 0.0, 0.0, 0.0, 0.0, 0.0, 0.0, 0.0, 0.0, 0.0, 0.0, 0.0, 0.0, 0.0, 0.0, 0.0, 0.0, 0.0, 0.0, 0.0, 0.0, 0.0, 0.0, 0.0, 0.0, 0.0, 0.0, 0.0, 0.0, 0.0, 0.0, 0.0, 0.0, 0.0, 0.0, 0.0, 0.0, 0.0, 0.0, 0.0, 0.0, 1.0, 0.0, 0.0, 0.0, 0.0, 0.0, 0.0, 0.0, 0.0, 0.0, 0.0, 0.0, 0.0, 0.0, 0.0, 0.0, 0.0, 0.0, 0.0, 0.0, 0.0, 0.0, 0.0, 0.0, 0.0], [0.0, 0.0, 0.0, 0.0, 0.0, 0.0, 0.0, 0.0, 0.0, 0.0, 0.0, 0.0, 0.0, 0.0, 0.0, 0.0, 0.0, 0.0, 0.0, 0.0, 0.0, 0.0, 0.0, 0.0, 0.0, 0.0, 0.0, 0.0, 0.0, 0.0, 0.0, 0.0, 0.0, 0.0, 0.0, 0.0, 0.0, 0.0, 0.0, 0.0, 0.0, 1.0, 0.0, 0.0, 0.0, 0.0, 0.0, 0.0, 0.0, 0.0, 0.0, 0.0, 0.0, 0.0, 0.0, 0.0, 0.0, 0.0, 0.0, 0.0, 0.0, 0.0, 0.0, 0.0, 0.0, 0.0], [0.0, 0.0, 0.0, 0.0, 0.0, 0.0, 0.0, 0.0, 0.0, 0.0, 0.0, 0.0, 0.0, 0.0, 0.0, 0.0, 0.0, 0.0, 0.0, 0.0, 0.0, 0.0, 0.0, 0.0, 0.0, 0.0, 0.0, 0.0, 0.0, 0.0, 0.0, 0.0, 0.0, 0.0, 0.0, 0.0, 0.0, 0.0, 0.0, 0.0, 0.0, 1.0, 0.0, 0.0, 0.0, 0.0, 0.0, 0.0, 0.0, 0.0, 0.0, 0.0, 0.0, 0.0, 0.0, 0.0, 0.0, 0.0, 0.0, 0.0, 0.0, 0.0, 0.0, 0.0, 0.0, 0.0], [0.0, 0.0, 0.0, 0.0, 0.0, 0.0, 0.0, 0.0, 0.0, 0.0, 0.0, 0.0, 0.0, 0.0, 0.0, 0.0, 0.0, 0.0, 0.0, 0.0, 0.0, 0.0, 0.0, 0.0, 0.0, 0.0, 0.0, 0.0, 0.0, 0.0, 0.0, 0.0, 0.0, 0.0, 0.0, 0.0, 0.0, 0.0, 0.0, 0.0, 0.0, 1.0, 0.0, 0.0, 0.0, 0.0, 0.0, 0.0, 0.0, 0.0, 0.0, 0.0, 0.0, 0.0, 0.0, 0.0, 0.0, 0.0, 0.0, 0.0, 0.0, 0.0, 0.0, 0.0, 0.0, 0.0], [0.0, 0.0, 0.0, 0.0, 0.0, 0.0, 0.0, 0.0, 0.0, 0.0, 0.0, 0.0, 0.0, 0.0, 0.0, 0.0, 0.0, 0.0, 0.0, 0.0, 0.0, 0.0, 0.0, 0.0, 0.0, 0.0, 0.0, 0.0, 0.0, 0.0, 0.0, 0.0, 0.0, 0.0, 0.0, 0.0, 0.0, 0.0, 0.0, 0.0, 0.0, 1.0, 0.0, 0.0, 0.0, 0.0, 0.0, 0.0, 0.0, 0.0, 0.0, 0.0, 0.0, 0.0, 0.0, 0.0, 0.0, 0.0, 0.0, 0.0, 0.0, 0.0, 0.0, 0.0, 0.0, 0.0], [0.0, 0.0, 0.0, 0.0, 0.0, 0.0, 0.0, 0.0, 0.0, 0.0, 0.0, 0.0, 0.0, 0.0, 0.0, 0.0, 0.0, 0.0, 0.0, 0.0, 0.0, 0.0, 0.0, 0.0, 0.0, 0.0, 0.0, 0.0, 0.0, 0.0, 0.0, 0.0, 0.0, 0.0, 0.0, 0.0, 0.0, 0.0, 0.0, 0.0, 0.0, 1.0, 0.0, 0.0, 0.0, 0.0, 0.0, 0.0, 0.0, 0.0, 0.0, 0.0, 0.0, 0.0, 0.0, 0.0, 0.0, 0.0, 0.0, 0.0, 0.0, 0.0, 0.0, 0.0, 0.0, 0.0], [0.0, 0.0, 0.0, 0.0, 0.0, 0.0, 0.0, 0.0, 0.0, 0.0, 0.0, 0.0, 0.0, 0.0, 0.0, 0.0, 0.0, 0.0, 0.0, 0.0, 0.0, 0.0, 0.0, 0.0, 0.0, 0.0, 0.0, 0.0, 0.0, 0.0, 0.0, 0.0, 0.0, 0.0, 0.0, 0.0, 0.0, 0.0, 0.0, 0.0, 0.0, 1.0, 0.0, 0.0, 0.0, 0.0, 0.0, 0.0, 0.0, 0.0, 0.0, 0.0, 0.0, 0.0, 0.0, 0.0, 0.0, 0.0, 0.0, 0.0, 0.0, 0.0, 0.0, 0.0, 0.0, 0.0], [0.0, 0.0, 0.0, 0.0, 0.0, 0.0, 0.0, 0.0, 0.0, 0.0, 0.0, 0.0, 0.0, 0.0, 0.0, 0.0, 0.0, 0.0, 0.0, 0.0, 0.0, 0.0, 0.0, 0.0, 0.0, 0.0, 0.0, 0.0, 0.0, 0.0, 0.0, 0.0, 0.0, 0.0, 0.0, 0.0, 0.0, 0.0, 0.0, 0.0, 0.0, 0.0, 1.0, 0.0, 0.0, 0.0, 0.0, 0.0, 0.0, 0.0, 0.0, 0.0, 0.0, 0.0, 0.0, 0.0, 0.0, 0.0, 0.0, 0.0, 0.0, 0.0, 0.0, 0.0, 0.0, 0.0], [0.0, 0.0, 0.0, 0.0, 0.0, 0.0, 0.0, 0.0, 0.0, 0.0, 0.0, 0.0, 0.0, 0.0, 0.0, 0.0, 0.0, 0.0, 0.0, 0.0, 0.0, 0.0, 0.0, 0.0, 0.0, 0.0, 0.0, 0.0, 0.0, 0.0, 0.0, 0.0, 0.0, 0.0, 0.0, 0.0, 0.0, 0.0, 0.0, 0.0, 0.0, 0.0, 1.0, 0.0, 0.0, 0.0, 0.0, 0.0, 0.0, 0.0, 0.0, 0.0, 0.0, 0.0, 0.0, 0.0, 0.0, 0.0, 0.0, 0.0, 0.0, 0.0, 0.0, 0.0, 0.0, 0.0], [0.0, 0.0, 0.0, 0.0, 0.0, 0.0, 0.0, 0.0, 0.0, 0.0, 0.0, 0.0, 0.0, 0.0, 0.0, 0.0, 0.0, 0.0, 0.0, 0.0, 0.0, 0.0, 0.0, 0.0, 0.0, 0.0, 0.0, 0.0, 0.0, 0.0, 0.0, 0.0, 0.0, 0.0, 0.0, 0.0, 0.0, 0.0, 0.0, 0.0, 0.0, 0.0, 1.0, 0.0, 0.0, 0.0, 0.0, 0.0, 0.0, 0.0, 0.0, 0.0, 0.0, 0.0, 0.0, 0.0, 0.0, 0.0, 0.0, 0.0, 0.0, 0.0, 0.0, 0.0, 0.0, 0.0], [0.0, 0.0, 0.0, 0.0, 0.0, 0.0, 0.0, 0.0, 0.0, 0.0, 0.0, 0.0, 0.0, 0.0, 0.0, 0.0, 0.0, 0.0, 0.0, 0.0, 0.0, 0.0, 0.0, 0.0, 0.0, 0.0, 0.0, 0.0, 0.0, 0.0, 0.0, 0.0, 0.0, 0.0, 0.0, 0.0, 0.0, 0.0, 0.0, 0.0, 0.0, 0.0, 1.0, 0.0, 0.0, 0.0, 0.0, 0.0, 0.0, 0.0, 0.0, 0.0, 0.0, 0.0, 0.0, 0.0, 0.0, 0.0, 0.0, 0.0, 0.0, 0.0, 0.0, 0.0, 0.0, 0.0], [0.0, 0.0, 0.0, 0.0, 0.0, 0.0, 0.0, 0.0, 0.0, 0.0, 0.0, 0.0, 0.0, 0.0, 0.0, 0.0, 0.0, 0.0, 0.0, 0.0, 0.0, 0.0, 0.0, 0.0, 0.0, 0.0, 0.0, 0.0, 0.0, 0.0, 0.0, 0.0, 0.0, 0.0, 0.0, 0.0, 0.0, 0.0, 0.0, 0.0, 0.0, 0.0, 1.0, 0.0, 0.0, 0.0, 0.0, 0.0, 0.0, 0.0, 0.0, 0.0, 0.0, 0.0, 0.0, 0.0, 0.0, 0.0, 0.0, 0.0, 0.0, 0.0, 0.0, 0.0, 0.0, 0.0], [0.0, 0.0, 0.0, 0.0, 0.0, 0.0, 0.0, 0.0, 0.0, 0.0, 0.0, 0.0, 0.0, 0.0, 0.0, 0.0, 0.0, 0.0, 0.0, 0.0, 0.0, 0.0, 0.0, 0.0, 0.0, 0.0, 0.0, 0.0, 0.0, 0.0, 0.0, 0.0, 0.0, 0.0, 0.0, 0.0, 0.0, 0.0, 0.0, 0.0, 0.0, 0.0, 1.0, 0.0, 0.0, 0.0, 0.0, 0.0, 0.0, 0.0, 0.0, 0.0, 0.0, 0.0, 0.0, 0.0, 0.0, 0.0, 0.0, 0.0, 0.0, 0.0, 0.0, 0.0, 0.0, 0.0], [0.0, 0.0, 0.0, 0.0, 0.0, 0.0, 0.0, 0.0, 0.0, 0.0, 0.0, 0.0, 0.0, 0.0, 0.0, 0.0, 0.0, 0.0, 0.0, 0.0, 0.0, 0.0, 0.0, 0.0, 0.0, 0.0, 0.0, 0.0, 0.0, 0.0, 0.0, 0.0, 0.0, 0.0, 0.0, 0.0, 0.0, 0.0, 0.0, 0.0, 0.0, 0.0, 1.0, 0.0, 0.0, 0.0, 0.0, 0.0, 0.0, 0.0, 0.0, 0.0, 0.0, 0.0, 0.0, 0.0, 0.0, 0.0, 0.0, 0.0, 0.0, 0.0, 0.0, 0.0, 0.0, 0.0], [0.0, 0.0, 0.0, 0.0, 0.0, 0.0, 0.0, 0.0, 0.0, 0.0, 0.0, 0.0, 0.0, 0.0, 0.0, 0.0, 0.0, 0.0, 0.0, 0.0, 0.0, 0.0, 0.0, 0.0, 0.0, 0.0, 0.0, 0.0, 0.0, 0.0, 0.0, 0.0, 0.0, 0.0, 0.0, 0.0, 0.0, 0.0, 0.0, 0.0, 0.0, 0.0, 0.0, 1.0, 0.0, 0.0, 0.0, 0.0, 0.0, 0.0, 0.0, 0.0, 0.0, 0.0, 0.0, 0.0, 0.0, 0.0, 0.0, 0.0, 0.0, 0.0, 0.0, 0.0, 0.0, 0.0], [0.0, 0.0, 0.0, 0.0, 0.0, 0.0, 0.0, 0.0, 0.0, 0.0, 0.0, 0.0, 0.0, 0.0, 0.0, 0.0, 0.0, 0.0, 0.0, 0.0, 0.0, 0.0, 0.0, 0.0, 0.0, 0.0, 0.0, 0.0, 0.0, 0.0, 0.0, 0.0, 0.0, 0.0, 0.0, 0.0, 0.0, 0.0, 0.0, 0.0, 0.0, 0.0, 0.0, 1.0, 0.0, 0.0, 0.0, 0.0, 0.0, 0.0, 0.0, 0.0, 0.0, 0.0, 0.0, 0.0, 0.0, 0.0, 0.0, 0.0, 0.0, 0.0, 0.0, 0.0, 0.0, 0.0], [0.0, 0.0, 0.0, 0.0, 0.0, 0.0, 0.0, 0.0, 0.0, 0.0, 0.0, 0.0, 0.0, 0.0, 0.0, 0.0, 0.0, 0.0, 0.0, 0.0, 0.0, 0.0, 0.0, 0.0, 0.0, 0.0, 0.0, 0.0, 0.0, 0.0, 0.0, 0.0, 0.0, 0.0, 0.0, 0.0, 0.0, 0.0, 0.0, 0.0, 0.0, 0.0, 0.0, 1.0, 0.0, 0.0, 0.0, 0.0, 0.0, 0.0, 0.0, 0.0, 0.0, 0.0, 0.0, 0.0, 0.0, 0.0, 0.0, 0.0, 0.0, 0.0, 0.0, 0.0, 0.0, 0.0], [0.0, 0.0, 0.0, 0.0, 0.0, 0.0, 0.0, 0.0, 0.0, 0.0, 0.0, 0.0, 0.0, 0.0, 0.0, 0.0, 0.0, 0.0, 0.0, 0.0, 0.0, 0.0, 0.0, 0.0, 0.0, 0.0, 0.0, 0.0, 0.0, 0.0, 0.0, 0.0, 0.0, 0.0, 0.0, 0.0, 0.0, 0.0, 0.0, 0.0, 0.0, 0.0, 0.0, 1.0, 0.0, 0.0, 0.0, 0.0, 0.0, 0.0, 0.0, 0.0, 0.0, 0.0, 0.0, 0.0, 0.0, 0.0, 0.0, 0.0, 0.0, 0.0, 0.0, 0.0, 0.0, 0.0], [0.0, 0.0, 0.0, 0.0, 0.0, 0.0, 0.0, 0.0, 0.0, 0.0, 0.0, 0.0, 0.0, 0.0, 0.0, 0.0, 0.0, 0.0, 0.0, 0.0, 0.0, 0.0, 0.0, 0.0, 0.0, 0.0, 0.0, 0.0, 0.0, 0.0, 0.0, 0.0, 0.0, 0.0, 0.0, 0.0, 0.0, 0.0, 0.0, 0.0, 0.0, 0.0, 0.0, 1.0, 0.0, 0.0, 0.0, 0.0, 0.0, 0.0, 0.0, 0.0, 0.0, 0.0, 0.0, 0.0, 0.0, 0.0, 0.0, 0.0, 0.0, 0.0, 0.0, 0.0, 0.0, 0.0], [0.0, 0.0, 0.0, 0.0, 0.0, 0.0, 0.0, 0.0, 0.0, 0.0, 0.0, 0.0, 0.0, 0.0, 0.0, 0.0, 0.0, 0.0, 0.0, 0.0, 0.0, 0.0, 0.0, 0.0, 0.0, 0.0, 0.0, 0.0, 0.0, 0.0, 0.0, 0.0, 0.0, 0.0, 0.0, 0.0, 0.0, 0.0, 0.0, 0.0, 0.0, 0.0, 0.0, 1.0, 0.0, 0.0, 0.0, 0.0, 0.0, 0.0, 0.0, 0.0, 0.0, 0.0, 0.0, 0.0, 0.0, 0.0, 0.0, 0.0, 0.0, 0.0, 0.0, 0.0, 0.0, 0.0], [0.0, 0.0, 0.0, 0.0, 0.0, 0.0, 0.0, 0.0, 0.0, 0.0, 0.0, 0.0, 0.0, 0.0, 0.0, 0.0, 0.0, 0.0, 0.0, 0.0, 0.0, 0.0, 0.0, 0.0, 0.0, 0.0, 0.0, 0.0, 0.0, 0.0, 0.0, 0.0, 0.0, 0.0, 0.0, 0.0, 0.0, 0.0, 0.0, 0.0, 0.0, 0.0, 0.0, 1.0, 0.0, 0.0, 0.0, 0.0, 0.0, 0.0, 0.0, 0.0, 0.0, 0.0, 0.0, 0.0, 0.0, 0.0, 0.0, 0.0, 0.0, 0.0, 0.0, 0.0, 0.0, 0.0], [0.0, 0.0, 0.0, 0.0, 0.0, 0.0, 0.0, 0.0, 0.0, 0.0, 0.0, 0.0, 0.0, 0.0, 0.0, 0.0, 0.0, 0.0, 0.0, 0.0, 0.0, 0.0, 0.0, 0.0, 0.0, 0.0, 0.0, 0.0, 0.0, 0.0, 0.0, 0.0, 0.0, 0.0, 0.0, 0.0, 0.0, 0.0, 0.0, 0.0, 0.0, 0.0, 0.0, 0.0, 1.0, 0.0, 0.0, 0.0, 0.0, 0.0, 0.0, 0.0, 0.0, 0.0, 0.0, 0.0, 0.0, 0.0, 0.0, 0.0, 0.0, 0.0, 0.0, 0.0, 0.0, 0.0], [0.0, 0.0, 0.0, 0.0, 0.0, 0.0, 0.0, 0.0, 0.0, 0.0, 0.0, 0.0, 0.0, 0.0, 0.0, 0.0, 0.0, 0.0, 0.0, 0.0, 0.0, 0.0, 0.0, 0.0, 0.0, 0.0, 0.0, 0.0, 0.0, 0.0, 0.0, 0.0, 0.0, 0.0, 0.0, 0.0, 0.0, 0.0, 0.0, 0.0, 0.0, 0.0, 0.0, 0.0, 1.0, 0.0, 0.0, 0.0, 0.0, 0.0, 0.0, 0.0, 0.0, 0.0, 0.0, 0.0, 0.0, 0.0, 0.0, 0.0, 0.0, 0.0, 0.0, 0.0, 0.0, 0.0], [0.0, 0.0, 0.0, 0.0, 0.0, 0.0, 0.0, 0.0, 0.0, 0.0, 0.0, 0.0, 0.0, 0.0, 0.0, 0.0, 0.0, 0.0, 0.0, 0.0, 0.0, 0.0, 0.0, 0.0, 0.0, 0.0, 0.0, 0.0, 0.0, 0.0, 0.0, 0.0, 0.0, 0.0, 0.0, 0.0, 0.0, 0.0, 0.0, 0.0, 0.0, 0.0, 0.0, 0.0, 1.0, 0.0, 0.0, 0.0, 0.0, 0.0, 0.0, 0.0, 0.0, 0.0, 0.0, 0.0, 0.0, 0.0, 0.0, 0.0, 0.0, 0.0, 0.0, 0.0, 0.0, 0.0], [0.0, 0.0, 0.0, 0.0, 0.0, 0.0, 0.0, 0.0, 0.0, 0.0, 0.0, 0.0, 0.0, 0.0, 0.0, 0.0, 0.0, 0.0, 0.0, 0.0, 0.0, 0.0, 0.0, 0.0, 0.0, 0.0, 0.0, 0.0, 0.0, 0.0, 0.0, 0.0, 0.0, 0.0, 0.0, 0.0, 0.0, 0.0, 0.0, 0.0, 0.0, 0.0, 0.0, 0.0, 1.0, 0.0, 0.0, 0.0, 0.0, 0.0, 0.0, 0.0, 0.0, 0.0, 0.0, 0.0, 0.0, 0.0, 0.0, 0.0, 0.0, 0.0, 0.0, 0.0, 0.0, 0.0], [0.0, 0.0, 0.0, 0.0, 0.0, 0.0, 0.0, 0.0, 0.0, 0.0, 0.0, 0.0, 0.0, 0.0, 0.0, 0.0, 0.0, 0.0, 0.0, 0.0, 0.0, 0.0, 0.0, 0.0, 0.0, 0.0, 0.0, 0.0, 0.0, 0.0, 0.0, 0.0, 0.0, 0.0, 0.0, 0.0, 0.0, 0.0, 0.0, 0.0, 0.0, 0.0, 0.0, 0.0, 1.0, 0.0, 0.0, 0.0, 0.0, 0.0, 0.0, 0.0, 0.0, 0.0, 0.0, 0.0, 0.0, 0.0, 0.0, 0.0, 0.0, 0.0, 0.0, 0.0, 0.0, 0.0], [0.0, 0.0, 0.0, 0.0, 0.0, 0.0, 0.0, 0.0, 0.0, 0.0, 0.0, 0.0, 0.0, 0.0, 0.0, 0.0, 0.0, 0.0, 0.0, 0.0, 0.0, 0.0, 0.0, 0.0, 0.0, 0.0, 0.0, 0.0, 0.0, 0.0, 0.0, 0.0, 0.0, 0.0, 0.0, 0.0, 0.0, 0.0, 0.0, 0.0, 0.0, 0.0, 0.0, 0.0, 1.0, 0.0, 0.0, 0.0, 0.0, 0.0, 0.0, 0.0, 0.0, 0.0, 0.0, 0.0, 0.0, 0.0, 0.0, 0.0, 0.0, 0.0, 0.0, 0.0, 0.0, 0.0], [0.0, 0.0, 0.0, 0.0, 0.0, 0.0, 0.0, 0.0, 0.0, 0.0, 0.0, 0.0, 0.0, 0.0, 0.0, 0.0, 0.0, 0.0, 0.0, 0.0, 0.0, 0.0, 0.0, 0.0, 0.0, 0.0, 0.0, 0.0, 0.0, 0.0, 0.0, 0.0, 0.0, 0.0, 0.0, 0.0, 0.0, 0.0, 0.0, 0.0, 0.0, 0.0, 0.0, 0.0, 1.0, 0.0, 0.0, 0.0, 0.0, 0.0, 0.0, 0.0, 0.0, 0.0, 0.0, 0.0, 0.0, 0.0, 0.0, 0.0, 0.0, 0.0, 0.0, 0.0, 0.0, 0.0], [0.0, 0.0, 0.0, 0.0, 0.0, 0.0, 0.0, 0.0, 0.0, 0.0, 0.0, 0.0, 0.0, 0.0, 0.0, 0.0, 0.0, 0.0, 0.0, 0.0, 0.0, 0.0, 0.0, 0.0, 0.0, 0.0, 0.0, 0.0, 0.0, 0.0, 0.0, 0.0, 0.0, 0.0, 0.0, 0.0, 0.0, 0.0, 0.0, 0.0, 0.0, 0.0, 0.0, 0.0, 0.0, 1.0, 0.0, 0.0, 0.0, 0.0, 0.0, 0.0, 0.0, 0.0, 0.0, 0.0, 0.0, 0.0, 0.0, 0.0, 0.0, 0.0, 0.0, 0.0, 0.0, 0.0], [0.0, 0.0, 0.0, 0.0, 0.0, 0.0, 0.0, 0.0, 0.0, 0.0, 0.0, 0.0, 0.0, 0.0, 0.0, 0.0, 0.0, 0.0, 0.0, 0.0, 0.0, 0.0, 0.0, 0.0, 0.0, 0.0, 0.0, 0.0, 0.0, 0.0, 0.0, 0.0, 0.0, 0.0, 0.0, 0.0, 0.0, 0.0, 0.0, 0.0, 0.0, 0.0, 0.0, 0.0, 0.0, 1.0, 0.0, 0.0, 0.0, 0.0, 0.0, 0.0, 0.0, 0.0, 0.0, 0.0, 0.0, 0.0, 0.0, 0.0, 0.0, 0.0, 0.0, 0.0, 0.0, 0.0], [0.0, 0.0, 0.0, 0.0, 0.0, 0.0, 0.0, 0.0, 0.0, 0.0, 0.0, 0.0, 0.0, 0.0, 0.0, 0.0, 0.0, 0.0, 0.0, 0.0, 0.0, 0.0, 0.0, 0.0, 0.0, 0.0, 0.0, 0.0, 0.0, 0.0, 0.0, 0.0, 0.0, 0.0, 0.0, 0.0, 0.0, 0.0, 0.0, 0.0, 0.0, 0.0, 0.0, 0.0, 0.0, 1.0, 0.0, 0.0, 0.0, 0.0, 0.0, 0.0, 0.0, 0.0, 0.0, 0.0, 0.0, 0.0, 0.0, 0.0, 0.0, 0.0, 0.0, 0.0, 0.0, 0.0], [0.0, 0.0, 0.0, 0.0, 0.0, 0.0, 0.0, 0.0, 0.0, 0.0, 0.0, 0.0, 0.0, 0.0, 0.0, 0.0, 0.0, 0.0, 0.0, 0.0, 0.0, 0.0, 0.0, 0.0, 0.0, 0.0, 0.0, 0.0, 0.0, 0.0, 0.0, 0.0, 0.0, 0.0, 0.0, 0.0, 0.0, 0.0, 0.0, 0.0, 0.0, 0.0, 0.0, 0.0, 0.0, 1.0, 0.0, 0.0, 0.0, 0.0, 0.0, 0.0, 0.0, 0.0, 0.0, 0.0, 0.0, 0.0, 0.0, 0.0, 0.0, 0.0, 0.0, 0.0, 0.0, 0.0], [0.0, 0.0, 0.0, 0.0, 0.0, 0.0, 0.0, 0.0, 0.0, 0.0, 0.0, 0.0, 0.0, 0.0, 0.0, 0.0, 0.0, 0.0, 0.0, 0.0, 0.0, 0.0, 0.0, 0.0, 0.0, 0.0, 0.0, 0.0, 0.0, 0.0, 0.0, 0.0, 0.0, 0.0, 0.0, 0.0, 0.0, 0.0, 0.0, 0.0, 0.0, 0.0, 0.0, 0.0, 0.0, 1.0, 0.0, 0.0, 0.0, 0.0, 0.0, 0.0, 0.0, 0.0, 0.0, 0.0, 0.0, 0.0, 0.0, 0.0, 0.0, 0.0, 0.0, 0.0, 0.0, 0.0], [0.0, 0.0, 0.0, 0.0, 0.0, 0.0, 0.0, 0.0, 0.0, 0.0, 0.0, 0.0, 0.0, 0.0, 0.0, 0.0, 0.0, 0.0, 0.0, 0.0, 0.0, 0.0, 0.0, 0.0, 0.0, 0.0, 0.0, 0.0, 0.0, 0.0, 0.0, 0.0, 0.0, 0.0, 0.0, 0.0, 0.0, 0.0, 0.0, 0.0, 0.0, 0.0, 0.0, 0.0, 0.0, 1.0, 0.0, 0.0, 0.0, 0.0, 0.0, 0.0, 0.0, 0.0, 0.0, 0.0, 0.0, 0.0, 0.0, 0.0, 0.0, 0.0, 0.0, 0.0, 0.0, 0.0], [0.0, 0.0, 0.0, 0.0, 0.0, 0.0, 0.0, 0.0, 0.0, 0.0, 0.0, 0.0, 0.0, 0.0, 0.0, 0.0, 0.0, 0.0, 0.0, 0.0, 0.0, 0.0, 0.0, 0.0, 0.0, 0.0, 0.0, 0.0, 0.0, 0.0, 0.0, 0.0, 0.0, 0.0, 0.0, 0.0, 0.0, 0.0, 0.0, 0.0, 0.0, 0.0, 0.0, 0.0, 0.0, 1.0, 0.0, 0.0, 0.0, 0.0, 0.0, 0.0, 0.0, 0.0, 0.0, 0.0, 0.0, 0.0, 0.0, 0.0, 0.0, 0.0, 0.0, 0.0, 0.0, 0.0], [0.0, 0.0, 0.0, 0.0, 0.0, 0.0, 0.0, 0.0, 0.0, 0.0, 0.0, 0.0, 0.0, 0.0, 0.0, 0.0, 0.0, 0.0, 0.0, 0.0, 0.0, 0.0, 0.0, 0.0, 0.0, 0.0, 0.0, 0.0, 0.0, 0.0, 0.0, 0.0, 0.0, 0.0, 0.0, 0.0, 0.0, 0.0, 0.0, 0.0, 0.0, 0.0, 0.0, 0.0, 0.0, 0.0, 1.0, 0.0, 0.0, 0.0, 0.0, 0.0, 0.0, 0.0, 0.0, 0.0, 0.0, 0.0, 0.0, 0.0, 0.0, 0.0, 0.0, 0.0, 0.0, 0.0], [0.0, 0.0, 0.0, 0.0, 0.0, 0.0, 0.0, 0.0, 0.0, 0.0, 0.0, 0.0, 0.0, 0.0, 0.0, 0.0, 0.0, 0.0, 0.0, 0.0, 0.0, 0.0, 0.0, 0.0, 0.0, 0.0, 0.0, 0.0, 0.0, 0.0, 0.0, 0.0, 0.0, 0.0, 0.0, 0.0, 0.0, 0.0, 0.0, 0.0, 0.0, 0.0, 0.0, 0.0, 0.0, 0.0, 1.0, 0.0, 0.0, 0.0, 0.0, 0.0, 0.0, 0.0, 0.0, 0.0, 0.0, 0.0, 0.0, 0.0, 0.0, 0.0, 0.0, 0.0, 0.0, 0.0], [0.0, 0.0, 0.0, 0.0, 0.0, 0.0, 0.0, 0.0, 0.0, 0.0, 0.0, 0.0, 0.0, 0.0, 0.0, 0.0, 0.0, 0.0, 0.0, 0.0, 0.0, 0.0, 0.0, 0.0, 0.0, 0.0, 0.0, 0.0, 0.0, 0.0, 0.0, 0.0, 0.0, 0.0, 0.0, 0.0, 0.0, 0.0, 0.0, 0.0, 0.0, 0.0, 0.0, 0.0, 0.0, 0.0, 1.0, 0.0, 0.0, 0.0, 0.0, 0.0, 0.0, 0.0, 0.0, 0.0, 0.0, 0.0, 0.0, 0.0, 0.0, 0.0, 0.0, 0.0, 0.0, 0.0], [0.0, 0.0, 0.0, 0.0, 0.0, 0.0, 0.0, 0.0, 0.0, 0.0, 0.0, 0.0, 0.0, 0.0, 0.0, 0.0, 0.0, 0.0, 0.0, 0.0, 0.0, 0.0, 0.0, 0.0, 0.0, 0.0, 0.0, 0.0, 0.0, 0.0, 0.0, 0.0, 0.0, 0.0, 0.0, 0.0, 0.0, 0.0, 0.0, 0.0, 0.0, 0.0, 0.0, 0.0, 0.0, 0.0, 1.0, 0.0, 0.0, 0.0, 0.0, 0.0, 0.0, 0.0, 0.0, 0.0, 0.0, 0.0, 0.0, 0.0, 0.0, 0.0, 0.0, 0.0, 0.0, 0.0], [0.0, 0.0, 0.0, 0.0, 0.0, 0.0, 0.0, 0.0, 0.0, 0.0, 0.0, 0.0, 0.0, 0.0, 0.0, 0.0, 0.0, 0.0, 0.0, 0.0, 0.0, 0.0, 0.0, 0.0, 0.0, 0.0, 0.0, 0.0, 0.0, 0.0, 0.0, 0.0, 0.0, 0.0, 0.0, 0.0, 0.0, 0.0, 0.0, 0.0, 0.0, 0.0, 0.0, 0.0, 0.0, 0.0, 1.0, 0.0, 0.0, 0.0, 0.0, 0.0, 0.0, 0.0, 0.0, 0.0, 0.0, 0.0, 0.0, 0.0, 0.0, 0.0, 0.0, 0.0, 0.0, 0.0], [0.0, 0.0, 0.0, 0.0, 0.0, 0.0, 0.0, 0.0, 0.0, 0.0, 0.0, 0.0, 0.0, 0.0, 0.0, 0.0, 0.0, 0.0, 0.0, 0.0, 0.0, 0.0, 0.0, 0.0, 0.0, 0.0, 0.0, 0.0, 0.0, 0.0, 0.0, 0.0, 0.0, 0.0, 0.0, 0.0, 0.0, 0.0, 0.0, 0.0, 0.0, 0.0, 0.0, 0.0, 0.0, 0.0, 1.0, 0.0, 0.0, 0.0, 0.0, 0.0, 0.0, 0.0, 0.0, 0.0, 0.0, 0.0, 0.0, 0.0, 0.0, 0.0, 0.0, 0.0, 0.0, 0.0], [0.0, 0.0, 0.0, 0.0, 0.0, 0.0, 0.0, 0.0, 0.0, 0.0, 0.0, 0.0, 0.0, 0.0, 0.0, 0.0, 0.0, 0.0, 0.0, 0.0, 0.0, 0.0, 0.0, 0.0, 0.0, 0.0, 0.0, 0.0, 0.0, 0.0, 0.0, 0.0, 0.0, 0.0, 0.0, 0.0, 0.0, 0.0, 0.0, 0.0, 0.0, 0.0, 0.0, 0.0, 0.0, 0.0, 1.0, 0.0, 0.0, 0.0, 0.0, 0.0, 0.0, 0.0, 0.0, 0.0, 0.0, 0.0, 0.0, 0.0, 0.0, 0.0, 0.0, 0.0, 0.0, 0.0], [0.0, 0.0, 0.0, 0.0, 0.0, 0.0, 0.0, 0.0, 0.0, 0.0, 0.0, 0.0, 0.0, 0.0, 0.0, 0.0, 0.0, 0.0, 0.0, 0.0, 0.0, 0.0, 0.0, 0.0, 0.0, 0.0, 0.0, 0.0, 0.0, 0.0, 0.0, 0.0, 0.0, 0.0, 0.0, 0.0, 0.0, 0.0, 0.0, 0.0, 0.0, 0.0, 0.0, 0.0, 0.0, 0.0, 0.0, 1.0, 0.0, 0.0, 0.0, 0.0, 0.0, 0.0, 0.0, 0.0, 0.0, 0.0, 0.0, 0.0, 0.0, 0.0, 0.0, 0.0, 0.0, 0.0], [0.0, 0.0, 0.0, 0.0, 0.0, 0.0, 0.0, 0.0, 0.0, 0.0, 0.0, 0.0, 0.0, 0.0, 0.0, 0.0, 0.0, 0.0, 0.0, 0.0, 0.0, 0.0, 0.0, 0.0, 0.0, 0.0, 0.0, 0.0, 0.0, 0.0, 0.0, 0.0, 0.0, 0.0, 0.0, 0.0, 0.0, 0.0, 0.0, 0.0, 0.0, 0.0, 0.0, 0.0, 0.0, 0.0, 0.0, 1.0, 0.0, 0.0, 0.0, 0.0, 0.0, 0.0, 0.0, 0.0, 0.0, 0.0, 0.0, 0.0, 0.0, 0.0, 0.0, 0.0, 0.0, 0.0], [0.0, 0.0, 0.0, 0.0, 0.0, 0.0, 0.0, 0.0, 0.0, 0.0, 0.0, 0.0, 0.0, 0.0, 0.0, 0.0, 0.0, 0.0, 0.0, 0.0, 0.0, 0.0, 0.0, 0.0, 0.0, 0.0, 0.0, 0.0, 0.0, 0.0, 0.0, 0.0, 0.0, 0.0, 0.0, 0.0, 0.0, 0.0, 0.0, 0.0, 0.0, 0.0, 0.0, 0.0, 0.0, 0.0, 0.0, 1.0, 0.0, 0.0, 0.0, 0.0, 0.0, 0.0, 0.0, 0.0, 0.0, 0.0, 0.0, 0.0, 0.0, 0.0, 0.0, 0.0, 0.0, 0.0], [0.0, 0.0, 0.0, 0.0, 0.0, 0.0, 0.0, 0.0, 0.0, 0.0, 0.0, 0.0, 0.0, 0.0, 0.0, 0.0, 0.0, 0.0, 0.0, 0.0, 0.0, 0.0, 0.0, 0.0, 0.0, 0.0, 0.0, 0.0, 0.0, 0.0, 0.0, 0.0, 0.0, 0.0, 0.0, 0.0, 0.0, 0.0, 0.0, 0.0, 0.0, 0.0, 0.0, 0.0, 0.0, 0.0, 0.0, 1.0, 0.0, 0.0, 0.0, 0.0, 0.0, 0.0, 0.0, 0.0, 0.0, 0.0, 0.0, 0.0, 0.0, 0.0, 0.0, 0.0, 0.0, 0.0], [0.0, 0.0, 0.0, 0.0, 0.0, 0.0, 0.0, 0.0, 0.0, 0.0, 0.0, 0.0, 0.0, 0.0, 0.0, 0.0, 0.0, 0.0, 0.0, 0.0, 0.0, 0.0, 0.0, 0.0, 0.0, 0.0, 0.0, 0.0, 0.0, 0.0, 0.0, 0.0, 0.0, 0.0, 0.0, 0.0, 0.0, 0.0, 0.0, 0.0, 0.0, 0.0, 0.0, 0.0, 0.0, 0.0, 0.0, 1.0, 0.0, 0.0, 0.0, 0.0, 0.0, 0.0, 0.0, 0.0, 0.0, 0.0, 0.0, 0.0, 0.0, 0.0, 0.0, 0.0, 0.0, 0.0], [0.0, 0.0, 0.0, 0.0, 0.0, 0.0, 0.0, 0.0, 0.0, 0.0, 0.0, 0.0, 0.0, 0.0, 0.0, 0.0, 0.0, 0.0, 0.0, 0.0, 0.0, 0.0, 0.0, 0.0, 0.0, 0.0, 0.0, 0.0, 0.0, 0.0, 0.0, 0.0, 0.0, 0.0, 0.0, 0.0, 0.0, 0.0, 0.0, 0.0, 0.0, 0.0, 0.0, 0.0, 0.0, 0.0, 0.0, 1.0, 0.0, 0.0, 0.0, 0.0, 0.0, 0.0, 0.0, 0.0, 0.0, 0.0, 0.0, 0.0, 0.0, 0.0, 0.0, 0.0, 0.0, 0.0], [0.0, 0.0, 0.0, 0.0, 0.0, 0.0, 0.0, 0.0, 0.0, 0.0, 0.0, 0.0, 0.0, 0.0, 0.0, 0.0, 0.0, 0.0, 0.0, 0.0, 0.0, 0.0, 0.0, 0.0, 0.0, 0.0, 0.0, 0.0, 0.0, 0.0, 0.0, 0.0, 0.0, 0.0, 0.0, 0.0, 0.0, 0.0, 0.0, 0.0, 0.0, 0.0, 0.0, 0.0, 0.0, 0.0, 0.0, 1.0, 0.0, 0.0, 0.0, 0.0, 0.0, 0.0, 0.0, 0.0, 0.0, 0.0, 0.0, 0.0, 0.0, 0.0, 0.0, 0.0, 0.0, 0.0], [0.0, 0.0, 0.0, 0.0, 0.0, 0.0, 0.0, 0.0, 0.0, 0.0, 0.0, 0.0, 0.0, 0.0, 0.0, 0.0, 0.0, 0.0, 0.0, 0.0, 0.0, 0.0, 0.0, 0.0, 0.0, 0.0, 0.0, 0.0, 0.0, 0.0, 0.0, 0.0, 0.0, 0.0, 0.0, 0.0, 0.0, 0.0, 0.0, 0.0, 0.0, 0.0, 0.0, 0.0, 0.0, 0.0, 0.0, 0.0, 1.0, 0.0, 0.0, 0.0, 0.0, 0.0, 0.0, 0.0, 0.0, 0.0, 0.0, 0.0, 0.0, 0.0, 0.0, 0.0, 0.0, 0.0], [0.0, 0.0, 0.0, 0.0, 0.0, 0.0, 0.0, 0.0, 0.0, 0.0, 0.0, 0.0, 0.0, 0.0, 0.0, 0.0, 0.0, 0.0, 0.0, 0.0, 0.0, 0.0, 0.0, 0.0, 0.0, 0.0, 0.0, 0.0, 0.0, 0.0, 0.0, 0.0, 0.0, 0.0, 0.0, 0.0, 0.0, 0.0, 0.0, 0.0, 0.0, 0.0, 0.0, 0.0, 0.0, 0.0, 0.0, 0.0, 1.0, 0.0, 0.0, 0.0, 0.0, 0.0, 0.0, 0.0, 0.0, 0.0, 0.0, 0.0, 0.0, 0.0, 0.0, 0.0, 0.0, 0.0], [0.0, 0.0, 0.0, 0.0, 0.0, 0.0, 0.0, 0.0, 0.0, 0.0, 0.0, 0.0, 0.0, 0.0, 0.0, 0.0, 0.0, 0.0, 0.0, 0.0, 0.0, 0.0, 0.0, 0.0, 0.0, 0.0, 0.0, 0.0, 0.0, 0.0, 0.0, 0.0, 0.0, 0.0, 0.0, 0.0, 0.0, 0.0, 0.0, 0.0, 0.0, 0.0, 0.0, 0.0, 0.0, 0.0, 0.0, 0.0, 1.0, 0.0, 0.0, 0.0, 0.0, 0.0, 0.0, 0.0, 0.0, 0.0, 0.0, 0.0, 0.0, 0.0, 0.0, 0.0, 0.0, 0.0], [0.0, 0.0, 0.0, 0.0, 0.0, 0.0, 0.0, 0.0, 0.0, 0.0, 0.0, 0.0, 0.0, 0.0, 0.0, 0.0, 0.0, 0.0, 0.0, 0.0, 0.0, 0.0, 0.0, 0.0, 0.0, 0.0, 0.0, 0.0, 0.0, 0.0, 0.0, 0.0, 0.0, 0.0, 0.0, 0.0, 0.0, 0.0, 0.0, 0.0, 0.0, 0.0, 0.0, 0.0, 0.0, 0.0, 0.0, 0.0, 1.0, 0.0, 0.0, 0.0, 0.0, 0.0, 0.0, 0.0, 0.0, 0.0, 0.0, 0.0, 0.0, 0.0, 0.0, 0.0, 0.0, 0.0], [0.0, 0.0, 0.0, 0.0, 0.0, 0.0, 0.0, 0.0, 0.0, 0.0, 0.0, 0.0, 0.0, 0.0, 0.0, 0.0, 0.0, 0.0, 0.0, 0.0, 0.0, 0.0, 0.0, 0.0, 0.0, 0.0, 0.0, 0.0, 0.0, 0.0, 0.0, 0.0, 0.0, 0.0, 0.0, 0.0, 0.0, 0.0, 0.0, 0.0, 0.0, 0.0, 0.0, 0.0, 0.0, 0.0, 0.0, 0.0, 1.0, 0.0, 0.0, 0.0, 0.0, 0.0, 0.0, 0.0, 0.0, 0.0, 0.0, 0.0, 0.0, 0.0, 0.0, 0.0, 0.0, 0.0], [0.0, 0.0, 0.0, 0.0, 0.0, 0.0, 0.0, 0.0, 0.0, 0.0, 0.0, 0.0, 0.0, 0.0, 0.0, 0.0, 0.0, 0.0, 0.0, 0.0, 0.0, 0.0, 0.0, 0.0, 0.0, 0.0, 0.0, 0.0, 0.0, 0.0, 0.0, 0.0, 0.0, 0.0, 0.0, 0.0, 0.0, 0.0, 0.0, 0.0, 0.0, 0.0, 0.0, 0.0, 0.0, 0.0, 0.0, 0.0, 1.0, 0.0, 0.0, 0.0, 0.0, 0.0, 0.0, 0.0, 0.0, 0.0, 0.0, 0.0, 0.0, 0.0, 0.0, 0.0, 0.0, 0.0], [0.0, 0.0, 0.0, 0.0, 0.0, 0.0, 0.0, 0.0, 0.0, 0.0, 0.0, 0.0, 0.0, 0.0, 0.0, 0.0, 0.0, 0.0, 0.0, 0.0, 0.0, 0.0, 0.0, 0.0, 0.0, 0.0, 0.0, 0.0, 0.0, 0.0, 0.0, 0.0, 0.0, 0.0, 0.0, 0.0, 0.0, 0.0, 0.0, 0.0, 0.0, 0.0, 0.0, 0.0, 0.0, 0.0, 0.0, 0.0, 1.0, 0.0, 0.0, 0.0, 0.0, 0.0, 0.0, 0.0, 0.0, 0.0, 0.0, 0.0, 0.0, 0.0, 0.0, 0.0, 0.0, 0.0], [0.0, 0.0, 0.0, 0.0, 0.0, 0.0, 0.0, 0.0, 0.0, 0.0, 0.0, 0.0, 0.0, 0.0, 0.0, 0.0, 0.0, 0.0, 0.0, 0.0, 0.0, 0.0, 0.0, 0.0, 0.0, 0.0, 0.0, 0.0, 0.0, 0.0, 0.0, 0.0, 0.0, 0.0, 0.0, 0.0, 0.0, 0.0, 0.0, 0.0, 0.0, 0.0, 0.0, 0.0, 0.0, 0.0, 0.0, 0.0, 0.0, 1.0, 0.0, 0.0, 0.0, 0.0, 0.0, 0.0, 0.0, 0.0, 0.0, 0.0, 0.0, 0.0, 0.0, 0.0, 0.0, 0.0], [0.0, 0.0, 0.0, 0.0, 0.0, 0.0, 0.0, 0.0, 0.0, 0.0, 0.0, 0.0, 0.0, 0.0, 0.0, 0.0, 0.0, 0.0, 0.0, 0.0, 0.0, 0.0, 0.0, 0.0, 0.0, 0.0, 0.0, 0.0, 0.0, 0.0, 0.0, 0.0, 0.0, 0.0, 0.0, 0.0, 0.0, 0.0, 0.0, 0.0, 0.0, 0.0, 0.0, 0.0, 0.0, 0.0, 0.0, 0.0, 0.0, 1.0, 0.0, 0.0, 0.0, 0.0, 0.0, 0.0, 0.0, 0.0, 0.0, 0.0, 0.0, 0.0, 0.0, 0.0, 0.0, 0.0], [0.0, 0.0, 0.0, 0.0, 0.0, 0.0, 0.0, 0.0, 0.0, 0.0, 0.0, 0.0, 0.0, 0.0, 0.0, 0.0, 0.0, 0.0, 0.0, 0.0, 0.0, 0.0, 0.0, 0.0, 0.0, 0.0, 0.0, 0.0, 0.0, 0.0, 0.0, 0.0, 0.0, 0.0, 0.0, 0.0, 0.0, 0.0, 0.0, 0.0, 0.0, 0.0, 0.0, 0.0, 0.0, 0.0, 0.0, 0.0, 0.0, 1.0, 0.0, 0.0, 0.0, 0.0, 0.0, 0.0, 0.0, 0.0, 0.0, 0.0, 0.0, 0.0, 0.0, 0.0, 0.0, 0.0], [0.0, 0.0, 0.0, 0.0, 0.0, 0.0, 0.0, 0.0, 0.0, 0.0, 0.0, 0.0, 0.0, 0.0, 0.0, 0.0, 0.0, 0.0, 0.0, 0.0, 0.0, 0.0, 0.0, 0.0, 0.0, 0.0, 0.0, 0.0, 0.0, 0.0, 0.0, 0.0, 0.0, 0.0, 0.0, 0.0, 0.0, 0.0, 0.0, 0.0, 0.0, 0.0, 0.0, 0.0, 0.0, 0.0, 0.0, 0.0, 0.0, 1.0, 0.0, 0.0, 0.0, 0.0, 0.0, 0.0, 0.0, 0.0, 0.0, 0.0, 0.0, 0.0, 0.0, 0.0, 0.0, 0.0], [0.0, 0.0, 0.0, 0.0, 0.0, 0.0, 0.0, 0.0, 0.0, 0.0, 0.0, 0.0, 0.0, 0.0, 0.0, 0.0, 0.0, 0.0, 0.0, 0.0, 0.0, 0.0, 0.0, 0.0, 0.0, 0.0, 0.0, 0.0, 0.0, 0.0, 0.0, 0.0, 0.0, 0.0, 0.0, 0.0, 0.0, 0.0, 0.0, 0.0, 0.0, 0.0, 0.0, 0.0, 0.0, 0.0, 0.0, 0.0, 0.0, 1.0, 0.0, 0.0, 0.0, 0.0, 0.0, 0.0, 0.0, 0.0, 0.0, 0.0, 0.0, 0.0, 0.0, 0.0, 0.0, 0.0], [0.0, 0.0, 0.0, 0.0, 0.0, 0.0, 0.0, 0.0, 0.0, 0.0, 0.0, 0.0, 0.0, 0.0, 0.0, 0.0, 0.0, 0.0, 0.0, 0.0, 0.0, 0.0, 0.0, 0.0, 0.0, 0.0, 0.0, 0.0, 0.0, 0.0, 0.0, 0.0, 0.0, 0.0, 0.0, 0.0, 0.0, 0.0, 0.0, 0.0, 0.0, 0.0, 0.0, 0.0, 0.0, 0.0, 0.0, 0.0, 0.0, 1.0, 0.0, 0.0, 0.0, 0.0, 0.0, 0.0, 0.0, 0.0, 0.0, 0.0, 0.0, 0.0, 0.0, 0.0, 0.0, 0.0], [0.0, 0.0, 0.0, 0.0, 0.0, 0.0, 0.0, 0.0, 0.0, 0.0, 0.0, 0.0, 0.0, 0.0, 0.0, 0.0, 0.0, 0.0, 0.0, 0.0, 0.0, 0.0, 0.0, 0.0, 0.0, 0.0, 0.0, 0.0, 0.0, 0.0, 0.0, 0.0, 0.0, 0.0, 0.0, 0.0, 0.0, 0.0, 0.0, 0.0, 0.0, 0.0, 0.0, 0.0, 0.0, 0.0, 0.0, 0.0, 0.0, 1.0, 0.0, 0.0, 0.0, 0.0, 0.0, 0.0, 0.0, 0.0, 0.0, 0.0, 0.0, 0.0, 0.0, 0.0, 0.0, 0.0], [0.0, 0.0, 0.0, 0.0, 0.0, 0.0, 0.0, 0.0, 0.0, 0.0, 0.0, 0.0, 0.0, 0.0, 0.0, 0.0, 0.0, 0.0, 0.0, 0.0, 0.0, 0.0, 0.0, 0.0, 0.0, 0.0, 0.0, 0.0, 0.0, 0.0, 0.0, 0.0, 0.0, 0.0, 0.0, 0.0, 0.0, 0.0, 0.0, 0.0, 0.0, 0.0, 0.0, 0.0, 0.0, 0.0, 0.0, 0.0, 0.0, 0.0, 1.0, 0.0, 0.0, 0.0, 0.0, 0.0, 0.0, 0.0, 0.0, 0.0, 0.0, 0.0, 0.0, 0.0, 0.0, 0.0], [0.0, 0.0, 0.0, 0.0, 0.0, 0.0, 0.0, 0.0, 0.0, 0.0, 0.0, 0.0, 0.0, 0.0, 0.0, 0.0, 0.0, 0.0, 0.0, 0.0, 0.0, 0.0, 0.0, 0.0, 0.0, 0.0, 0.0, 0.0, 0.0, 0.0, 0.0, 0.0, 0.0, 0.0, 0.0, 0.0, 0.0, 0.0, 0.0, 0.0, 0.0, 0.0, 0.0, 0.0, 0.0, 0.0, 0.0, 0.0, 0.0, 0.0, 1.0, 0.0, 0.0, 0.0, 0.0, 0.0, 0.0, 0.0, 0.0, 0.0, 0.0, 0.0, 0.0, 0.0, 0.0, 0.0], [0.0, 0.0, 0.0, 0.0, 0.0, 0.0, 0.0, 0.0, 0.0, 0.0, 0.0, 0.0, 0.0, 0.0, 0.0, 0.0, 0.0, 0.0, 0.0, 0.0, 0.0, 0.0, 0.0, 0.0, 0.0, 0.0, 0.0, 0.0, 0.0, 0.0, 0.0, 0.0, 0.0, 0.0, 0.0, 0.0, 0.0, 0.0, 0.0, 0.0, 0.0, 0.0, 0.0, 0.0, 0.0, 0.0, 0.0, 0.0, 0.0, 0.0, 1.0, 0.0, 0.0, 0.0, 0.0, 0.0, 0.0, 0.0, 0.0, 0.0, 0.0, 0.0, 0.0, 0.0, 0.0, 0.0], [0.0, 0.0, 0.0, 0.0, 0.0, 0.0, 0.0, 0.0, 0.0, 0.0, 0.0, 0.0, 0.0, 0.0, 0.0, 0.0, 0.0, 0.0, 0.0, 0.0, 0.0, 0.0, 0.0, 0.0, 0.0, 0.0, 0.0, 0.0, 0.0, 0.0, 0.0, 0.0, 0.0, 0.0, 0.0, 0.0, 0.0, 0.0, 0.0, 0.0, 0.0, 0.0, 0.0, 0.0, 0.0, 0.0, 0.0, 0.0, 0.0, 0.0, 1.0, 0.0, 0.0, 0.0, 0.0, 0.0, 0.0, 0.0, 0.0, 0.0, 0.0, 0.0, 0.0, 0.0, 0.0, 0.0], [0.0, 0.0, 0.0, 0.0, 0.0, 0.0, 0.0, 0.0, 0.0, 0.0, 0.0, 0.0, 0.0, 0.0, 0.0, 0.0, 0.0, 0.0, 0.0, 0.0, 0.0, 0.0, 0.0, 0.0, 0.0, 0.0, 0.0, 0.0, 0.0, 0.0, 0.0, 0.0, 0.0, 0.0, 0.0, 0.0, 0.0, 0.0, 0.0, 0.0, 0.0, 0.0, 0.0, 0.0, 0.0, 0.0, 0.0, 0.0, 0.0, 0.0, 1.0, 0.0, 0.0, 0.0, 0.0, 0.0, 0.0, 0.0, 0.0, 0.0, 0.0, 0.0, 0.0, 0.0, 0.0, 0.0], [0.0, 0.0, 0.0, 0.0, 0.0, 0.0, 0.0, 0.0, 0.0, 0.0, 0.0, 0.0, 0.0, 0.0, 0.0, 0.0, 0.0, 0.0, 0.0, 0.0, 0.0, 0.0, 0.0, 0.0, 0.0, 0.0, 0.0, 0.0, 0.0, 0.0, 0.0, 0.0, 0.0, 0.0, 0.0, 0.0, 0.0, 0.0, 0.0, 0.0, 0.0, 0.0, 0.0, 0.0, 0.0, 0.0, 0.0, 0.0, 0.0, 0.0, 1.0, 0.0, 0.0, 0.0, 0.0, 0.0, 0.0, 0.0, 0.0, 0.0, 0.0, 0.0, 0.0, 0.0, 0.0, 0.0], [0.0, 0.0, 0.0, 0.0, 0.0, 0.0, 0.0, 0.0, 0.0, 0.0, 0.0, 0.0, 0.0, 0.0, 0.0, 0.0, 0.0, 0.0, 0.0, 0.0, 0.0, 0.0, 0.0, 0.0, 0.0, 0.0, 0.0, 0.0, 0.0, 0.0, 0.0, 0.0, 0.0, 0.0, 0.0, 0.0, 0.0, 0.0, 0.0, 0.0, 0.0, 0.0, 0.0, 0.0, 0.0, 0.0, 0.0, 0.0, 0.0, 0.0, 1.0, 0.0, 0.0, 0.0, 0.0, 0.0, 0.0, 0.0, 0.0, 0.0, 0.0, 0.0, 0.0, 0.0, 0.0, 0.0], [0.0, 0.0, 0.0, 0.0, 0.0, 0.0, 0.0, 0.0, 0.0, 0.0, 0.0, 0.0, 0.0, 0.0, 0.0, 0.0, 0.0, 0.0, 0.0, 0.0, 0.0, 0.0, 0.0, 0.0, 0.0, 0.0, 0.0, 0.0, 0.0, 0.0, 0.0, 0.0, 0.0, 0.0, 0.0, 0.0, 0.0, 0.0, 0.0, 0.0, 0.0, 0.0, 0.0, 0.0, 0.0, 0.0, 0.0, 0.0, 0.0, 0.0, 0.0, 1.0, 0.0, 0.0, 0.0, 0.0, 0.0, 0.0, 0.0, 0.0, 0.0, 0.0, 0.0, 0.0, 0.0, 0.0], [0.0, 0.0, 0.0, 0.0, 0.0, 0.0, 0.0, 0.0, 0.0, 0.0, 0.0, 0.0, 0.0, 0.0, 0.0, 0.0, 0.0, 0.0, 0.0, 0.0, 0.0, 0.0, 0.0, 0.0, 0.0, 0.0, 0.0, 0.0, 0.0, 0.0, 0.0, 0.0, 0.0, 0.0, 0.0, 0.0, 0.0, 0.0, 0.0, 0.0, 0.0, 0.0, 0.0, 0.0, 0.0, 0.0, 0.0, 0.0, 0.0, 0.0, 0.0, 1.0, 0.0, 0.0, 0.0, 0.0, 0.0, 0.0, 0.0, 0.0, 0.0, 0.0, 0.0, 0.0, 0.0, 0.0], [0.0, 0.0, 0.0, 0.0, 0.0, 0.0, 0.0, 0.0, 0.0, 0.0, 0.0, 0.0, 0.0, 0.0, 0.0, 0.0, 0.0, 0.0, 0.0, 0.0, 0.0, 0.0, 0.0, 0.0, 0.0, 0.0, 0.0, 0.0, 0.0, 0.0, 0.0, 0.0, 0.0, 0.0, 0.0, 0.0, 0.0, 0.0, 0.0, 0.0, 0.0, 0.0, 0.0, 0.0, 0.0, 0.0, 0.0, 0.0, 0.0, 0.0, 0.0, 1.0, 0.0, 0.0, 0.0, 0.0, 0.0, 0.0, 0.0, 0.0, 0.0, 0.0, 0.0, 0.0, 0.0, 0.0], [0.0, 0.0, 0.0, 0.0, 0.0, 0.0, 0.0, 0.0, 0.0, 0.0, 0.0, 0.0, 0.0, 0.0, 0.0, 0.0, 0.0, 0.0, 0.0, 0.0, 0.0, 0.0, 0.0, 0.0, 0.0, 0.0, 0.0, 0.0, 0.0, 0.0, 0.0, 0.0, 0.0, 0.0, 0.0, 0.0, 0.0, 0.0, 0.0, 0.0, 0.0, 0.0, 0.0, 0.0, 0.0, 0.0, 0.0, 0.0, 0.0, 0.0, 0.0, 1.0, 0.0, 0.0, 0.0, 0.0, 0.0, 0.0, 0.0, 0.0, 0.0, 0.0, 0.0, 0.0, 0.0, 0.0], [0.0, 0.0, 0.0, 0.0, 0.0, 0.0, 0.0, 0.0, 0.0, 0.0, 0.0, 0.0, 0.0, 0.0, 0.0, 0.0, 0.0, 0.0, 0.0, 0.0, 0.0, 0.0, 0.0, 0.0, 0.0, 0.0, 0.0, 0.0, 0.0, 0.0, 0.0, 0.0, 0.0, 0.0, 0.0, 0.0, 0.0, 0.0, 0.0, 0.0, 0.0, 0.0, 0.0, 0.0, 0.0, 0.0, 0.0, 0.0, 0.0, 0.0, 0.0, 1.0, 0.0, 0.0, 0.0, 0.0, 0.0, 0.0, 0.0, 0.0, 0.0, 0.0, 0.0, 0.0, 0.0, 0.0], [0.0, 0.0, 0.0, 0.0, 0.0, 0.0, 0.0, 0.0, 0.0, 0.0, 0.0, 0.0, 0.0, 0.0, 0.0, 0.0, 0.0, 0.0, 0.0, 0.0, 0.0, 0.0, 0.0, 0.0, 0.0, 0.0, 0.0, 0.0, 0.0, 0.0, 0.0, 0.0, 0.0, 0.0, 0.0, 0.0, 0.0, 0.0, 0.0, 0.0, 0.0, 0.0, 0.0, 0.0, 0.0, 0.0, 0.0, 0.0, 0.0, 0.0, 0.0, 1.0, 0.0, 0.0, 0.0, 0.0, 0.0, 0.0, 0.0, 0.0, 0.0, 0.0, 0.0, 0.0, 0.0, 0.0], [0.0, 0.0, 0.0, 0.0, 0.0, 0.0, 0.0, 0.0, 0.0, 0.0, 0.0, 0.0, 0.0, 0.0, 0.0, 0.0, 0.0, 0.0, 0.0, 0.0, 0.0, 0.0, 0.0, 0.0, 0.0, 0.0, 0.0, 0.0, 0.0, 0.0, 0.0, 0.0, 0.0, 0.0, 0.0, 0.0, 0.0, 0.0, 0.0, 0.0, 0.0, 0.0, 0.0, 0.0, 0.0, 0.0, 0.0, 0.0, 0.0, 0.0, 0.0, 1.0, 0.0, 0.0, 0.0, 0.0, 0.0, 0.0, 0.0, 0.0, 0.0, 0.0, 0.0, 0.0, 0.0, 0.0], [0.0, 0.0, 0.0, 0.0, 0.0, 0.0, 0.0, 0.0, 0.0, 0.0, 0.0, 0.0, 0.0, 0.0, 0.0, 0.0, 0.0, 0.0, 0.0, 0.0, 0.0, 0.0, 0.0, 0.0, 0.0, 0.0, 0.0, 0.0, 0.0, 0.0, 0.0, 0.0, 0.0, 0.0, 0.0, 0.0, 0.0, 0.0, 0.0, 0.0, 0.0, 0.0, 0.0, 0.0, 0.0, 0.0, 0.0, 0.0, 0.0, 0.0, 0.0, 0.0, 1.0, 0.0, 0.0, 0.0, 0.0, 0.0, 0.0, 0.0, 0.0, 0.0, 0.0, 0.0, 0.0, 0.0], [0.0, 0.0, 0.0, 0.0, 0.0, 0.0, 0.0, 0.0, 0.0, 0.0, 0.0, 0.0, 0.0, 0.0, 0.0, 0.0, 0.0, 0.0, 0.0, 0.0, 0.0, 0.0, 0.0, 0.0, 0.0, 0.0, 0.0, 0.0, 0.0, 0.0, 0.0, 0.0, 0.0, 0.0, 0.0, 0.0, 0.0, 0.0, 0.0, 0.0, 0.0, 0.0, 0.0, 0.0, 0.0, 0.0, 0.0, 0.0, 0.0, 0.0, 0.0, 0.0, 1.0, 0.0, 0.0, 0.0, 0.0, 0.0, 0.0, 0.0, 0.0, 0.0, 0.0, 0.0, 0.0, 0.0], [0.0, 0.0, 0.0, 0.0, 0.0, 0.0, 0.0, 0.0, 0.0, 0.0, 0.0, 0.0, 0.0, 0.0, 0.0, 0.0, 0.0, 0.0, 0.0, 0.0, 0.0, 0.0, 0.0, 0.0, 0.0, 0.0, 0.0, 0.0, 0.0, 0.0, 0.0, 0.0, 0.0, 0.0, 0.0, 0.0, 0.0, 0.0, 0.0, 0.0, 0.0, 0.0, 0.0, 0.0, 0.0, 0.0, 0.0, 0.0, 0.0, 0.0, 0.0, 0.0, 1.0, 0.0, 0.0, 0.0, 0.0, 0.0, 0.0, 0.0, 0.0, 0.0, 0.0, 0.0, 0.0, 0.0], [0.0, 0.0, 0.0, 0.0, 0.0, 0.0, 0.0, 0.0, 0.0, 0.0, 0.0, 0.0, 0.0, 0.0, 0.0, 0.0, 0.0, 0.0, 0.0, 0.0, 0.0, 0.0, 0.0, 0.0, 0.0, 0.0, 0.0, 0.0, 0.0, 0.0, 0.0, 0.0, 0.0, 0.0, 0.0, 0.0, 0.0, 0.0, 0.0, 0.0, 0.0, 0.0, 0.0, 0.0, 0.0, 0.0, 0.0, 0.0, 0.0, 0.0, 0.0, 0.0, 1.0, 0.0, 0.0, 0.0, 0.0, 0.0, 0.0, 0.0, 0.0, 0.0, 0.0, 0.0, 0.0, 0.0], [0.0, 0.0, 0.0, 0.0, 0.0, 0.0, 0.0, 0.0, 0.0, 0.0, 0.0, 0.0, 0.0, 0.0, 0.0, 0.0, 0.0, 0.0, 0.0, 0.0, 0.0, 0.0, 0.0, 0.0, 0.0, 0.0, 0.0, 0.0, 0.0, 0.0, 0.0, 0.0, 0.0, 0.0, 0.0, 0.0, 0.0, 0.0, 0.0, 0.0, 0.0, 0.0, 0.0, 0.0, 0.0, 0.0, 0.0, 0.0, 0.0, 0.0, 0.0, 0.0, 1.0, 0.0, 0.0, 0.0, 0.0, 0.0, 0.0, 0.0, 0.0, 0.0, 0.0, 0.0, 0.0, 0.0], [0.0, 0.0, 0.0, 0.0, 0.0, 0.0, 0.0, 0.0, 0.0, 0.0, 0.0, 0.0, 0.0, 0.0, 0.0, 0.0, 0.0, 0.0, 0.0, 0.0, 0.0, 0.0, 0.0, 0.0, 0.0, 0.0, 0.0, 0.0, 0.0, 0.0, 0.0, 0.0, 0.0, 0.0, 0.0, 0.0, 0.0, 0.0, 0.0, 0.0, 0.0, 0.0, 0.0, 0.0, 0.0, 0.0, 0.0, 0.0, 0.0, 0.0, 0.0, 0.0, 1.0, 0.0, 0.0, 0.0, 0.0, 0.0, 0.0, 0.0, 0.0, 0.0, 0.0, 0.0, 0.0, 0.0], [0.0, 0.0, 0.0, 0.0, 0.0, 0.0, 0.0, 0.0, 0.0, 0.0, 0.0, 0.0, 0.0, 0.0, 0.0, 0.0, 0.0, 0.0, 0.0, 0.0, 0.0, 0.0, 0.0, 0.0, 0.0, 0.0, 0.0, 0.0, 0.0, 0.0, 0.0, 0.0, 0.0, 0.0, 0.0, 0.0, 0.0, 0.0, 0.0, 0.0, 0.0, 0.0, 0.0, 0.0, 0.0, 0.0, 0.0, 0.0, 0.0, 0.0, 0.0, 0.0, 1.0, 0.0, 0.0, 0.0, 0.0, 0.0, 0.0, 0.0, 0.0, 0.0, 0.0, 0.0, 0.0, 0.0], [0.0, 0.0, 0.0, 0.0, 0.0, 0.0, 0.0, 0.0, 0.0, 0.0, 0.0, 0.0, 0.0, 0.0, 0.0, 0.0, 0.0, 0.0, 0.0, 0.0, 0.0, 0.0, 0.0, 0.0, 0.0, 0.0, 0.0, 0.0, 0.0, 0.0, 0.0, 0.0, 0.0, 0.0, 0.0, 0.0, 0.0, 0.0, 0.0, 0.0, 0.0, 0.0, 0.0, 0.0, 0.0, 0.0, 0.0, 0.0, 0.0, 0.0, 0.0, 0.0, 0.0, 1.0, 0.0, 0.0, 0.0, 0.0, 0.0, 0.0, 0.0, 0.0, 0.0, 0.0, 0.0, 0.0], [0.0, 0.0, 0.0, 0.0, 0.0, 0.0, 0.0, 0.0, 0.0, 0.0, 0.0, 0.0, 0.0, 0.0, 0.0, 0.0, 0.0, 0.0, 0.0, 0.0, 0.0, 0.0, 0.0, 0.0, 0.0, 0.0, 0.0, 0.0, 0.0, 0.0, 0.0, 0.0, 0.0, 0.0, 0.0, 0.0, 0.0, 0.0, 0.0, 0.0, 0.0, 0.0, 0.0, 0.0, 0.0, 0.0, 0.0, 0.0, 0.0, 0.0, 0.0, 0.0, 0.0, 1.0, 0.0, 0.0, 0.0, 0.0, 0.0, 0.0, 0.0, 0.0, 0.0, 0.0, 0.0, 0.0], [0.0, 0.0, 0.0, 0.0, 0.0, 0.0, 0.0, 0.0, 0.0, 0.0, 0.0, 0.0, 0.0, 0.0, 0.0, 0.0, 0.0, 0.0, 0.0, 0.0, 0.0, 0.0, 0.0, 0.0, 0.0, 0.0, 0.0, 0.0, 0.0, 0.0, 0.0, 0.0, 0.0, 0.0, 0.0, 0.0, 0.0, 0.0, 0.0, 0.0, 0.0, 0.0, 0.0, 0.0, 0.0, 0.0, 0.0, 0.0, 0.0, 0.0, 0.0, 0.0, 0.0, 1.0, 0.0, 0.0, 0.0, 0.0, 0.0, 0.0, 0.0, 0.0, 0.0, 0.0, 0.0, 0.0], [0.0, 0.0, 0.0, 0.0, 0.0, 0.0, 0.0, 0.0, 0.0, 0.0, 0.0, 0.0, 0.0, 0.0, 0.0, 0.0, 0.0, 0.0, 0.0, 0.0, 0.0, 0.0, 0.0, 0.0, 0.0, 0.0, 0.0, 0.0, 0.0, 0.0, 0.0, 0.0, 0.0, 0.0, 0.0, 0.0, 0.0, 0.0, 0.0, 0.0, 0.0, 0.0, 0.0, 0.0, 0.0, 0.0, 0.0, 0.0, 0.0, 0.0, 0.0, 0.0, 0.0, 1.0, 0.0, 0.0, 0.0, 0.0, 0.0, 0.0, 0.0, 0.0, 0.0, 0.0, 0.0, 0.0], [0.0, 0.0, 0.0, 0.0, 0.0, 0.0, 0.0, 0.0, 0.0, 0.0, 0.0, 0.0, 0.0, 0.0, 0.0, 0.0, 0.0, 0.0, 0.0, 0.0, 0.0, 0.0, 0.0, 0.0, 0.0, 0.0, 0.0, 0.0, 0.0, 0.0, 0.0, 0.0, 0.0, 0.0, 0.0, 0.0, 0.0, 0.0, 0.0, 0.0, 0.0, 0.0, 0.0, 0.0, 0.0, 0.0, 0.0, 0.0, 0.0, 0.0, 0.0, 0.0, 0.0, 1.0, 0.0, 0.0, 0.0, 0.0, 0.0, 0.0, 0.0, 0.0, 0.0, 0.0, 0.0, 0.0], [0.0, 0.0, 0.0, 0.0, 0.0, 0.0, 0.0, 0.0, 0.0, 0.0, 0.0, 0.0, 0.0, 0.0, 0.0, 0.0, 0.0, 0.0, 0.0, 0.0, 0.0, 0.0, 0.0, 0.0, 0.0, 0.0, 0.0, 0.0, 0.0, 0.0, 0.0, 0.0, 0.0, 0.0, 0.0, 0.0, 0.0, 0.0, 0.0, 0.0, 0.0, 0.0, 0.0, 0.0, 0.0, 0.0, 0.0, 0.0, 0.0, 0.0, 0.0, 0.0, 0.0, 1.0, 0.0, 0.0, 0.0, 0.0, 0.0, 0.0, 0.0, 0.0, 0.0, 0.0, 0.0, 0.0], [0.0, 0.0, 0.0, 0.0, 0.0, 0.0, 0.0, 0.0, 0.0, 0.0, 0.0, 0.0, 0.0, 0.0, 0.0, 0.0, 0.0, 0.0, 0.0, 0.0, 0.0, 0.0, 0.0, 0.0, 0.0, 0.0, 0.0, 0.0, 0.0, 0.0, 0.0, 0.0, 0.0, 0.0, 0.0, 0.0, 0.0, 0.0, 0.0, 0.0, 0.0, 0.0, 0.0, 0.0, 0.0, 0.0, 0.0, 0.0, 0.0, 0.0, 0.0, 0.0, 0.0, 1.0, 0.0, 0.0, 0.0, 0.0, 0.0, 0.0, 0.0, 0.0, 0.0, 0.0, 0.0, 0.0], [0.0, 0.0, 0.0, 0.0, 0.0, 0.0, 0.0, 0.0, 0.0, 0.0, 0.0, 0.0, 0.0, 0.0, 0.0, 0.0, 0.0, 0.0, 0.0, 0.0, 0.0, 0.0, 0.0, 0.0, 0.0, 0.0, 0.0, 0.0, 0.0, 0.0, 0.0, 0.0, 0.0, 0.0, 0.0, 0.0, 0.0, 0.0, 0.0, 0.0, 0.0, 0.0, 0.0, 0.0, 0.0, 0.0, 0.0, 0.0, 0.0, 0.0, 0.0, 0.0, 0.0, 0.0, 1.0, 0.0, 0.0, 0.0, 0.0, 0.0, 0.0, 0.0, 0.0, 0.0, 0.0, 0.0], [0.0, 0.0, 0.0, 0.0, 0.0, 0.0, 0.0, 0.0, 0.0, 0.0, 0.0, 0.0, 0.0, 0.0, 0.0, 0.0, 0.0, 0.0, 0.0, 0.0, 0.0, 0.0, 0.0, 0.0, 0.0, 0.0, 0.0, 0.0, 0.0, 0.0, 0.0, 0.0, 0.0, 0.0, 0.0, 0.0, 0.0, 0.0, 0.0, 0.0, 0.0, 0.0, 0.0, 0.0, 0.0, 0.0, 0.0, 0.0, 0.0, 0.0, 0.0, 0.0, 0.0, 0.0, 1.0, 0.0, 0.0, 0.0, 0.0, 0.0, 0.0, 0.0, 0.0, 0.0, 0.0, 0.0], [0.0, 0.0, 0.0, 0.0, 0.0, 0.0, 0.0, 0.0, 0.0, 0.0, 0.0, 0.0, 0.0, 0.0, 0.0, 0.0, 0.0, 0.0, 0.0, 0.0, 0.0, 0.0, 0.0, 0.0, 0.0, 0.0, 0.0, 0.0, 0.0, 0.0, 0.0, 0.0, 0.0, 0.0, 0.0, 0.0, 0.0, 0.0, 0.0, 0.0, 0.0, 0.0, 0.0, 0.0, 0.0, 0.0, 0.0, 0.0, 0.0, 0.0, 0.0, 0.0, 0.0, 0.0, 1.0, 0.0, 0.0, 0.0, 0.0, 0.0, 0.0, 0.0, 0.0, 0.0, 0.0, 0.0], [0.0, 0.0, 0.0, 0.0, 0.0, 0.0, 0.0, 0.0, 0.0, 0.0, 0.0, 0.0, 0.0, 0.0, 0.0, 0.0, 0.0, 0.0, 0.0, 0.0, 0.0, 0.0, 0.0, 0.0, 0.0, 0.0, 0.0, 0.0, 0.0, 0.0, 0.0, 0.0, 0.0, 0.0, 0.0, 0.0, 0.0, 0.0, 0.0, 0.0, 0.0, 0.0, 0.0, 0.0, 0.0, 0.0, 0.0, 0.0, 0.0, 0.0, 0.0, 0.0, 0.0, 0.0, 1.0, 0.0, 0.0, 0.0, 0.0, 0.0, 0.0, 0.0, 0.0, 0.0, 0.0, 0.0], [0.0, 0.0, 0.0, 0.0, 0.0, 0.0, 0.0, 0.0, 0.0, 0.0, 0.0, 0.0, 0.0, 0.0, 0.0, 0.0, 0.0, 0.0, 0.0, 0.0, 0.0, 0.0, 0.0, 0.0, 0.0, 0.0, 0.0, 0.0, 0.0, 0.0, 0.0, 0.0, 0.0, 0.0, 0.0, 0.0, 0.0, 0.0, 0.0, 0.0, 0.0, 0.0, 0.0, 0.0, 0.0, 0.0, 0.0, 0.0, 0.0, 0.0, 0.0, 0.0, 0.0, 0.0, 1.0, 0.0, 0.0, 0.0, 0.0, 0.0, 0.0, 0.0, 0.0, 0.0, 0.0, 0.0], [0.0, 0.0, 0.0, 0.0, 0.0, 0.0, 0.0, 0.0, 0.0, 0.0, 0.0, 0.0, 0.0, 0.0, 0.0, 0.0, 0.0, 0.0, 0.0, 0.0, 0.0, 0.0, 0.0, 0.0, 0.0, 0.0, 0.0, 0.0, 0.0, 0.0, 0.0, 0.0, 0.0, 0.0, 0.0, 0.0, 0.0, 0.0, 0.0, 0.0, 0.0, 0.0, 0.0, 0.0, 0.0, 0.0, 0.0, 0.0, 0.0, 0.0, 0.0, 0.0, 0.0, 0.0, 1.0, 0.0, 0.0, 0.0, 0.0, 0.0, 0.0, 0.0, 0.0, 0.0, 0.0, 0.0], [0.0, 0.0, 0.0, 0.0, 0.0, 0.0, 0.0, 0.0, 0.0, 0.0, 0.0, 0.0, 0.0, 0.0, 0.0, 0.0, 0.0, 0.0, 0.0, 0.0, 0.0, 0.0, 0.0, 0.0, 0.0, 0.0, 0.0, 0.0, 0.0, 0.0, 0.0, 0.0, 0.0, 0.0, 0.0, 0.0, 0.0, 0.0, 0.0, 0.0, 0.0, 0.0, 0.0, 0.0, 0.0, 0.0, 0.0, 0.0, 0.0, 0.0, 0.0, 0.0, 0.0, 0.0, 1.0, 0.0, 0.0, 0.0, 0.0, 0.0, 0.0, 0.0, 0.0, 0.0, 0.0, 0.0], [0.0, 0.0, 0.0, 0.0, 0.0, 0.0, 0.0, 0.0, 0.0, 0.0, 0.0, 0.0, 0.0, 0.0, 0.0, 0.0, 0.0, 0.0, 0.0, 0.0, 0.0, 0.0, 0.0, 0.0, 0.0, 0.0, 0.0, 0.0, 0.0, 0.0, 0.0, 0.0, 0.0, 0.0, 0.0, 0.0, 0.0, 0.0, 0.0, 0.0, 0.0, 0.0, 0.0, 0.0, 0.0, 0.0, 0.0, 0.0, 0.0, 0.0, 0.0, 0.0, 0.0, 0.0, 0.0, 1.0, 0.0, 0.0, 0.0, 0.0, 0.0, 0.0, 0.0, 0.0, 0.0, 0.0], [0.0, 0.0, 0.0, 0.0, 0.0, 0.0, 0.0, 0.0, 0.0, 0.0, 0.0, 0.0, 0.0, 0.0, 0.0, 0.0, 0.0, 0.0, 0.0, 0.0, 0.0, 0.0, 0.0, 0.0, 0.0, 0.0, 0.0, 0.0, 0.0, 0.0, 0.0, 0.0, 0.0, 0.0, 0.0, 0.0, 0.0, 0.0, 0.0, 0.0, 0.0, 0.0, 0.0, 0.0, 0.0, 0.0, 0.0, 0.0, 0.0, 0.0, 0.0, 0.0, 0.0, 0.0, 0.0, 1.0, 0.0, 0.0, 0.0, 0.0, 0.0, 0.0, 0.0, 0.0, 0.0, 0.0], [0.0, 0.0, 0.0, 0.0, 0.0, 0.0, 0.0, 0.0, 0.0, 0.0, 0.0, 0.0, 0.0, 0.0, 0.0, 0.0, 0.0, 0.0, 0.0, 0.0, 0.0, 0.0, 0.0, 0.0, 0.0, 0.0, 0.0, 0.0, 0.0, 0.0, 0.0, 0.0, 0.0, 0.0, 0.0, 0.0, 0.0, 0.0, 0.0, 0.0, 0.0, 0.0, 0.0, 0.0, 0.0, 0.0, 0.0, 0.0, 0.0, 0.0, 0.0, 0.0, 0.0, 0.0, 0.0, 1.0, 0.0, 0.0, 0.0, 0.0, 0.0, 0.0, 0.0, 0.0, 0.0, 0.0], [0.0, 0.0, 0.0, 0.0, 0.0, 0.0, 0.0, 0.0, 0.0, 0.0, 0.0, 0.0, 0.0, 0.0, 0.0, 0.0, 0.0, 0.0, 0.0, 0.0, 0.0, 0.0, 0.0, 0.0, 0.0, 0.0, 0.0, 0.0, 0.0, 0.0, 0.0, 0.0, 0.0, 0.0, 0.0, 0.0, 0.0, 0.0, 0.0, 0.0, 0.0, 0.0, 0.0, 0.0, 0.0, 0.0, 0.0, 0.0, 0.0, 0.0, 0.0, 0.0, 0.0, 0.0, 0.0, 1.0, 0.0, 0.0, 0.0, 0.0, 0.0, 0.0, 0.0, 0.0, 0.0, 0.0], [0.0, 0.0, 0.0, 0.0, 0.0, 0.0, 0.0, 0.0, 0.0, 0.0, 0.0, 0.0, 0.0, 0.0, 0.0, 0.0, 0.0, 0.0, 0.0, 0.0, 0.0, 0.0, 0.0, 0.0, 0.0, 0.0, 0.0, 0.0, 0.0, 0.0, 0.0, 0.0, 0.0, 0.0, 0.0, 0.0, 0.0, 0.0, 0.0, 0.0, 0.0, 0.0, 0.0, 0.0, 0.0, 0.0, 0.0, 0.0, 0.0, 0.0, 0.0, 0.0, 0.0, 0.0, 0.0, 1.0, 0.0, 0.0, 0.0, 0.0, 0.0, 0.0, 0.0, 0.0, 0.0, 0.0], [0.0, 0.0, 0.0, 0.0, 0.0, 0.0, 0.0, 0.0, 0.0, 0.0, 0.0, 0.0, 0.0, 0.0, 0.0, 0.0, 0.0, 0.0, 0.0, 0.0, 0.0, 0.0, 0.0, 0.0, 0.0, 0.0, 0.0, 0.0, 0.0, 0.0, 0.0, 0.0, 0.0, 0.0, 0.0, 0.0, 0.0, 0.0, 0.0, 0.0, 0.0, 0.0, 0.0, 0.0, 0.0, 0.0, 0.0, 0.0, 0.0, 0.0, 0.0, 0.0, 0.0, 0.0, 0.0, 1.0, 0.0, 0.0, 0.0, 0.0, 0.0, 0.0, 0.0, 0.0, 0.0, 0.0], [0.0, 0.0, 0.0, 0.0, 0.0, 0.0, 0.0, 0.0, 0.0, 0.0, 0.0, 0.0, 0.0, 0.0, 0.0, 0.0, 0.0, 0.0, 0.0, 0.0, 0.0, 0.0, 0.0, 0.0, 0.0, 0.0, 0.0, 0.0, 0.0, 0.0, 0.0, 0.0, 0.0, 0.0, 0.0, 0.0, 0.0, 0.0, 0.0, 0.0, 0.0, 0.0, 0.0, 0.0, 0.0, 0.0, 0.0, 0.0, 0.0, 0.0, 0.0, 0.0, 0.0, 0.0, 0.0, 1.0, 0.0, 0.0, 0.0, 0.0, 0.0, 0.0, 0.0, 0.0, 0.0, 0.0], [0.0, 0.0, 0.0, 0.0, 0.0, 0.0, 0.0, 0.0, 0.0, 0.0, 0.0, 0.0, 0.0, 0.0, 0.0, 0.0, 0.0, 0.0, 0.0, 0.0, 0.0, 0.0, 0.0, 0.0, 0.0, 0.0, 0.0, 0.0, 0.0, 0.0, 0.0, 0.0, 0.0, 0.0, 0.0, 0.0, 0.0, 0.0, 0.0, 0.0, 0.0, 0.0, 0.0, 0.0, 0.0, 0.0, 0.0, 0.0, 0.0, 0.0, 0.0, 0.0, 0.0, 0.0, 0.0, 0.0, 1.0, 0.0, 0.0, 0.0, 0.0, 0.0, 0.0, 0.0, 0.0, 0.0], [0.0, 0.0, 0.0, 0.0, 0.0, 0.0, 0.0, 0.0, 0.0, 0.0, 0.0, 0.0, 0.0, 0.0, 0.0, 0.0, 0.0, 0.0, 0.0, 0.0, 0.0, 0.0, 0.0, 0.0, 0.0, 0.0, 0.0, 0.0, 0.0, 0.0, 0.0, 0.0, 0.0, 0.0, 0.0, 0.0, 0.0, 0.0, 0.0, 0.0, 0.0, 0.0, 0.0, 0.0, 0.0, 0.0, 0.0, 0.0, 0.0, 0.0, 0.0, 0.0, 0.0, 0.0, 0.0, 0.0, 1.0, 0.0, 0.0, 0.0, 0.0, 0.0, 0.0, 0.0, 0.0, 0.0], [0.0, 0.0, 0.0, 0.0, 0.0, 0.0, 0.0, 0.0, 0.0, 0.0, 0.0, 0.0, 0.0, 0.0, 0.0, 0.0, 0.0, 0.0, 0.0, 0.0, 0.0, 0.0, 0.0, 0.0, 0.0, 0.0, 0.0, 0.0, 0.0, 0.0, 0.0, 0.0, 0.0, 0.0, 0.0, 0.0, 0.0, 0.0, 0.0, 0.0, 0.0, 0.0, 0.0, 0.0, 0.0, 0.0, 0.0, 0.0, 0.0, 0.0, 0.0, 0.0, 0.0, 0.0, 0.0, 0.0, 1.0, 0.0, 0.0, 0.0, 0.0, 0.0, 0.0, 0.0, 0.0, 0.0], [0.0, 0.0, 0.0, 0.0, 0.0, 0.0, 0.0, 0.0, 0.0, 0.0, 0.0, 0.0, 0.0, 0.0, 0.0, 0.0, 0.0, 0.0, 0.0, 0.0, 0.0, 0.0, 0.0, 0.0, 0.0, 0.0, 0.0, 0.0, 0.0, 0.0, 0.0, 0.0, 0.0, 0.0, 0.0, 0.0, 0.0, 0.0, 0.0, 0.0, 0.0, 0.0, 0.0, 0.0, 0.0, 0.0, 0.0, 0.0, 0.0, 0.0, 0.0, 0.0, 0.0, 0.0, 0.0, 0.0, 1.0, 0.0, 0.0, 0.0, 0.0, 0.0, 0.0, 0.0, 0.0, 0.0], [0.0, 0.0, 0.0, 0.0, 0.0, 0.0, 0.0, 0.0, 0.0, 0.0, 0.0, 0.0, 0.0, 0.0, 0.0, 0.0, 0.0, 0.0, 0.0, 0.0, 0.0, 0.0, 0.0, 0.0, 0.0, 0.0, 0.0, 0.0, 0.0, 0.0, 0.0, 0.0, 0.0, 0.0, 0.0, 0.0, 0.0, 0.0, 0.0, 0.0, 0.0, 0.0, 0.0, 0.0, 0.0, 0.0, 0.0, 0.0, 0.0, 0.0, 0.0, 0.0, 0.0, 0.0, 0.0, 0.0, 1.0, 0.0, 0.0, 0.0, 0.0, 0.0, 0.0, 0.0, 0.0, 0.0], [0.0, 0.0, 0.0, 0.0, 0.0, 0.0, 0.0, 0.0, 0.0, 0.0, 0.0, 0.0, 0.0, 0.0, 0.0, 0.0, 0.0, 0.0, 0.0, 0.0, 0.0, 0.0, 0.0, 0.0, 0.0, 0.0, 0.0, 0.0, 0.0, 0.0, 0.0, 0.0, 0.0, 0.0, 0.0, 0.0, 0.0, 0.0, 0.0, 0.0, 0.0, 0.0, 0.0, 0.0, 0.0, 0.0, 0.0, 0.0, 0.0, 0.0, 0.0, 0.0, 0.0, 0.0, 0.0, 0.0, 1.0, 0.0, 0.0, 0.0, 0.0, 0.0, 0.0, 0.0, 0.0, 0.0], [0.0, 0.0, 0.0, 0.0, 0.0, 0.0, 0.0, 0.0, 0.0, 0.0, 0.0, 0.0, 0.0, 0.0, 0.0, 0.0, 0.0, 0.0, 0.0, 0.0, 0.0, 0.0, 0.0, 0.0, 0.0, 0.0, 0.0, 0.0, 0.0, 0.0, 0.0, 0.0, 0.0, 0.0, 0.0, 0.0, 0.0, 0.0, 0.0, 0.0, 0.0, 0.0, 0.0, 0.0, 0.0, 0.0, 0.0, 0.0, 0.0, 0.0, 0.0, 0.0, 0.0, 0.0, 0.0, 0.0, 1.0, 0.0, 0.0, 0.0, 0.0, 0.0, 0.0, 0.0, 0.0, 0.0], [0.0, 0.0, 0.0, 0.0, 0.0, 0.0, 0.0, 0.0, 0.0, 0.0, 0.0, 0.0, 0.0, 0.0, 0.0, 0.0, 0.0, 0.0, 0.0, 0.0, 0.0, 0.0, 0.0, 0.0, 0.0, 0.0, 0.0, 0.0, 0.0, 0.0, 0.0, 0.0, 0.0, 0.0, 0.0, 0.0, 0.0, 0.0, 0.0, 0.0, 0.0, 0.0, 0.0, 0.0, 0.0, 0.0, 0.0, 0.0, 0.0, 0.0, 0.0, 0.0, 0.0, 0.0, 0.0, 0.0, 0.0, 1.0, 0.0, 0.0, 0.0, 0.0, 0.0, 0.0, 0.0, 0.0], [0.0, 0.0, 0.0, 0.0, 0.0, 0.0, 0.0, 0.0, 0.0, 0.0, 0.0, 0.0, 0.0, 0.0, 0.0, 0.0, 0.0, 0.0, 0.0, 0.0, 0.0, 0.0, 0.0, 0.0, 0.0, 0.0, 0.0, 0.0, 0.0, 0.0, 0.0, 0.0, 0.0, 0.0, 0.0, 0.0, 0.0, 0.0, 0.0, 0.0, 0.0, 0.0, 0.0, 0.0, 0.0, 0.0, 0.0, 0.0, 0.0, 0.0, 0.0, 0.0, 0.0, 0.0, 0.0, 0.0, 0.0, 1.0, 0.0, 0.0, 0.0, 0.0, 0.0, 0.0, 0.0, 0.0], [0.0, 0.0, 0.0, 0.0, 0.0, 0.0, 0.0, 0.0, 0.0, 0.0, 0.0, 0.0, 0.0, 0.0, 0.0, 0.0, 0.0, 0.0, 0.0, 0.0, 0.0, 0.0, 0.0, 0.0, 0.0, 0.0, 0.0, 0.0, 0.0, 0.0, 0.0, 0.0, 0.0, 0.0, 0.0, 0.0, 0.0, 0.0, 0.0, 0.0, 0.0, 0.0, 0.0, 0.0, 0.0, 0.0, 0.0, 0.0, 0.0, 0.0, 0.0, 0.0, 0.0, 0.0, 0.0, 0.0, 0.0, 1.0, 0.0, 0.0, 0.0, 0.0, 0.0, 0.0, 0.0, 0.0], [0.0, 0.0, 0.0, 0.0, 0.0, 0.0, 0.0, 0.0, 0.0, 0.0, 0.0, 0.0, 0.0, 0.0, 0.0, 0.0, 0.0, 0.0, 0.0, 0.0, 0.0, 0.0, 0.0, 0.0, 0.0, 0.0, 0.0, 0.0, 0.0, 0.0, 0.0, 0.0, 0.0, 0.0, 0.0, 0.0, 0.0, 0.0, 0.0, 0.0, 0.0, 0.0, 0.0, 0.0, 0.0, 0.0, 0.0, 0.0, 0.0, 0.0, 0.0, 0.0, 0.0, 0.0, 0.0, 0.0, 0.0, 1.0, 0.0, 0.0, 0.0, 0.0, 0.0, 0.0, 0.0, 0.0], [0.0, 0.0, 0.0, 0.0, 0.0, 0.0, 0.0, 0.0, 0.0, 0.0, 0.0, 0.0, 0.0, 0.0, 0.0, 0.0, 0.0, 0.0, 0.0, 0.0, 0.0, 0.0, 0.0, 0.0, 0.0, 0.0, 0.0, 0.0, 0.0, 0.0, 0.0, 0.0, 0.0, 0.0, 0.0, 0.0, 0.0, 0.0, 0.0, 0.0, 0.0, 0.0, 0.0, 0.0, 0.0, 0.0, 0.0, 0.0, 0.0, 0.0, 0.0, 0.0, 0.0, 0.0, 0.0, 0.0, 0.0, 1.0, 0.0, 0.0, 0.0, 0.0, 0.0, 0.0, 0.0, 0.0], [0.0, 0.0, 0.0, 0.0, 0.0, 0.0, 0.0, 0.0, 0.0, 0.0, 0.0, 0.0, 0.0, 0.0, 0.0, 0.0, 0.0, 0.0, 0.0, 0.0, 0.0, 0.0, 0.0, 0.0, 0.0, 0.0, 0.0, 0.0, 0.0, 0.0, 0.0, 0.0, 0.0, 0.0, 0.0, 0.0, 0.0, 0.0, 0.0, 0.0, 0.0, 0.0, 0.0, 0.0, 0.0, 0.0, 0.0, 0.0, 0.0, 0.0, 0.0, 0.0, 0.0, 0.0, 0.0, 0.0, 0.0, 1.0, 0.0, 0.0, 0.0, 0.0, 0.0, 0.0, 0.0, 0.0], [0.0, 0.0, 0.0, 0.0, 0.0, 0.0, 0.0, 0.0, 0.0, 0.0, 0.0, 0.0, 0.0, 0.0, 0.0, 0.0, 0.0, 0.0, 0.0, 0.0, 0.0, 0.0, 0.0, 0.0, 0.0, 0.0, 0.0, 0.0, 0.0, 0.0, 0.0, 0.0, 0.0, 0.0, 0.0, 0.0, 0.0, 0.0, 0.0, 0.0, 0.0, 0.0, 0.0, 0.0, 0.0, 0.0, 0.0, 0.0, 0.0, 0.0, 0.0, 0.0, 0.0, 0.0, 0.0, 0.0, 0.0, 1.0, 0.0, 0.0, 0.0, 0.0, 0.0, 0.0, 0.0, 0.0], [0.0, 0.0, 0.0, 0.0, 0.0, 0.0, 0.0, 0.0, 0.0, 0.0, 0.0, 0.0, 0.0, 0.0, 0.0, 0.0, 0.0, 0.0, 0.0, 0.0, 0.0, 0.0, 0.0, 0.0, 0.0, 0.0, 0.0, 0.0, 0.0, 0.0, 0.0, 0.0, 0.0, 0.0, 0.0, 0.0, 0.0, 0.0, 0.0, 0.0, 0.0, 0.0, 0.0, 0.0, 0.0, 0.0, 0.0, 0.0, 0.0, 0.0, 0.0, 0.0, 0.0, 0.0, 0.0, 0.0, 0.0, 0.0, 1.0, 0.0, 0.0, 0.0, 0.0, 0.0, 0.0, 0.0], [0.0, 0.0, 0.0, 0.0, 0.0, 0.0, 0.0, 0.0, 0.0, 0.0, 0.0, 0.0, 0.0, 0.0, 0.0, 0.0, 0.0, 0.0, 0.0, 0.0, 0.0, 0.0, 0.0, 0.0, 0.0, 0.0, 0.0, 0.0, 0.0, 0.0, 0.0, 0.0, 0.0, 0.0, 0.0, 0.0, 0.0, 0.0, 0.0, 0.0, 0.0, 0.0, 0.0, 0.0, 0.0, 0.0, 0.0, 0.0, 0.0, 0.0, 0.0, 0.0, 0.0, 0.0, 0.0, 0.0, 0.0, 0.0, 1.0, 0.0, 0.0, 0.0, 0.0, 0.0, 0.0, 0.0], [0.0, 0.0, 0.0, 0.0, 0.0, 0.0, 0.0, 0.0, 0.0, 0.0, 0.0, 0.0, 0.0, 0.0, 0.0, 0.0, 0.0, 0.0, 0.0, 0.0, 0.0, 0.0, 0.0, 0.0, 0.0, 0.0, 0.0, 0.0, 0.0, 0.0, 0.0, 0.0, 0.0, 0.0, 0.0, 0.0, 0.0, 0.0, 0.0, 0.0, 0.0, 0.0, 0.0, 0.0, 0.0, 0.0, 0.0, 0.0, 0.0, 0.0, 0.0, 0.0, 0.0, 0.0, 0.0, 0.0, 0.0, 0.0, 1.0, 0.0, 0.0, 0.0, 0.0, 0.0, 0.0, 0.0], [0.0, 0.0, 0.0, 0.0, 0.0, 0.0, 0.0, 0.0, 0.0, 0.0, 0.0, 0.0, 0.0, 0.0, 0.0, 0.0, 0.0, 0.0, 0.0, 0.0, 0.0, 0.0, 0.0, 0.0, 0.0, 0.0, 0.0, 0.0, 0.0, 0.0, 0.0, 0.0, 0.0, 0.0, 0.0, 0.0, 0.0, 0.0, 0.0, 0.0, 0.0, 0.0, 0.0, 0.0, 0.0, 0.0, 0.0, 0.0, 0.0, 0.0, 0.0, 0.0, 0.0, 0.0, 0.0, 0.0, 0.0, 0.0, 1.0, 0.0, 0.0, 0.0, 0.0, 0.0, 0.0, 0.0], [0.0, 0.0, 0.0, 0.0, 0.0, 0.0, 0.0, 0.0, 0.0, 0.0, 0.0, 0.0, 0.0, 0.0, 0.0, 0.0, 0.0, 0.0, 0.0, 0.0, 0.0, 0.0, 0.0, 0.0, 0.0, 0.0, 0.0, 0.0, 0.0, 0.0, 0.0, 0.0, 0.0, 0.0, 0.0, 0.0, 0.0, 0.0, 0.0, 0.0, 0.0, 0.0, 0.0, 0.0, 0.0, 0.0, 0.0, 0.0, 0.0, 0.0, 0.0, 0.0, 0.0, 0.0, 0.0, 0.0, 0.0, 0.0, 1.0, 0.0, 0.0, 0.0, 0.0, 0.0, 0.0, 0.0], [0.0, 0.0, 0.0, 0.0, 0.0, 0.0, 0.0, 0.0, 0.0, 0.0, 0.0, 0.0, 0.0, 0.0, 0.0, 0.0, 0.0, 0.0, 0.0, 0.0, 0.0, 0.0, 0.0, 0.0, 0.0, 0.0, 0.0, 0.0, 0.0, 0.0, 0.0, 0.0, 0.0, 0.0, 0.0, 0.0, 0.0, 0.0, 0.0, 0.0, 0.0, 0.0, 0.0, 0.0, 0.0, 0.0, 0.0, 0.0, 0.0, 0.0, 0.0, 0.0, 0.0, 0.0, 0.0, 0.0, 0.0, 0.0, 1.0, 0.0, 0.0, 0.0, 0.0, 0.0, 0.0, 0.0], [0.0, 0.0, 0.0, 0.0, 0.0, 0.0, 0.0, 0.0, 0.0, 0.0, 0.0, 0.0, 0.0, 0.0, 0.0, 0.0, 0.0, 0.0, 0.0, 0.0, 0.0, 0.0, 0.0, 0.0, 0.0, 0.0, 0.0, 0.0, 0.0, 0.0, 0.0, 0.0, 0.0, 0.0, 0.0, 0.0, 0.0, 0.0, 0.0, 0.0, 0.0, 0.0, 0.0, 0.0, 0.0, 0.0, 0.0, 0.0, 0.0, 0.0, 0.0, 0.0, 0.0, 0.0, 0.0, 0.0, 0.0, 0.0, 1.0, 0.0, 0.0, 0.0, 0.0, 0.0, 0.0, 0.0], [0.0, 0.0, 0.0, 0.0, 0.0, 0.0, 0.0, 0.0, 0.0, 0.0, 0.0, 0.0, 0.0, 0.0, 0.0, 0.0, 0.0, 0.0, 0.0, 0.0, 0.0, 0.0, 0.0, 0.0, 0.0, 0.0, 0.0, 0.0, 0.0, 0.0, 0.0, 0.0, 0.0, 0.0, 0.0, 0.0, 0.0, 0.0, 0.0, 0.0, 0.0, 0.0, 0.0, 0.0, 0.0, 0.0, 0.0, 0.0, 0.0, 0.0, 0.0, 0.0, 0.0, 0.0, 0.0, 0.0, 0.0, 0.0, 0.0, 1.0, 0.0, 0.0, 0.0, 0.0, 0.0, 0.0], [0.0, 0.0, 0.0, 0.0, 0.0, 0.0, 0.0, 0.0, 0.0, 0.0, 0.0, 0.0, 0.0, 0.0, 0.0, 0.0, 0.0, 0.0, 0.0, 0.0, 0.0, 0.0, 0.0, 0.0, 0.0, 0.0, 0.0, 0.0, 0.0, 0.0, 0.0, 0.0, 0.0, 0.0, 0.0, 0.0, 0.0, 0.0, 0.0, 0.0, 0.0, 0.0, 0.0, 0.0, 0.0, 0.0, 0.0, 0.0, 0.0, 0.0, 0.0, 0.0, 0.0, 0.0, 0.0, 0.0, 0.0, 0.0, 0.0, 1.0, 0.0, 0.0, 0.0, 0.0, 0.0, 0.0], [0.0, 0.0, 0.0, 0.0, 0.0, 0.0, 0.0, 0.0, 0.0, 0.0, 0.0, 0.0, 0.0, 0.0, 0.0, 0.0, 0.0, 0.0, 0.0, 0.0, 0.0, 0.0, 0.0, 0.0, 0.0, 0.0, 0.0, 0.0, 0.0, 0.0, 0.0, 0.0, 0.0, 0.0, 0.0, 0.0, 0.0, 0.0, 0.0, 0.0, 0.0, 0.0, 0.0, 0.0, 0.0, 0.0, 0.0, 0.0, 0.0, 0.0, 0.0, 0.0, 0.0, 0.0, 0.0, 0.0, 0.0, 0.0, 0.0, 1.0, 0.0, 0.0, 0.0, 0.0, 0.0, 0.0], [0.0, 0.0, 0.0, 0.0, 0.0, 0.0, 0.0, 0.0, 0.0, 0.0, 0.0, 0.0, 0.0, 0.0, 0.0, 0.0, 0.0, 0.0, 0.0, 0.0, 0.0, 0.0, 0.0, 0.0, 0.0, 0.0, 0.0, 0.0, 0.0, 0.0, 0.0, 0.0, 0.0, 0.0, 0.0, 0.0, 0.0, 0.0, 0.0, 0.0, 0.0, 0.0, 0.0, 0.0, 0.0, 0.0, 0.0, 0.0, 0.0, 0.0, 0.0, 0.0, 0.0, 0.0, 0.0, 0.0, 0.0, 0.0, 0.0, 1.0, 0.0, 0.0, 0.0, 0.0, 0.0, 0.0], [0.0, 0.0, 0.0, 0.0, 0.0, 0.0, 0.0, 0.0, 0.0, 0.0, 0.0, 0.0, 0.0, 0.0, 0.0, 0.0, 0.0, 0.0, 0.0, 0.0, 0.0, 0.0, 0.0, 0.0, 0.0, 0.0, 0.0, 0.0, 0.0, 0.0, 0.0, 0.0, 0.0, 0.0, 0.0, 0.0, 0.0, 0.0, 0.0, 0.0, 0.0, 0.0, 0.0, 0.0, 0.0, 0.0, 0.0, 0.0, 0.0, 0.0, 0.0, 0.0, 0.0, 0.0, 0.0, 0.0, 0.0, 0.0, 0.0, 1.0, 0.0, 0.0, 0.0, 0.0, 0.0, 0.0], [0.0, 0.0, 0.0, 0.0, 0.0, 0.0, 0.0, 0.0, 0.0, 0.0, 0.0, 0.0, 0.0, 0.0, 0.0, 0.0, 0.0, 0.0, 0.0, 0.0, 0.0, 0.0, 0.0, 0.0, 0.0, 0.0, 0.0, 0.0, 0.0, 0.0, 0.0, 0.0, 0.0, 0.0, 0.0, 0.0, 0.0, 0.0, 0.0, 0.0, 0.0, 0.0, 0.0, 0.0, 0.0, 0.0, 0.0, 0.0, 0.0, 0.0, 0.0, 0.0, 0.0, 0.0, 0.0, 0.0, 0.0, 0.0, 0.0, 1.0, 0.0, 0.0, 0.0, 0.0, 0.0, 0.0], [0.0, 0.0, 0.0, 0.0, 0.0, 0.0, 0.0, 0.0, 0.0, 0.0, 0.0, 0.0, 0.0, 0.0, 0.0, 0.0, 0.0, 0.0, 0.0, 0.0, 0.0, 0.0, 0.0, 0.0, 0.0, 0.0, 0.0, 0.0, 0.0, 0.0, 0.0, 0.0, 0.0, 0.0, 0.0, 0.0, 0.0, 0.0, 0.0, 0.0, 0.0, 0.0, 0.0, 0.0, 0.0, 0.0, 0.0, 0.0, 0.0, 0.0, 0.0, 0.0, 0.0, 0.0, 0.0, 0.0, 0.0, 0.0, 0.0, 1.0, 0.0, 0.0, 0.0, 0.0, 0.0, 0.0], [0.0, 0.0, 0.0, 0.0, 0.0, 0.0, 0.0, 0.0, 0.0, 0.0, 0.0, 0.0, 0.0, 0.0, 0.0, 0.0, 0.0, 0.0, 0.0, 0.0, 0.0, 0.0, 0.0, 0.0, 0.0, 0.0, 0.0, 0.0, 0.0, 0.0, 0.0, 0.0, 0.0, 0.0, 0.0, 0.0, 0.0, 0.0, 0.0, 0.0, 0.0, 0.0, 0.0, 0.0, 0.0, 0.0, 0.0, 0.0, 0.0, 0.0, 0.0, 0.0, 0.0, 0.0, 0.0, 0.0, 0.0, 0.0, 0.0, 0.0, 1.0, 0.0, 0.0, 0.0, 0.0, 0.0], [0.0, 0.0, 0.0, 0.0, 0.0, 0.0, 0.0, 0.0, 0.0, 0.0, 0.0, 0.0, 0.0, 0.0, 0.0, 0.0, 0.0, 0.0, 0.0, 0.0, 0.0, 0.0, 0.0, 0.0, 0.0, 0.0, 0.0, 0.0, 0.0, 0.0, 0.0, 0.0, 0.0, 0.0, 0.0, 0.0, 0.0, 0.0, 0.0, 0.0, 0.0, 0.0, 0.0, 0.0, 0.0, 0.0, 0.0, 0.0, 0.0, 0.0, 0.0, 0.0, 0.0, 0.0, 0.0, 0.0, 0.0, 0.0, 0.0, 0.0, 1.0, 0.0, 0.0, 0.0, 0.0, 0.0], [0.0, 0.0, 0.0, 0.0, 0.0, 0.0, 0.0, 0.0, 0.0, 0.0, 0.0, 0.0, 0.0, 0.0, 0.0, 0.0, 0.0, 0.0, 0.0, 0.0, 0.0, 0.0, 0.0, 0.0, 0.0, 0.0, 0.0, 0.0, 0.0, 0.0, 0.0, 0.0, 0.0, 0.0, 0.0, 0.0, 0.0, 0.0, 0.0, 0.0, 0.0, 0.0, 0.0, 0.0, 0.0, 0.0, 0.0, 0.0, 0.0, 0.0, 0.0, 0.0, 0.0, 0.0, 0.0, 0.0, 0.0, 0.0, 0.0, 0.0, 1.0, 0.0, 0.0, 0.0, 0.0, 0.0], [0.0, 0.0, 0.0, 0.0, 0.0, 0.0, 0.0, 0.0, 0.0, 0.0, 0.0, 0.0, 0.0, 0.0, 0.0, 0.0, 0.0, 0.0, 0.0, 0.0, 0.0, 0.0, 0.0, 0.0, 0.0, 0.0, 0.0, 0.0, 0.0, 0.0, 0.0, 0.0, 0.0, 0.0, 0.0, 0.0, 0.0, 0.0, 0.0, 0.0, 0.0, 0.0, 0.0, 0.0, 0.0, 0.0, 0.0, 0.0, 0.0, 0.0, 0.0, 0.0, 0.0, 0.0, 0.0, 0.0, 0.0, 0.0, 0.0, 0.0, 1.0, 0.0, 0.0, 0.0, 0.0, 0.0], [0.0, 0.0, 0.0, 0.0, 0.0, 0.0, 0.0, 0.0, 0.0, 0.0, 0.0, 0.0, 0.0, 0.0, 0.0, 0.0, 0.0, 0.0, 0.0, 0.0, 0.0, 0.0, 0.0, 0.0, 0.0, 0.0, 0.0, 0.0, 0.0, 0.0, 0.0, 0.0, 0.0, 0.0, 0.0, 0.0, 0.0, 0.0, 0.0, 0.0, 0.0, 0.0, 0.0, 0.0, 0.0, 0.0, 0.0, 0.0, 0.0, 0.0, 0.0, 0.0, 0.0, 0.0, 0.0, 0.0, 0.0, 0.0, 0.0, 0.0, 1.0, 0.0, 0.0, 0.0, 0.0, 0.0], [0.0, 0.0, 0.0, 0.0, 0.0, 0.0, 0.0, 0.0, 0.0, 0.0, 0.0, 0.0, 0.0, 0.0, 0.0, 0.0, 0.0, 0.0, 0.0, 0.0, 0.0, 0.0, 0.0, 0.0, 0.0, 0.0, 0.0, 0.0, 0.0, 0.0, 0.0, 0.0, 0.0, 0.0, 0.0, 0.0, 0.0, 0.0, 0.0, 0.0, 0.0, 0.0, 0.0, 0.0, 0.0, 0.0, 0.0, 0.0, 0.0, 0.0, 0.0, 0.0, 0.0, 0.0, 0.0, 0.0, 0.0, 0.0, 0.0, 0.0, 1.0, 0.0, 0.0, 0.0, 0.0, 0.0], [0.0, 0.0, 0.0, 0.0, 0.0, 0.0, 0.0, 0.0, 0.0, 0.0, 0.0, 0.0, 0.0, 0.0, 0.0, 0.0, 0.0, 0.0, 0.0, 0.0, 0.0, 0.0, 0.0, 0.0, 0.0, 0.0, 0.0, 0.0, 0.0, 0.0, 0.0, 0.0, 0.0, 0.0, 0.0, 0.0, 0.0, 0.0, 0.0, 0.0, 0.0, 0.0, 0.0, 0.0, 0.0, 0.0, 0.0, 0.0, 0.0, 0.0, 0.0, 0.0, 0.0, 0.0, 0.0, 0.0, 0.0, 0.0, 0.0, 0.0, 1.0, 0.0, 0.0, 0.0, 0.0, 0.0], [0.0, 0.0, 0.0, 0.0, 0.0, 0.0, 0.0, 0.0, 0.0, 0.0, 0.0, 0.0, 0.0, 0.0, 0.0, 0.0, 0.0, 0.0, 0.0, 0.0, 0.0, 0.0, 0.0, 0.0, 0.0, 0.0, 0.0, 0.0, 0.0, 0.0, 0.0, 0.0, 0.0, 0.0, 0.0, 0.0, 0.0, 0.0, 0.0, 0.0, 0.0, 0.0, 0.0, 0.0, 0.0, 0.0, 0.0, 0.0, 0.0, 0.0, 0.0, 0.0, 0.0, 0.0, 0.0, 0.0, 0.0, 0.0, 0.0, 0.0, 0.0, 1.0, 0.0, 0.0, 0.0, 0.0], [0.0, 0.0, 0.0, 0.0, 0.0, 0.0, 0.0, 0.0, 0.0, 0.0, 0.0, 0.0, 0.0, 0.0, 0.0, 0.0, 0.0, 0.0, 0.0, 0.0, 0.0, 0.0, 0.0, 0.0, 0.0, 0.0, 0.0, 0.0, 0.0, 0.0, 0.0, 0.0, 0.0, 0.0, 0.0, 0.0, 0.0, 0.0, 0.0, 0.0, 0.0, 0.0, 0.0, 0.0, 0.0, 0.0, 0.0, 0.0, 0.0, 0.0, 0.0, 0.0, 0.0, 0.0, 0.0, 0.0, 0.0, 0.0, 0.0, 0.0, 0.0, 1.0, 0.0, 0.0, 0.0, 0.0], [0.0, 0.0, 0.0, 0.0, 0.0, 0.0, 0.0, 0.0, 0.0, 0.0, 0.0, 0.0, 0.0, 0.0, 0.0, 0.0, 0.0, 0.0, 0.0, 0.0, 0.0, 0.0, 0.0, 0.0, 0.0, 0.0, 0.0, 0.0, 0.0, 0.0, 0.0, 0.0, 0.0, 0.0, 0.0, 0.0, 0.0, 0.0, 0.0, 0.0, 0.0, 0.0, 0.0, 0.0, 0.0, 0.0, 0.0, 0.0, 0.0, 0.0, 0.0, 0.0, 0.0, 0.0, 0.0, 0.0, 0.0, 0.0, 0.0, 0.0, 0.0, 1.0, 0.0, 0.0, 0.0, 0.0], [0.0, 0.0, 0.0, 0.0, 0.0, 0.0, 0.0, 0.0, 0.0, 0.0, 0.0, 0.0, 0.0, 0.0, 0.0, 0.0, 0.0, 0.0, 0.0, 0.0, 0.0, 0.0, 0.0, 0.0, 0.0, 0.0, 0.0, 0.0, 0.0, 0.0, 0.0, 0.0, 0.0, 0.0, 0.0, 0.0, 0.0, 0.0, 0.0, 0.0, 0.0, 0.0, 0.0, 0.0, 0.0, 0.0, 0.0, 0.0, 0.0, 0.0, 0.0, 0.0, 0.0, 0.0, 0.0, 0.0, 0.0, 0.0, 0.0, 0.0, 0.0, 1.0, 0.0, 0.0, 0.0, 0.0], [0.0, 0.0, 0.0, 0.0, 0.0, 0.0, 0.0, 0.0, 0.0, 0.0, 0.0, 0.0, 0.0, 0.0, 0.0, 0.0, 0.0, 0.0, 0.0, 0.0, 0.0, 0.0, 0.0, 0.0, 0.0, 0.0, 0.0, 0.0, 0.0, 0.0, 0.0, 0.0, 0.0, 0.0, 0.0, 0.0, 0.0, 0.0, 0.0, 0.0, 0.0, 0.0, 0.0, 0.0, 0.0, 0.0, 0.0, 0.0, 0.0, 0.0, 0.0, 0.0, 0.0, 0.0, 0.0, 0.0, 0.0, 0.0, 0.0, 0.0, 0.0, 1.0, 0.0, 0.0, 0.0, 0.0], [0.0, 0.0, 0.0, 0.0, 0.0, 0.0, 0.0, 0.0, 0.0, 0.0, 0.0, 0.0, 0.0, 0.0, 0.0, 0.0, 0.0, 0.0, 0.0, 0.0, 0.0, 0.0, 0.0, 0.0, 0.0, 0.0, 0.0, 0.0, 0.0, 0.0, 0.0, 0.0, 0.0, 0.0, 0.0, 0.0, 0.0, 0.0, 0.0, 0.0, 0.0, 0.0, 0.0, 0.0, 0.0, 0.0, 0.0, 0.0, 0.0, 0.0, 0.0, 0.0, 0.0, 0.0, 0.0, 0.0, 0.0, 0.0, 0.0, 0.0, 0.0, 1.0, 0.0, 0.0, 0.0, 0.0], [0.0, 0.0, 0.0, 0.0, 0.0, 0.0, 0.0, 0.0, 0.0, 0.0, 0.0, 0.0, 0.0, 0.0, 0.0, 0.0, 0.0, 0.0, 0.0, 0.0, 0.0, 0.0, 0.0, 0.0, 0.0, 0.0, 0.0, 0.0, 0.0, 0.0, 0.0, 0.0, 0.0, 0.0, 0.0, 0.0, 0.0, 0.0, 0.0, 0.0, 0.0, 0.0, 0.0, 0.0, 0.0, 0.0, 0.0, 0.0, 0.0, 0.0, 0.0, 0.0, 0.0, 0.0, 0.0, 0.0, 0.0, 0.0, 0.0, 0.0, 0.0, 1.0, 0.0, 0.0, 0.0, 0.0], [0.0, 0.0, 0.0, 0.0, 0.0, 0.0, 0.0, 0.0, 0.0, 0.0, 0.0, 0.0, 0.0, 0.0, 0.0, 0.0, 0.0, 0.0, 0.0, 0.0, 0.0, 0.0, 0.0, 0.0, 0.0, 0.0, 0.0, 0.0, 0.0, 0.0, 0.0, 0.0, 0.0, 0.0, 0.0, 0.0, 0.0, 0.0, 0.0, 0.0, 0.0, 0.0, 0.0, 0.0, 0.0, 0.0, 0.0, 0.0, 0.0, 0.0, 0.0, 0.0, 0.0, 0.0, 0.0, 0.0, 0.0, 0.0, 0.0, 0.0, 0.0, 0.0, 1.0, 0.0, 0.0, 0.0], [0.0, 0.0, 0.0, 0.0, 0.0, 0.0, 0.0, 0.0, 0.0, 0.0, 0.0, 0.0, 0.0, 0.0, 0.0, 0.0, 0.0, 0.0, 0.0, 0.0, 0.0, 0.0, 0.0, 0.0, 0.0, 0.0, 0.0, 0.0, 0.0, 0.0, 0.0, 0.0, 0.0, 0.0, 0.0, 0.0, 0.0, 0.0, 0.0, 0.0, 0.0, 0.0, 0.0, 0.0, 0.0, 0.0, 0.0, 0.0, 0.0, 0.0, 0.0, 0.0, 0.0, 0.0, 0.0, 0.0, 0.0, 0.0, 0.0, 0.0, 0.0, 0.0, 1.0, 0.0, 0.0, 0.0], [0.0, 0.0, 0.0, 0.0, 0.0, 0.0, 0.0, 0.0, 0.0, 0.0, 0.0, 0.0, 0.0, 0.0, 0.0, 0.0, 0.0, 0.0, 0.0, 0.0, 0.0, 0.0, 0.0, 0.0, 0.0, 0.0, 0.0, 0.0, 0.0, 0.0, 0.0, 0.0, 0.0, 0.0, 0.0, 0.0, 0.0, 0.0, 0.0, 0.0, 0.0, 0.0, 0.0, 0.0, 0.0, 0.0, 0.0, 0.0, 0.0, 0.0, 0.0, 0.0, 0.0, 0.0, 0.0, 0.0, 0.0, 0.0, 0.0, 0.0, 0.0, 0.0, 1.0, 0.0, 0.0, 0.0], [0.0, 0.0, 0.0, 0.0, 0.0, 0.0, 0.0, 0.0, 0.0, 0.0, 0.0, 0.0, 0.0, 0.0, 0.0, 0.0, 0.0, 0.0, 0.0, 0.0, 0.0, 0.0, 0.0, 0.0, 0.0, 0.0, 0.0, 0.0, 0.0, 0.0, 0.0, 0.0, 0.0, 0.0, 0.0, 0.0, 0.0, 0.0, 0.0, 0.0, 0.0, 0.0, 0.0, 0.0, 0.0, 0.0, 0.0, 0.0, 0.0, 0.0, 0.0, 0.0, 0.0, 0.0, 0.0, 0.0, 0.0, 0.0, 0.0, 0.0, 0.0, 0.0, 1.0, 0.0, 0.0, 0.0], [0.0, 0.0, 0.0, 0.0, 0.0, 0.0, 0.0, 0.0, 0.0, 0.0, 0.0, 0.0, 0.0, 0.0, 0.0, 0.0, 0.0, 0.0, 0.0, 0.0, 0.0, 0.0, 0.0, 0.0, 0.0, 0.0, 0.0, 0.0, 0.0, 0.0, 0.0, 0.0, 0.0, 0.0, 0.0, 0.0, 0.0, 0.0, 0.0, 0.0, 0.0, 0.0, 0.0, 0.0, 0.0, 0.0, 0.0, 0.0, 0.0, 0.0, 0.0, 0.0, 0.0, 0.0, 0.0, 0.0, 0.0, 0.0, 0.0, 0.0, 0.0, 0.0, 1.0, 0.0, 0.0, 0.0], [0.0, 0.0, 0.0, 0.0, 0.0, 0.0, 0.0, 0.0, 0.0, 0.0, 0.0, 0.0, 0.0, 0.0, 0.0, 0.0, 0.0, 0.0, 0.0, 0.0, 0.0, 0.0, 0.0, 0.0, 0.0, 0.0, 0.0, 0.0, 0.0, 0.0, 0.0, 0.0, 0.0, 0.0, 0.0, 0.0, 0.0, 0.0, 0.0, 0.0, 0.0, 0.0, 0.0, 0.0, 0.0, 0.0, 0.0, 0.0, 0.0, 0.0, 0.0, 0.0, 0.0, 0.0, 0.0, 0.0, 0.0, 0.0, 0.0, 0.0, 0.0, 0.0, 1.0, 0.0, 0.0, 0.0], [0.0, 0.0, 0.0, 0.0, 0.0, 0.0, 0.0, 0.0, 0.0, 0.0, 0.0, 0.0, 0.0, 0.0, 0.0, 0.0, 0.0, 0.0, 0.0, 0.0, 0.0, 0.0, 0.0, 0.0, 0.0, 0.0, 0.0, 0.0, 0.0, 0.0, 0.0, 0.0, 0.0, 0.0, 0.0, 0.0, 0.0, 0.0, 0.0, 0.0, 0.0, 0.0, 0.0, 0.0, 0.0, 0.0, 0.0, 0.0, 0.0, 0.0, 0.0, 0.0, 0.0, 0.0, 0.0, 0.0, 0.0, 0.0, 0.0, 0.0, 0.0, 0.0, 1.0, 0.0, 0.0, 0.0], [0.0, 0.0, 0.0, 0.0, 0.0, 0.0, 0.0, 0.0, 0.0, 0.0, 0.0, 0.0, 0.0, 0.0, 0.0, 0.0, 0.0, 0.0, 0.0, 0.0, 0.0, 0.0, 0.0, 0.0, 0.0, 0.0, 0.0, 0.0, 0.0, 0.0, 0.0, 0.0, 0.0, 0.0, 0.0, 0.0, 0.0, 0.0, 0.0, 0.0, 0.0, 0.0, 0.0, 0.0, 0.0, 0.0, 0.0, 0.0, 0.0, 0.0, 0.0, 0.0, 0.0, 0.0, 0.0, 0.0, 0.0, 0.0, 0.0, 0.0, 0.0, 0.0, 0.0, 1.0, 0.0, 0.0], [0.0, 0.0, 0.0, 0.0, 0.0, 0.0, 0.0, 0.0, 0.0, 0.0, 0.0, 0.0, 0.0, 0.0, 0.0, 0.0, 0.0, 0.0, 0.0, 0.0, 0.0, 0.0, 0.0, 0.0, 0.0, 0.0, 0.0, 0.0, 0.0, 0.0, 0.0, 0.0, 0.0, 0.0, 0.0, 0.0, 0.0, 0.0, 0.0, 0.0, 0.0, 0.0, 0.0, 0.0, 0.0, 0.0, 0.0, 0.0, 0.0, 0.0, 0.0, 0.0, 0.0, 0.0, 0.0, 0.0, 0.0, 0.0, 0.0, 0.0, 0.0, 0.0, 0.0, 1.0, 0.0, 0.0], [0.0, 0.0, 0.0, 0.0, 0.0, 0.0, 0.0, 0.0, 0.0, 0.0, 0.0, 0.0, 0.0, 0.0, 0.0, 0.0, 0.0, 0.0, 0.0, 0.0, 0.0, 0.0, 0.0, 0.0, 0.0, 0.0, 0.0, 0.0, 0.0, 0.0, 0.0, 0.0, 0.0, 0.0, 0.0, 0.0, 0.0, 0.0, 0.0, 0.0, 0.0, 0.0, 0.0, 0.0, 0.0, 0.0, 0.0, 0.0, 0.0, 0.0, 0.0, 0.0, 0.0, 0.0, 0.0, 0.0, 0.0, 0.0, 0.0, 0.0, 0.0, 0.0, 0.0, 1.0, 0.0, 0.0], [0.0, 0.0, 0.0, 0.0, 0.0, 0.0, 0.0, 0.0, 0.0, 0.0, 0.0, 0.0, 0.0, 0.0, 0.0, 0.0, 0.0, 0.0, 0.0, 0.0, 0.0, 0.0, 0.0, 0.0, 0.0, 0.0, 0.0, 0.0, 0.0, 0.0, 0.0, 0.0, 0.0, 0.0, 0.0, 0.0, 0.0, 0.0, 0.0, 0.0, 0.0, 0.0, 0.0, 0.0, 0.0, 0.0, 0.0, 0.0, 0.0, 0.0, 0.0, 0.0, 0.0, 0.0, 0.0, 0.0, 0.0, 0.0, 0.0, 0.0, 0.0, 0.0, 0.0, 1.0, 0.0, 0.0], [0.0, 0.0, 0.0, 0.0, 0.0, 0.0, 0.0, 0.0, 0.0, 0.0, 0.0, 0.0, 0.0, 0.0, 0.0, 0.0, 0.0, 0.0, 0.0, 0.0, 0.0, 0.0, 0.0, 0.0, 0.0, 0.0, 0.0, 0.0, 0.0, 0.0, 0.0, 0.0, 0.0, 0.0, 0.0, 0.0, 0.0, 0.0, 0.0, 0.0, 0.0, 0.0, 0.0, 0.0, 0.0, 0.0, 0.0, 0.0, 0.0, 0.0, 0.0, 0.0, 0.0, 0.0, 0.0, 0.0, 0.0, 0.0, 0.0, 0.0, 0.0, 0.0, 0.0, 1.0, 0.0, 0.0], [0.0, 0.0, 0.0, 0.0, 0.0, 0.0, 0.0, 0.0, 0.0, 0.0, 0.0, 0.0, 0.0, 0.0, 0.0, 0.0, 0.0, 0.0, 0.0, 0.0, 0.0, 0.0, 0.0, 0.0, 0.0, 0.0, 0.0, 0.0, 0.0, 0.0, 0.0, 0.0, 0.0, 0.0, 0.0, 0.0, 0.0, 0.0, 0.0, 0.0, 0.0, 0.0, 0.0, 0.0, 0.0, 0.0, 0.0, 0.0, 0.0, 0.0, 0.0, 0.0, 0.0, 0.0, 0.0, 0.0, 0.0, 0.0, 0.0, 0.0, 0.0, 0.0, 0.0, 1.0, 0.0, 0.0], [0.0, 0.0, 0.0, 0.0, 0.0, 0.0, 0.0, 0.0, 0.0, 0.0, 0.0, 0.0, 0.0, 0.0, 0.0, 0.0, 0.0, 0.0, 0.0, 0.0, 0.0, 0.0, 0.0, 0.0, 0.0, 0.0, 0.0, 0.0, 0.0, 0.0, 0.0, 0.0, 0.0, 0.0, 0.0, 0.0, 0.0, 0.0, 0.0, 0.0, 0.0, 0.0, 0.0, 0.0, 0.0, 0.0, 0.0, 0.0, 0.0, 0.0, 0.0, 0.0, 0.0, 0.0, 0.0, 0.0, 0.0, 0.0, 0.0, 0.0, 0.0, 0.0, 0.0, 1.0, 0.0, 0.0], [0.0, 0.0, 0.0, 0.0, 0.0, 0.0, 0.0, 0.0, 0.0, 0.0, 0.0, 0.0, 0.0, 0.0, 0.0, 0.0, 0.0, 0.0, 0.0, 0.0, 0.0, 0.0, 0.0, 0.0, 0.0, 0.0, 0.0, 0.0, 0.0, 0.0, 0.0, 0.0, 0.0, 0.0, 0.0, 0.0, 0.0, 0.0, 0.0, 0.0, 0.0, 0.0, 0.0, 0.0, 0.0, 0.0, 0.0, 0.0, 0.0, 0.0, 0.0, 0.0, 0.0, 0.0, 0.0, 0.0, 0.0, 0.0, 0.0, 0.0, 0.0, 0.0, 0.0, 0.0, 1.0, 0.0], [0.0, 0.0, 0.0, 0.0, 0.0, 0.0, 0.0, 0.0, 0.0, 0.0, 0.0, 0.0, 0.0, 0.0, 0.0, 0.0, 0.0, 0.0, 0.0, 0.0, 0.0, 0.0, 0.0, 0.0, 0.0, 0.0, 0.0, 0.0, 0.0, 0.0, 0.0, 0.0, 0.0, 0.0, 0.0, 0.0, 0.0, 0.0, 0.0, 0.0, 0.0, 0.0, 0.0, 0.0, 0.0, 0.0, 0.0, 0.0, 0.0, 0.0, 0.0, 0.0, 0.0, 0.0, 0.0, 0.0, 0.0, 0.0, 0.0, 0.0, 0.0, 0.0, 0.0, 0.0, 1.0, 0.0], [0.0, 0.0, 0.0, 0.0, 0.0, 0.0, 0.0, 0.0, 0.0, 0.0, 0.0, 0.0, 0.0, 0.0, 0.0, 0.0, 0.0, 0.0, 0.0, 0.0, 0.0, 0.0, 0.0, 0.0, 0.0, 0.0, 0.0, 0.0, 0.0, 0.0, 0.0, 0.0, 0.0, 0.0, 0.0, 0.0, 0.0, 0.0, 0.0, 0.0, 0.0, 0.0, 0.0, 0.0, 0.0, 0.0, 0.0, 0.0, 0.0, 0.0, 0.0, 0.0, 0.0, 0.0, 0.0, 0.0, 0.0, 0.0, 0.0, 0.0, 0.0, 0.0, 0.0, 0.0, 1.0, 0.0], [0.0, 0.0, 0.0, 0.0, 0.0, 0.0, 0.0, 0.0, 0.0, 0.0, 0.0, 0.0, 0.0, 0.0, 0.0, 0.0, 0.0, 0.0, 0.0, 0.0, 0.0, 0.0, 0.0, 0.0, 0.0, 0.0, 0.0, 0.0, 0.0, 0.0, 0.0, 0.0, 0.0, 0.0, 0.0, 0.0, 0.0, 0.0, 0.0, 0.0, 0.0, 0.0, 0.0, 0.0, 0.0, 0.0, 0.0, 0.0, 0.0, 0.0, 0.0, 0.0, 0.0, 0.0, 0.0, 0.0, 0.0, 0.0, 0.0, 0.0, 0.0, 0.0, 0.0, 0.0, 1.0, 0.0], [0.0, 0.0, 0.0, 0.0, 0.0, 0.0, 0.0, 0.0, 0.0, 0.0, 0.0, 0.0, 0.0, 0.0, 0.0, 0.0, 0.0, 0.0, 0.0, 0.0, 0.0, 0.0, 0.0, 0.0, 0.0, 0.0, 0.0, 0.0, 0.0, 0.0, 0.0, 0.0, 0.0, 0.0, 0.0, 0.0, 0.0, 0.0, 0.0, 0.0, 0.0, 0.0, 0.0, 0.0, 0.0, 0.0, 0.0, 0.0, 0.0, 0.0, 0.0, 0.0, 0.0, 0.0, 0.0, 0.0, 0.0, 0.0, 0.0, 0.0, 0.0, 0.0, 0.0, 0.0, 1.0, 0.0], [0.0, 0.0, 0.0, 0.0, 0.0, 0.0, 0.0, 0.0, 0.0, 0.0, 0.0, 0.0, 0.0, 0.0, 0.0, 0.0, 0.0, 0.0, 0.0, 0.0, 0.0, 0.0, 0.0, 0.0, 0.0, 0.0, 0.0, 0.0, 0.0, 0.0, 0.0, 0.0, 0.0, 0.0, 0.0, 0.0, 0.0, 0.0, 0.0, 0.0, 0.0, 0.0, 0.0, 0.0, 0.0, 0.0, 0.0, 0.0, 0.0, 0.0, 0.0, 0.0, 0.0, 0.0, 0.0, 0.0, 0.0, 0.0, 0.0, 0.0, 0.0, 0.0, 0.0, 0.0, 1.0, 0.0], [0.0, 0.0, 0.0, 0.0, 0.0, 0.0, 0.0, 0.0, 0.0, 0.0, 0.0, 0.0, 0.0, 0.0, 0.0, 0.0, 0.0, 0.0, 0.0, 0.0, 0.0, 0.0, 0.0, 0.0, 0.0, 0.0, 0.0, 0.0, 0.0, 0.0, 0.0, 0.0, 0.0, 0.0, 0.0, 0.0, 0.0, 0.0, 0.0, 0.0, 0.0, 0.0, 0.0, 0.0, 0.0, 0.0, 0.0, 0.0, 0.0, 0.0, 0.0, 0.0, 0.0, 0.0, 0.0, 0.0, 0.0, 0.0, 0.0, 0.0, 0.0, 0.0, 0.0, 0.0, 1.0, 0.0], [0.0, 0.0, 0.0, 0.0, 0.0, 0.0, 0.0, 0.0, 0.0, 0.0, 0.0, 0.0, 0.0, 0.0, 0.0, 0.0, 0.0, 0.0, 0.0, 0.0, 0.0, 0.0, 0.0, 0.0, 0.0, 0.0, 0.0, 0.0, 0.0, 0.0, 0.0, 0.0, 0.0, 0.0, 0.0, 0.0, 0.0, 0.0, 0.0, 0.0, 0.0, 0.0, 0.0, 0.0, 0.0, 0.0, 0.0, 0.0, 0.0, 0.0, 0.0, 0.0, 0.0, 0.0, 0.0, 0.0, 0.0, 0.0, 0.0, 0.0, 0.0, 0.0, 0.0, 0.0, 0.0, 1.0], [0.0, 0.0, 0.0, 0.0, 0.0, 0.0, 0.0, 0.0, 0.0, 0.0, 0.0, 0.0, 0.0, 0.0, 0.0, 0.0, 0.0, 0.0, 0.0, 0.0, 0.0, 0.0, 0.0, 0.0, 0.0, 0.0, 0.0, 0.0, 0.0, 0.0, 0.0, 0.0, 0.0, 0.0, 0.0, 0.0, 0.0, 0.0, 0.0, 0.0, 0.0, 0.0, 0.0, 0.0, 0.0, 0.0, 0.0, 0.0, 0.0, 0.0, 0.0, 0.0, 0.0, 0.0, 0.0, 0.0, 0.0, 0.0, 0.0, 0.0, 0.0, 0.0, 0.0, 0.0, 0.0, 1.0], [0.0, 0.0, 0.0, 0.0, 0.0, 0.0, 0.0, 0.0, 0.0, 0.0, 0.0, 0.0, 0.0, 0.0, 0.0, 0.0, 0.0, 0.0, 0.0, 0.0, 0.0, 0.0, 0.0, 0.0, 0.0, 0.0, 0.0, 0.0, 0.0, 0.0, 0.0, 0.0, 0.0, 0.0, 0.0, 0.0, 0.0, 0.0, 0.0, 0.0, 0.0, 0.0, 0.0, 0.0, 0.0, 0.0, 0.0, 0.0, 0.0, 0.0, 0.0, 0.0, 0.0, 0.0, 0.0, 0.0, 0.0, 0.0, 0.0, 0.0, 0.0, 0.0, 0.0, 0.0, 0.0, 1.0], [0.0, 0.0, 0.0, 0.0, 0.0, 0.0, 0.0, 0.0, 0.0, 0.0, 0.0, 0.0, 0.0, 0.0, 0.0, 0.0, 0.0, 0.0, 0.0, 0.0, 0.0, 0.0, 0.0, 0.0, 0.0, 0.0, 0.0, 0.0, 0.0, 0.0, 0.0, 0.0, 0.0, 0.0, 0.0, 0.0, 0.0, 0.0, 0.0, 0.0, 0.0, 0.0, 0.0, 0.0, 0.0, 0.0, 0.0, 0.0, 0.0, 0.0, 0.0, 0.0, 0.0, 0.0, 0.0, 0.0, 0.0, 0.0, 0.0, 0.0, 0.0, 0.0, 0.0, 0.0, 0.0, 1.0], [0.0, 0.0, 0.0, 0.0, 0.0, 0.0, 0.0, 0.0, 0.0, 0.0, 0.0, 0.0, 0.0, 0.0, 0.0, 0.0, 0.0, 0.0, 0.0, 0.0, 0.0, 0.0, 0.0, 0.0, 0.0, 0.0, 0.0, 0.0, 0.0, 0.0, 0.0, 0.0, 0.0, 0.0, 0.0, 0.0, 0.0, 0.0, 0.0, 0.0, 0.0, 0.0, 0.0, 0.0, 0.0, 0.0, 0.0, 0.0, 0.0, 0.0, 0.0, 0.0, 0.0, 0.0, 0.0, 0.0, 0.0, 0.0, 0.0, 0.0, 0.0, 0.0, 0.0, 0.0, 0.0, 1.0], [0.0, 0.0, 0.0, 0.0, 0.0, 0.0, 0.0, 0.0, 0.0, 0.0, 0.0, 0.0, 0.0, 0.0, 0.0, 0.0, 0.0, 0.0, 0.0, 0.0, 0.0, 0.0, 0.0, 0.0, 0.0, 0.0, 0.0, 0.0, 0.0, 0.0, 0.0, 0.0, 0.0, 0.0, 0.0, 0.0, 0.0, 0.0, 0.0, 0.0, 0.0, 0.0, 0.0, 0.0, 0.0, 0.0, 0.0, 0.0, 0.0, 0.0, 0.0, 0.0, 0.0, 0.0, 0.0, 0.0, 0.0, 0.0, 0.0, 0.0, 0.0, 0.0, 0.0, 0.0, 0.0, 1.0], [0.0, 0.0, 0.0, 0.0, 0.0, 0.0, 0.0, 0.0, 0.0, 0.0, 0.0, 0.0, 0.0, 0.0, 0.0, 0.0, 0.0, 0.0, 0.0, 0.0, 0.0, 0.0, 0.0, 0.0, 0.0, 0.0, 0.0, 0.0, 0.0, 0.0, 0.0, 0.0, 0.0, 0.0, 0.0, 0.0, 0.0, 0.0, 0.0, 0.0, 0.0, 0.0, 0.0, 0.0, 0.0, 0.0, 0.0, 0.0, 0.0, 0.0, 0.0, 0.0, 0.0, 0.0, 0.0, 0.0, 0.0, 0.0, 0.0, 0.0, 0.0, 0.0, 0.0, 0.0, 0.0, 1.0], [0.0, 0.0, 0.0, 0.0, 0.0, 0.0, 0.0, 0.0, 0.0, 0.0, 0.0, 0.0, 0.0, 0.0, 0.0, 0.0, 0.0, 0.0, 0.0, 0.0, 0.0, 0.0, 0.0, 0.0, 0.0, 0.0, 0.0, 0.0, 0.0, 0.0, 0.0, 0.0, 0.0, 0.0, 0.0, 0.0, 0.0, 0.0, 0.0, 0.0, 0.0, 0.0, 0.0, 0.0, 0.0, 0.0, 0.0, 0.0, 0.0, 0.0, 0.0, 0.0, 0.0, 0.0, 0.0, 0.0, 0.0, 0.0, 0.0, 0.0, 0.0, 0.0, 0.0, 0.0, 0.0, 0.0], [0.0, 0.0, 0.0, 0.0, 0.0, 0.0, 0.0, 0.0, 0.0, 0.0, 0.0, 0.0, 0.0, 0.0, 0.0, 0.0, 0.0, 0.0, 0.0, 0.0, 0.0, 0.0, 0.0, 0.0, 0.0, 0.0, 0.0, 0.0, 0.0, 0.0, 0.0, 0.0, 0.0, 0.0, 0.0, 0.0, 0.0, 0.0, 0.0, 0.0, 0.0, 0.0, 0.0, 0.0, 0.0, 0.0, 0.0, 0.0, 0.0, 0.0, 0.0, 0.0, 0.0, 0.0, 0.0, 0.0, 0.0, 0.0, 0.0, 0.0, 0.0, 0.0, 0.0, 0.0, 0.0, 0.0], [0.0, 0.0, 0.0, 0.0, 0.0, 0.0, 0.0, 0.0, 0.0, 0.0, 0.0, 0.0, 0.0, 0.0, 0.0, 0.0, 0.0, 0.0, 0.0, 0.0, 0.0, 0.0, 0.0, 0.0, 0.0, 0.0, 0.0, 0.0, 0.0, 0.0, 0.0, 0.0, 0.0, 0.0, 0.0, 0.0, 0.0, 0.0, 0.0, 0.0, 0.0, 0.0, 0.0, 0.0, 0.0, 0.0, 0.0, 0.0, 0.0, 0.0, 0.0, 0.0, 0.0, 0.0, 0.0, 0.0, 0.0, 0.0, 0.0, 0.0, 0.0, 0.0, 0.0, 0.0, 0.0, 0.0]], "tprobs": [[1.0, 0.3333333333333333, 0.16666666666666666, 0.1111111111111111, 0.08333333333333333, 0.06666666666666667, 0.05555555555555555, 0.047619047619047616, 0.041666666666666664, 0.10540925533894598, 0.14907119849998599, 0.23570226039551587, 0.3333333333333333, 0.23570226039551587, 0.14907119849998599, 0.10540925533894598, 0.08084520834544433, 0.06537204504606134, 0.0547996624351191, 0.04714045207910317, 0.041344911529736156, 0.036810508691615514, 0.07453559924999299, 0.09245003270420485, 0.11785113019775793, 0.14907119849998599, 0.16666666666666666, 0.14907119849998599, 0.11785113019775793, 0.09245003270420485, 0.07453559924999299, 0.061898446059017294, 0.036155076303109365, 0.049690399499995326, 0.05716619504750295, 0.06666666666666667, 0.07856742013183861, 0.09245003270420485, 0.10540925533894598, 0.1111111111111111, 0.10540925533894598, 0.09245003270420485, 0.07856742013183861, 0.06666666666666667, 0.03513641844631533, 0.041344911529736156, 0.046225016352102424, 0.052057920629535355, 0.05892556509887897, 0.06666666666666667, 0.07453559924999299, 0.08084520834544433, 0.08333333333333333, 0.08084520834544433, 0.07453559924999299, 0.06666666666666667, 0.03533326266687867, 0.03874921291460643, 0.04267895997763199, 0.04714045207910317, 0.052057920629535355, 0.05716619504750295, 0.061898446059017294, 0.06537204504606134, 0.06666666666666667, 0.06537204504606134, 0.061898446059017294, 0.030816677568068284, 0.03333333333333333, 0.036155076303109365, 0.039283710065919304, 0.04267895997763199, 0.046225016352102424, 0.049690399499995326, 0.05270462766947299, 0.0547996624351191, 0.05555555555555555, 0.0547996624351191, 0.05270462766947299, 0.030816677568068284, 0.028583097523751475, 0.029235267310234306, 0.03135736227945324, 0.033671751485073696, 0.036155076303109365, 0.041344911529736156, 0.04376881095324085, 0.04578685464956301, 0.04714045207910317, 0.047619047619047616, 0.04714045207910317, 0.04578685464956301, 0.029235267310234306, 0.027307730683968016, 0.027681826617913324, 0.029462782549439483, 0.03135736227945324, 0.037267799624996496, 0.03901371573204352, 0.040422604172722164, 0.041666666666666664, 0.041344911529736156, 0.040422604172722164, 0.03901371573204352, 0.027681826617913324, 0.026028960314767677, 0.024776471541572212, 0.026189140043946204, 0.027681826617913324, 0.029235267310234306, 0.03384487217112064, 0.03513641844631533, 0.036155076303109365, 0.036155076303109365, 0.03513641844631533, 0.03384487217112064, 0.0323761954119088, 0.030816677568068284, 0.029235267310234306, 0.027681826617913324, 0.026189140043946204, 0.024776471541572212, 0.02242242646654375, 0.023570226039551584, 0.024776471541572212, 0.026028960314767677, 0.027307730683968016, 0.030949223029508647, 0.031927542840705044, 0.030949223029508647, 0.0298142396999972, 0.028583097523751475, 0.027307730683968016, 0.026028960314767677, 0.021427478217774167, 0.02242242646654375, 0.02345325149100973, 0.02450715406979359, 0.025565499628245683, 0.027586862953412266, 0.0284785885905587, 0.030178582014172842, 0.029235267310234306, 0.027586862953412266, 0.026602896148920738, 0.025565499628245683, 0.02047650389446504, 0.021339479988815996, 0.022222222222222223, 0.023112508176051212, 0.023993858358289818, 0.02564102564102564, 0.026352313834736494, 0.026948402781814772, 0.02739983121755955, 0.027681826617913324, 0.027777777777777776, 0.026352313834736494, 0.02564102564102564, 0.024845199749997663, 0.023993858358289818, 0.01957400731715678, 0.020323692028323077, 0.021081851067789197, 0.021837392736013945, 0.022576182049286544, 0.02328100985898594, 0.02393193862059127, 0.02450715406979359, 0.02498438963319538, 0.025342864042323516, 0.025565499628245683, 0.02564102564102564, 0.025565499628245683, 0.02498438963319538, 0.02450715406979359, 0.02393193862059127, 0.02328100985898594, 0.019374606457303215, 0.02002805893753699, 0.020672455764868078, 0.021295885499998, 0.021884405476620426, 0.02242242646654375, 0.023749016662636548, 0.023570226039551584, 0.02328100985898594, 0.022893427324781505, 0.02242242646654375, 0.019055398349167647, 0.0196078431372549, 0.0201374031110059, 0.020632815353005762, 0.021081851067789197, 0.022173003507924643, 0.022222222222222223, 0.022173003507924643, 0.022027286681836327, 0.02179068168202045, 0.021471887546694362, 0.021081851067789197, 0.018157823690094776, 0.018633899812498248, 0.019086611143795607, 0.01950685786602176, 0.020211302086361082, 0.02047650389446504, 0.020672455764868078, 0.020792762051726844, 0.020833333333333332, 0.020792762051726844, 0.020672455764868078, 0.02047650389446504, 0.020211302086361082, 0.01988499954239645, 0.017329174830334543, 0.018130943107347374, 0.018490006540840973, 0.018811088266103344, 0.019086611143795607, 0.01930948154544974, 0.019473541261232866, 0.01957400731715678, 0.0196078431372549, 0.01957400731715678, 0.019473541261232866, 0.01930948154544974, 0.019086611143795607, 0.017568209223157664, 0.017842924252406307, 0.018077538151554683, 0.018266554145039696, 0.018405254345807757, 0.018490006540840973, 0.018518518518518517, 0.018490006540840973, 0.018405254345807757, 0.017329174830334543], [0.3333333333333333, 1.0, 0.3333333333333333, 0.16666666666666666, 0.1111111111111111, 0.08333333333333333, 0.06666666666666667, 0.05555555555555555, 0.047619047619047616, 0.08084520834544433, 0.10540925533894598, 0.14907119849998599, 0.23570226039551587, 0.3333333333333333, 0.23570226039551587, 0.14907119849998599, 0.10540925533894598, 0.08084520834544433, 0.06537204504606134, 0.0547996624351191, 0.04714045207910317, 0.041344911529736156, 0.061898446059017294, 0.07453559924999299, 0.09245003270420485, 0.11785113019775793, 0.14907119849998599, 0.16666666666666666, 0.14907119849998599, 0.11785113019775793, 0.09245003270420485, 0.07453559924999299, 0.040422604172722164, 0.04376881095324085, 0.049690399499995326, 0.05716619504750295, 0.06666666666666667, 0.07856742013183861, 0.09245003270420485, 0.10540925533894598, 0.1111111111111111, 0.10540925533894598, 0.09245003270420485, 0.07856742013183861, 0.03901371573204352, 0.037267799624996496, 0.041344911529736156, 0.046225016352102424, 0.052057920629535355, 0.05892556509887897, 0.06666666666666667, 0.07453559924999299, 0.08084520834544433, 0.08333333333333333, 0.08084520834544433, 0.07453559924999299, 0.0323761954119088, 0.03533326266687867, 0.03874921291460643, 0.04267895997763199, 0.04714045207910317, 0.052057920629535355, 0.05716619504750295, 0.061898446059017294, 0.06537204504606134, 0.06666666666666667, 0.06537204504606134, 0.028583097523751475, 0.030816677568068284, 0.03333333333333333, 0.036155076303109365, 0.039283710065919304, 0.04267895997763199, 0.046225016352102424, 0.049690399499995326, 0.05270462766947299, 0.0547996624351191, 0.05555555555555555, 0.0547996624351191, 0.03333333333333333, 0.030816677568068284, 0.027307730683968016, 0.029235267310234306, 0.03135736227945324, 0.033671751485073696, 0.03874921291460643, 0.041344911529736156, 0.04376881095324085, 0.04578685464956301, 0.04714045207910317, 0.047619047619047616, 0.04714045207910317, 0.03135736227945324, 0.029235267310234306, 0.026028960314767677, 0.027681826617913324, 0.029462782549439483, 0.03533326266687867, 0.037267799624996496, 0.03901371573204352, 0.041344911529736156, 0.041666666666666664, 0.041344911529736156, 0.040422604172722164, 0.029462782549439483, 0.027681826617913324, 0.02345325149100973, 0.024776471541572212, 0.026189140043946204, 0.027681826617913324, 0.0323761954119088, 0.03384487217112064, 0.03513641844631533, 0.036810508691615514, 0.036155076303109365, 0.03513641844631533, 0.03384487217112064, 0.0323761954119088, 0.030816677568068284, 0.029235267310234306, 0.027681826617913324, 0.026189140043946204, 0.021339479988815996, 0.02242242646654375, 0.023570226039551584, 0.024776471541572212, 0.026028960314767677, 0.0298142396999972, 0.03268602252303067, 0.031927542840705044, 0.030949223029508647, 0.0298142396999972, 0.028583097523751475, 0.027307730683968016, 0.02047650389446504, 0.021427478217774167, 0.02242242646654375, 0.02345325149100973, 0.02450715406979359, 0.026602896148920738, 0.027586862953412266, 0.0298142396999972, 0.0298142396999972, 0.0284785885905587, 0.027586862953412266, 0.026602896148920738, 0.019641855032959652, 0.02047650389446504, 0.021339479988815996, 0.022222222222222223, 0.023112508176051212, 0.024845199749997663, 0.02564102564102564, 0.026352313834736494, 0.026948402781814772, 0.02739983121755955, 0.027681826617913324, 0.026948402781814772, 0.026352313834736494, 0.02564102564102564, 0.024845199749997663, 0.018841113964807383, 0.01957400731715678, 0.020323692028323077, 0.021081851067789197, 0.021837392736013945, 0.022576182049286544, 0.02328100985898594, 0.02393193862059127, 0.02450715406979359, 0.02498438963319538, 0.025342864042323516, 0.025565499628245683, 0.02564102564102564, 0.025342864042323516, 0.02498438963319538, 0.02450715406979359, 0.02393193862059127, 0.01872186521005768, 0.019374606457303215, 0.02002805893753699, 0.020672455764868078, 0.021295885499998, 0.021884405476620426, 0.023809523809523808, 0.023749016662636548, 0.023570226039551584, 0.02328100985898594, 0.022893427324781505, 0.018490006540840973, 0.019055398349167647, 0.0196078431372549, 0.0201374031110059, 0.020632815353005762, 0.022027286681836327, 0.022173003507924643, 0.022222222222222223, 0.022173003507924643, 0.022027286681836327, 0.02179068168202045, 0.021471887546694362, 0.017666631333439334, 0.018157823690094776, 0.018633899812498248, 0.019086611143795607, 0.01988499954239645, 0.020211302086361082, 0.02047650389446504, 0.020672455764868078, 0.020792762051726844, 0.020833333333333332, 0.020792762051726844, 0.020672455764868078, 0.02047650389446504, 0.020211302086361082, 0.01690067088544646, 0.01774154318041165, 0.018130943107347374, 0.018490006540840973, 0.018811088266103344, 0.019086611143795607, 0.01930948154544974, 0.019473541261232866, 0.01957400731715678, 0.0196078431372549, 0.01957400731715678, 0.019473541261232866, 0.01930948154544974, 0.017259345769283257, 0.017568209223157664, 0.017842924252406307, 0.018077538151554683, 0.018266554145039696, 0.018405254345807757, 0.018490006540840973, 0.018518518518518517, 0.018490006540840973, 0.017167540087486825], [0.16666666666666666, 0.3333333333333333, 1.0, 0.3333333333333333, 0.16666666666666666, 0.1111111111111111, 0.08333333333333333, 0.06666666666666667, 0.05555555555555555, 0.06537204504606134, 0.08084520834544433, 0.10540925533894598, 0.14907119849998599, 0.23570226039551587, 0.3333333333333333, 0.23570226039551587, 0.14907119849998599, 0.10540925533894598, 0.08084520834544433, 0.06537204504606134, 0.0547996624351191, 0.04714045207910317, 0.05270462766947299, 0.061898446059017294, 0.07453559924999299, 0.09245003270420485, 0.11785113019775793, 0.14907119849998599, 0.16666666666666666, 0.14907119849998599, 0.11785113019775793, 0.09245003270420485, 0.04578685464956301, 0.03901371573204352, 0.04376881095324085, 0.049690399499995326, 0.05716619504750295, 0.06666666666666667, 0.07856742013183861, 0.09245003270420485, 0.10540925533894598, 0.1111111111111111, 0.10540925533894598, 0.09245003270420485, 0.04376881095324085, 0.03384487217112064, 0.037267799624996496, 0.041344911529736156, 0.046225016352102424, 0.052057920629535355, 0.05892556509887897, 0.06666666666666667, 0.07453559924999299, 0.08084520834544433, 0.08333333333333333, 0.08084520834544433, 0.0298142396999972, 0.0323761954119088, 0.03533326266687867, 0.03874921291460643, 0.04267895997763199, 0.04714045207910317, 0.052057920629535355, 0.05716619504750295, 0.061898446059017294, 0.06537204504606134, 0.06666666666666667, 0.026602896148920738, 0.028583097523751475, 0.030816677568068284, 0.03333333333333333, 0.036155076303109365, 0.039283710065919304, 0.04267895997763199, 0.046225016352102424, 0.049690399499995326, 0.05270462766947299, 0.0547996624351191, 0.05555555555555555, 0.036155076303109365, 0.03333333333333333, 0.025565499628245683, 0.027307730683968016, 0.029235267310234306, 0.03135736227945324, 0.036155076303109365, 0.03874921291460643, 0.041344911529736156, 0.04376881095324085, 0.04578685464956301, 0.04714045207910317, 0.047619047619047616, 0.033671751485073696, 0.03135736227945324, 0.02450715406979359, 0.026028960314767677, 0.027681826617913324, 0.03333333333333333, 0.03533326266687867, 0.037267799624996496, 0.040422604172722164, 0.041344911529736156, 0.041666666666666664, 0.041344911529736156, 0.03135736227945324, 0.029462782549439483, 0.022222222222222223, 0.02345325149100973, 0.024776471541572212, 0.026189140043946204, 0.030816677568068284, 0.0323761954119088, 0.03384487217112064, 0.037037037037037035, 0.036810508691615514, 0.036155076303109365, 0.03513641844631533, 0.03384487217112064, 0.0323761954119088, 0.030816677568068284, 0.029235267310234306, 0.027681826617913324, 0.020323692028323077, 0.021339479988815996, 0.02242242646654375, 0.023570226039551584, 0.024776471541572212, 0.028583097523751475, 0.033167906340332974, 0.03268602252303067, 0.031927542840705044, 0.030949223029508647, 0.0298142396999972, 0.028583097523751475, 0.01957400731715678, 0.02047650389446504, 0.021427478217774167, 0.02242242646654375, 0.02345325149100973, 0.025565499628245683, 0.026602896148920738, 0.029235267310234306, 0.030178582014172842, 0.029235267310234306, 0.0284785885905587, 0.027586862953412266, 0.018841113964807383, 0.019641855032959652, 0.02047650389446504, 0.021339479988815996, 0.022222222222222223, 0.023993858358289818, 0.024845199749997663, 0.02564102564102564, 0.026352313834736494, 0.026948402781814772, 0.02739983121755955, 0.02739983121755955, 0.026948402781814772, 0.026352313834736494, 0.02564102564102564, 0.018130943107347374, 0.018841113964807383, 0.01957400731715678, 0.020323692028323077, 0.021081851067789197, 0.021837392736013945, 0.022576182049286544, 0.02328100985898594, 0.02393193862059127, 0.02450715406979359, 0.02498438963319538, 0.025342864042323516, 0.025565499628245683, 0.025565499628245683, 0.025342864042323516, 0.02498438963319538, 0.02450715406979359, 0.018077538151554683, 0.01872186521005768, 0.019374606457303215, 0.02002805893753699, 0.020672455764868078, 0.021295885499998, 0.023749016662636548, 0.023809523809523808, 0.023749016662636548, 0.023570226039551584, 0.02328100985898594, 0.01792011101901568, 0.018490006540840973, 0.019055398349167647, 0.0196078431372549, 0.0201374031110059, 0.02179068168202045, 0.022027286681836327, 0.022173003507924643, 0.022222222222222223, 0.022173003507924643, 0.022027286681836327, 0.02179068168202045, 0.017167540087486825, 0.017666631333439334, 0.018157823690094776, 0.018633899812498248, 0.01950685786602176, 0.01988499954239645, 0.020211302086361082, 0.02047650389446504, 0.020672455764868078, 0.020792762051726844, 0.020833333333333332, 0.020792762051726844, 0.020672455764868078, 0.02047650389446504, 0.016462159944159827, 0.017329174830334543, 0.01774154318041165, 0.018130943107347374, 0.018490006540840973, 0.018811088266103344, 0.019086611143795607, 0.01930948154544974, 0.019473541261232866, 0.01957400731715678, 0.0196078431372549, 0.01957400731715678, 0.019473541261232866, 0.01692243608556032, 0.017259345769283257, 0.017568209223157664, 0.017842924252406307, 0.018077538151554683, 0.018266554145039696, 0.018405254345807757, 0.018490006540840973, 0.018518518518518517, 0.016966219951976252], [0.1111111111111111, 0.16666666666666666, 0.3333333333333333, 1.0, 0.3333333333333333, 0.16666666666666666, 0.1111111111111111, 0.08333333333333333, 0.06666666666666667, 0.0547996624351191, 0.06537204504606134, 0.08084520834544433, 0.10540925533894598, 0.14907119849998599, 0.23570226039551587, 0.3333333333333333, 0.23570226039551587, 0.14907119849998599, 0.10540925533894598, 0.08084520834544433, 0.06537204504606134, 0.0547996624351191, 0.04578685464956301, 0.05270462766947299, 0.061898446059017294, 0.07453559924999299, 0.09245003270420485, 0.11785113019775793, 0.14907119849998599, 0.16666666666666666, 0.14907119849998599, 0.11785113019775793, 0.05270462766947299, 0.03513641844631533, 0.03901371573204352, 0.04376881095324085, 0.049690399499995326, 0.05716619504750295, 0.06666666666666667, 0.07856742013183861, 0.09245003270420485, 0.10540925533894598, 0.1111111111111111, 0.10540925533894598, 0.049690399499995326, 0.030949223029508647, 0.03384487217112064, 0.037267799624996496, 0.041344911529736156, 0.046225016352102424, 0.052057920629535355, 0.05892556509887897, 0.06666666666666667, 0.07453559924999299, 0.08084520834544433, 0.08333333333333333, 0.027586862953412266, 0.0298142396999972, 0.0323761954119088, 0.03533326266687867, 0.03874921291460643, 0.04267895997763199, 0.04714045207910317, 0.052057920629535355, 0.05716619504750295, 0.061898446059017294, 0.06537204504606134, 0.024845199749997663, 0.026602896148920738, 0.028583097523751475, 0.030816677568068284, 0.03333333333333333, 0.036155076303109365, 0.039283710065919304, 0.04267895997763199, 0.046225016352102424, 0.049690399499995326, 0.05270462766947299, 0.0547996624351191, 0.039283710065919304, 0.036155076303109365, 0.023993858358289818, 0.025565499628245683, 0.027307730683968016, 0.029235267310234306, 0.033671751485073696, 0.036155076303109365, 0.03874921291460643, 0.041344911529736156, 0.04376881095324085, 0.04578685464956301, 0.04714045207910317, 0.036155076303109365, 0.033671751485073696, 0.023112508176051212, 0.02450715406979359, 0.026028960314767677, 0.03135736227945324, 0.03333333333333333, 0.03533326266687867, 0.03901371573204352, 0.040422604172722164, 0.041344911529736156, 0.041666666666666664, 0.03333333333333333, 0.03135736227945324, 0.021081851067789197, 0.022222222222222223, 0.02345325149100973, 0.024776471541572212, 0.029235267310234306, 0.030816677568068284, 0.0323761954119088, 0.036810508691615514, 0.037037037037037035, 0.036810508691615514, 0.036155076303109365, 0.03513641844631533, 0.03384487217112064, 0.0323761954119088, 0.030816677568068284, 0.029235267310234306, 0.019374606457303215, 0.020323692028323077, 0.021339479988815996, 0.02242242646654375, 0.023570226039551584, 0.027307730683968016, 0.03333333333333333, 0.033167906340332974, 0.03268602252303067, 0.031927542840705044, 0.030949223029508647, 0.0298142396999972, 0.01872186521005768, 0.01957400731715678, 0.02047650389446504, 0.021427478217774167, 0.02242242646654375, 0.02450715406979359, 0.025565499628245683, 0.0284785885905587, 0.030303030303030304, 0.0298142396999972, 0.029235267310234306, 0.0284785885905587, 0.018077538151554683, 0.018841113964807383, 0.019641855032959652, 0.02047650389446504, 0.021339479988815996, 0.023112508176051212, 0.023993858358289818, 0.024845199749997663, 0.02564102564102564, 0.026352313834736494, 0.026948402781814772, 0.027681826617913324, 0.02739983121755955, 0.026948402781814772, 0.026352313834736494, 0.01744746408634046, 0.018130943107347374, 0.018841113964807383, 0.01957400731715678, 0.020323692028323077, 0.021081851067789197, 0.021837392736013945, 0.022576182049286544, 0.02328100985898594, 0.02393193862059127, 0.02450715406979359, 0.02498438963319538, 0.025342864042323516, 0.02564102564102564, 0.025565499628245683, 0.025342864042323516, 0.02498438963319538, 0.01744746408634046, 0.018077538151554683, 0.01872186521005768, 0.019374606457303215, 0.02002805893753699, 0.020672455764868078, 0.023570226039551584, 0.023749016662636548, 0.023809523809523808, 0.023749016662636548, 0.023570226039551584, 0.01735264020984512, 0.01792011101901568, 0.018490006540840973, 0.019055398349167647, 0.0196078431372549, 0.021471887546694362, 0.02179068168202045, 0.022027286681836327, 0.022173003507924643, 0.022222222222222223, 0.022173003507924643, 0.022027286681836327, 0.016666666666666666, 0.017167540087486825, 0.017666631333439334, 0.018157823690094776, 0.019086611143795607, 0.01950685786602176, 0.01988499954239645, 0.020211302086361082, 0.02047650389446504, 0.020672455764868078, 0.020792762051726844, 0.020833333333333332, 0.020792762051726844, 0.020672455764868078, 0.01601897771107376, 0.01690067088544646, 0.017329174830334543, 0.01774154318041165, 0.018130943107347374, 0.018490006540840973, 0.018811088266103344, 0.019086611143795607, 0.01930948154544974, 0.019473541261232866, 0.01957400731715678, 0.0196078431372549, 0.01957400731715678, 0.01656346649999844, 0.01692243608556032, 0.017259345769283257, 0.017568209223157664, 0.017842924252406307, 0.018077538151554683, 0.018266554145039696, 0.018405254345807757, 0.018490006540840973, 0.016729520440949854], [0.08333333333333333, 0.1111111111111111, 0.16666666666666666, 0.3333333333333333, 1.0, 0.3333333333333333, 0.16666666666666666, 0.1111111111111111, 0.08333333333333333, 0.04714045207910317, 0.0547996624351191, 0.06537204504606134, 0.08084520834544433, 0.10540925533894598, 0.14907119849998599, 0.23570226039551587, 0.3333333333333333, 0.23570226039551587, 0.14907119849998599, 0.10540925533894598, 0.08084520834544433, 0.06537204504606134, 0.040422604172722164, 0.04578685464956301, 0.05270462766947299, 0.061898446059017294, 0.07453559924999299, 0.09245003270420485, 0.11785113019775793, 0.14907119849998599, 0.16666666666666666, 0.14907119849998599, 0.061898446059017294, 0.031927542840705044, 0.03513641844631533, 0.03901371573204352, 0.04376881095324085, 0.049690399499995326, 0.05716619504750295, 0.06666666666666667, 0.07856742013183861, 0.09245003270420485, 0.10540925533894598, 0.1111111111111111, 0.05716619504750295, 0.0284785885905587, 0.030949223029508647, 0.03384487217112064, 0.037267799624996496, 0.041344911529736156, 0.046225016352102424, 0.052057920629535355, 0.05892556509887897, 0.06666666666666667, 0.07453559924999299, 0.08084520834544433, 0.02564102564102564, 0.027586862953412266, 0.0298142396999972, 0.0323761954119088, 0.03533326266687867, 0.03874921291460643, 0.04267895997763199, 0.04714045207910317, 0.052057920629535355, 0.05716619504750295, 0.061898446059017294, 0.02328100985898594, 0.024845199749997663, 0.026602896148920738, 0.028583097523751475, 0.030816677568068284, 0.03333333333333333, 0.036155076303109365, 0.039283710065919304, 0.04267895997763199, 0.046225016352102424, 0.049690399499995326, 0.05270462766947299, 0.04267895997763199, 0.039283710065919304, 0.022576182049286544, 0.023993858358289818, 0.025565499628245683, 0.027307730683968016, 0.03135736227945324, 0.033671751485073696, 0.036155076303109365, 0.03874921291460643, 0.041344911529736156, 0.04376881095324085, 0.04578685464956301, 0.03874921291460643, 0.036155076303109365, 0.021837392736013945, 0.023112508176051212, 0.02450715406979359, 0.029462782549439483, 0.03135736227945324, 0.03333333333333333, 0.037267799624996496, 0.03901371573204352, 0.040422604172722164, 0.041344911529736156, 0.03533326266687867, 0.03333333333333333, 0.02002805893753699, 0.021081851067789197, 0.022222222222222223, 0.02345325149100973, 0.027681826617913324, 0.029235267310234306, 0.030816677568068284, 0.036155076303109365, 0.036810508691615514, 0.037037037037037035, 0.036810508691615514, 0.036155076303109365, 0.03513641844631533, 0.03384487217112064, 0.0323761954119088, 0.030816677568068284, 0.018490006540840973, 0.019374606457303215, 0.020323692028323077, 0.021339479988815996, 0.02242242646654375, 0.026028960314767677, 0.033167906340332974, 0.03333333333333333, 0.033167906340332974, 0.03268602252303067, 0.031927542840705044, 0.030949223029508647, 0.01792011101901568, 0.01872186521005768, 0.01957400731715678, 0.02047650389446504, 0.021427478217774167, 0.02345325149100973, 0.02450715406979359, 0.027586862953412266, 0.030178582014172842, 0.030178582014172842, 0.0298142396999972, 0.029235267310234306, 0.01735264020984512, 0.018077538151554683, 0.018841113964807383, 0.019641855032959652, 0.02047650389446504, 0.022222222222222223, 0.023112508176051212, 0.023993858358289818, 0.024845199749997663, 0.02564102564102564, 0.026352313834736494, 0.027777777777777776, 0.027681826617913324, 0.02739983121755955, 0.026948402781814772, 0.016793090728662613, 0.01744746408634046, 0.018130943107347374, 0.018841113964807383, 0.01957400731715678, 0.020323692028323077, 0.021081851067789197, 0.021837392736013945, 0.022576182049286544, 0.02328100985898594, 0.02393193862059127, 0.02450715406979359, 0.02498438963319538, 0.025565499628245683, 0.02564102564102564, 0.025565499628245683, 0.025342864042323516, 0.016835875742536848, 0.01744746408634046, 0.018077538151554683, 0.01872186521005768, 0.019374606457303215, 0.02002805893753699, 0.02328100985898594, 0.023570226039551584, 0.023749016662636548, 0.023809523809523808, 0.023749016662636548, 0.016793090728662613, 0.01735264020984512, 0.01792011101901568, 0.018490006540840973, 0.019055398349167647, 0.021081851067789197, 0.021471887546694362, 0.02179068168202045, 0.022027286681836327, 0.022173003507924643, 0.022222222222222223, 0.022173003507924643, 0.016169041669088866, 0.016666666666666666, 0.017167540087486825, 0.017666631333439334, 0.018633899812498248, 0.019086611143795607, 0.01950685786602176, 0.01988499954239645, 0.020211302086361082, 0.02047650389446504, 0.020672455764868078, 0.020792762051726844, 0.020833333333333332, 0.020792762051726844, 0.015575643783866592, 0.016462159944159827, 0.01690067088544646, 0.017329174830334543, 0.01774154318041165, 0.018130943107347374, 0.018490006540840973, 0.018811088266103344, 0.019086611143795607, 0.01930948154544974, 0.019473541261232866, 0.01957400731715678, 0.0196078431372549, 0.0161880977059544, 0.01656346649999844, 0.01692243608556032, 0.017259345769283257, 0.017568209223157664, 0.017842924252406307, 0.018077538151554683, 0.018266554145039696, 0.018405254345807757, 0.016462159944159827], [0.06666666666666667, 0.08333333333333333, 0.1111111111111111, 0.16666666666666666, 0.3333333333333333, 1.0, 0.3333333333333333, 0.16666666666666666, 0.1111111111111111, 0.041344911529736156, 0.04714045207910317, 0.0547996624351191, 0.06537204504606134, 0.08084520834544433, 0.10540925533894598, 0.14907119849998599, 0.23570226039551587, 0.3333333333333333, 0.23570226039551587, 0.14907119849998599, 0.10540925533894598, 0.08084520834544433, 0.036155076303109365, 0.040422604172722164, 0.04578685464956301, 0.05270462766947299, 0.061898446059017294, 0.07453559924999299, 0.09245003270420485, 0.11785113019775793, 0.14907119849998599, 0.16666666666666666, 0.07453559924999299, 0.029235267310234306, 0.031927542840705044, 0.03513641844631533, 0.03901371573204352, 0.04376881095324085, 0.049690399499995326, 0.05716619504750295, 0.06666666666666667, 0.07856742013183861, 0.09245003270420485, 0.10540925533894598, 0.06666666666666667, 0.026352313834736494, 0.0284785885905587, 0.030949223029508647, 0.03384487217112064, 0.037267799624996496, 0.041344911529736156, 0.046225016352102424, 0.052057920629535355, 0.05892556509887897, 0.06666666666666667, 0.07453559924999299, 0.02393193862059127, 0.02564102564102564, 0.027586862953412266, 0.0298142396999972, 0.0323761954119088, 0.03533326266687867, 0.03874921291460643, 0.04267895997763199, 0.04714045207910317, 0.052057920629535355, 0.05716619504750295, 0.021884405476620426, 0.02328100985898594, 0.024845199749997663, 0.026602896148920738, 0.028583097523751475, 0.030816677568068284, 0.03333333333333333, 0.036155076303109365, 0.039283710065919304, 0.04267895997763199, 0.046225016352102424, 0.049690399499995326, 0.046225016352102424, 0.04267895997763199, 0.021295885499998, 0.022576182049286544, 0.023993858358289818, 0.025565499628245683, 0.029235267310234306, 0.03135736227945324, 0.033671751485073696, 0.036155076303109365, 0.03874921291460643, 0.041344911529736156, 0.04376881095324085, 0.041344911529736156, 0.03874921291460643, 0.020672455764868078, 0.021837392736013945, 0.023112508176051212, 0.027681826617913324, 0.029462782549439483, 0.03135736227945324, 0.03533326266687867, 0.037267799624996496, 0.03901371573204352, 0.040422604172722164, 0.037267799624996496, 0.03533326266687867, 0.019055398349167647, 0.02002805893753699, 0.021081851067789197, 0.022222222222222223, 0.026189140043946204, 0.027681826617913324, 0.029235267310234306, 0.03513641844631533, 0.036155076303109365, 0.036810508691615514, 0.037037037037037035, 0.036810508691615514, 0.036155076303109365, 0.03513641844631533, 0.03384487217112064, 0.0323761954119088, 0.017666631333439334, 0.018490006540840973, 0.019374606457303215, 0.020323692028323077, 0.021339479988815996, 0.024776471541572212, 0.03268602252303067, 0.033167906340332974, 0.03333333333333333, 0.033167906340332974, 0.03268602252303067, 0.031927542840705044, 0.017167540087486825, 0.01792011101901568, 0.01872186521005768, 0.01957400731715678, 0.02047650389446504, 0.02242242646654375, 0.02345325149100973, 0.026602896148920738, 0.0298142396999972, 0.030303030303030304, 0.030178582014172842, 0.0298142396999972, 0.016666666666666666, 0.01735264020984512, 0.018077538151554683, 0.018841113964807383, 0.019641855032959652, 0.021339479988815996, 0.022222222222222223, 0.023112508176051212, 0.023993858358289818, 0.024845199749997663, 0.02564102564102564, 0.027681826617913324, 0.027777777777777776, 0.027681826617913324, 0.02739983121755955, 0.016169041669088866, 0.016793090728662613, 0.01744746408634046, 0.018130943107347374, 0.018841113964807383, 0.01957400731715678, 0.020323692028323077, 0.021081851067789197, 0.021837392736013945, 0.022576182049286544, 0.02328100985898594, 0.02393193862059127, 0.02450715406979359, 0.025342864042323516, 0.025565499628245683, 0.02564102564102564, 0.025565499628245683, 0.01624567262761931, 0.016835875742536848, 0.01744746408634046, 0.018077538151554683, 0.01872186521005768, 0.019374606457303215, 0.022893427324781505, 0.02328100985898594, 0.023570226039551584, 0.023749016662636548, 0.023809523809523808, 0.01624567262761931, 0.016793090728662613, 0.01735264020984512, 0.01792011101901568, 0.018490006540840973, 0.020632815353005762, 0.021081851067789197, 0.021471887546694362, 0.02179068168202045, 0.022027286681836327, 0.022173003507924643, 0.022222222222222223, 0.01567868113972662, 0.016169041669088866, 0.016666666666666666, 0.017167540087486825, 0.018157823690094776, 0.018633899812498248, 0.019086611143795607, 0.01950685786602176, 0.01988499954239645, 0.020211302086361082, 0.02047650389446504, 0.020672455764868078, 0.020792762051726844, 0.020833333333333332, 0.015135886972883327, 0.01601897771107376, 0.016462159944159827, 0.01690067088544646, 0.017329174830334543, 0.01774154318041165, 0.018130943107347374, 0.018490006540840973, 0.018811088266103344, 0.019086611143795607, 0.01930948154544974, 0.019473541261232866, 0.01957400731715678, 0.01580151543799924, 0.0161880977059544, 0.01656346649999844, 0.01692243608556032, 0.017259345769283257, 0.017568209223157664, 0.017842924252406307, 0.018077538151554683, 0.018266554145039696, 0.016169041669088866], [0.05555555555555555, 0.06666666666666667, 0.08333333333333333, 0.1111111111111111, 0.16666666666666666, 0.3333333333333333, 1.0, 0.3333333333333333, 0.16666666666666666, 0.036810508691615514, 0.041344911529736156, 0.04714045207910317, 0.0547996624351191, 0.06537204504606134, 0.08084520834544433, 0.10540925533894598, 0.14907119849998599, 0.23570226039551587, 0.3333333333333333, 0.23570226039551587, 0.14907119849998599, 0.10540925533894598, 0.03268602252303067, 0.036155076303109365, 0.040422604172722164, 0.04578685464956301, 0.05270462766947299, 0.061898446059017294, 0.07453559924999299, 0.09245003270420485, 0.11785113019775793, 0.14907119849998599, 0.09245003270420485, 0.026948402781814772, 0.029235267310234306, 0.031927542840705044, 0.03513641844631533, 0.03901371573204352, 0.04376881095324085, 0.049690399499995326, 0.05716619504750295, 0.06666666666666667, 0.07856742013183861, 0.09245003270420485, 0.07856742013183861, 0.02450715406979359, 0.026352313834736494, 0.0284785885905587, 0.030949223029508647, 0.03384487217112064, 0.037267799624996496, 0.041344911529736156, 0.046225016352102424, 0.052057920629535355, 0.05892556509887897, 0.06666666666666667, 0.02242242646654375, 0.02393193862059127, 0.02564102564102564, 0.027586862953412266, 0.0298142396999972, 0.0323761954119088, 0.03533326266687867, 0.03874921291460643, 0.04267895997763199, 0.04714045207910317, 0.052057920629535355, 0.020632815353005762, 0.021884405476620426, 0.02328100985898594, 0.024845199749997663, 0.026602896148920738, 0.028583097523751475, 0.030816677568068284, 0.03333333333333333, 0.036155076303109365, 0.039283710065919304, 0.04267895997763199, 0.046225016352102424, 0.049690399499995326, 0.046225016352102424, 0.0201374031110059, 0.021295885499998, 0.022576182049286544, 0.023993858358289818, 0.027307730683968016, 0.029235267310234306, 0.03135736227945324, 0.033671751485073696, 0.036155076303109365, 0.03874921291460643, 0.041344911529736156, 0.04376881095324085, 0.041344911529736156, 0.0196078431372549, 0.020672455764868078, 0.021837392736013945, 0.026028960314767677, 0.027681826617913324, 0.029462782549439483, 0.03333333333333333, 0.03533326266687867, 0.037267799624996496, 0.03901371573204352, 0.03901371573204352, 0.037267799624996496, 0.018157823690094776, 0.019055398349167647, 0.02002805893753699, 0.021081851067789197, 0.024776471541572212, 0.026189140043946204, 0.027681826617913324, 0.03384487217112064, 0.03513641844631533, 0.036155076303109365, 0.036810508691615514, 0.037037037037037035, 0.036810508691615514, 0.036155076303109365, 0.03513641844631533, 0.03384487217112064, 0.01690067088544646, 0.017666631333439334, 0.018490006540840973, 0.019374606457303215, 0.020323692028323077, 0.023570226039551584, 0.031927542840705044, 0.03268602252303067, 0.033167906340332974, 0.03333333333333333, 0.033167906340332974, 0.03268602252303067, 0.016462159944159827, 0.017167540087486825, 0.01792011101901568, 0.01872186521005768, 0.01957400731715678, 0.021427478217774167, 0.02242242646654375, 0.025565499628245683, 0.029235267310234306, 0.030178582014172842, 0.030303030303030304, 0.030178582014172842, 0.01601897771107376, 0.016666666666666666, 0.01735264020984512, 0.018077538151554683, 0.018841113964807383, 0.02047650389446504, 0.021339479988815996, 0.022222222222222223, 0.023112508176051212, 0.023993858358289818, 0.024845199749997663, 0.02739983121755955, 0.027681826617913324, 0.027777777777777776, 0.027681826617913324, 0.015575643783866592, 0.016169041669088866, 0.016793090728662613, 0.01744746408634046, 0.018130943107347374, 0.018841113964807383, 0.01957400731715678, 0.020323692028323077, 0.021081851067789197, 0.021837392736013945, 0.022576182049286544, 0.02328100985898594, 0.02393193862059127, 0.02498438963319538, 0.025342864042323516, 0.025565499628245683, 0.02564102564102564, 0.01567868113972662, 0.01624567262761931, 0.016835875742536848, 0.01744746408634046, 0.018077538151554683, 0.01872186521005768, 0.02242242646654375, 0.022893427324781505, 0.02328100985898594, 0.023570226039551584, 0.023749016662636548, 0.015713484026367724, 0.01624567262761931, 0.016793090728662613, 0.01735264020984512, 0.01792011101901568, 0.0201374031110059, 0.020632815353005762, 0.021081851067789197, 0.021471887546694362, 0.02179068168202045, 0.022027286681836327, 0.022173003507924643, 0.015198691752918441, 0.01567868113972662, 0.016169041669088866, 0.016666666666666666, 0.017666631333439334, 0.018157823690094776, 0.018633899812498248, 0.019086611143795607, 0.01950685786602176, 0.01988499954239645, 0.020211302086361082, 0.02047650389446504, 0.020672455764868078, 0.020792762051726844, 0.014702703046374362, 0.015575643783866592, 0.01601897771107376, 0.016462159944159827, 0.01690067088544646, 0.017329174830334543, 0.01774154318041165, 0.018130943107347374, 0.018490006540840973, 0.018811088266103344, 0.019086611143795607, 0.01930948154544974, 0.019473541261232866, 0.015408338784034142, 0.01580151543799924, 0.0161880977059544, 0.01656346649999844, 0.01692243608556032, 0.017259345769283257, 0.017568209223157664, 0.017842924252406307, 0.018077538151554683, 0.015855049805149804], [0.047619047619047616, 0.05555555555555555, 0.06666666666666667, 0.08333333333333333, 0.1111111111111111, 0.16666666666666666, 0.3333333333333333, 1.0, 0.3333333333333333, 0.033167906340332974, 0.036810508691615514, 0.041344911529736156, 0.04714045207910317, 0.0547996624351191, 0.06537204504606134, 0.08084520834544433, 0.10540925533894598, 0.14907119849998599, 0.23570226039551587, 0.3333333333333333, 0.23570226039551587, 0.14907119849998599, 0.0298142396999972, 0.03268602252303067, 0.036155076303109365, 0.040422604172722164, 0.04578685464956301, 0.05270462766947299, 0.061898446059017294, 0.07453559924999299, 0.09245003270420485, 0.11785113019775793, 0.11785113019775793, 0.02498438963319538, 0.026948402781814772, 0.029235267310234306, 0.031927542840705044, 0.03513641844631533, 0.03901371573204352, 0.04376881095324085, 0.049690399499995326, 0.05716619504750295, 0.06666666666666667, 0.07856742013183861, 0.09245003270420485, 0.022893427324781505, 0.02450715406979359, 0.026352313834736494, 0.0284785885905587, 0.030949223029508647, 0.03384487217112064, 0.037267799624996496, 0.041344911529736156, 0.046225016352102424, 0.052057920629535355, 0.05892556509887897, 0.021081851067789197, 0.02242242646654375, 0.02393193862059127, 0.02564102564102564, 0.027586862953412266, 0.0298142396999972, 0.0323761954119088, 0.03533326266687867, 0.03874921291460643, 0.04267895997763199, 0.04714045207910317, 0.01950685786602176, 0.020632815353005762, 0.021884405476620426, 0.02328100985898594, 0.024845199749997663, 0.026602896148920738, 0.028583097523751475, 0.030816677568068284, 0.03333333333333333, 0.036155076303109365, 0.039283710065919304, 0.04267895997763199, 0.05270462766947299, 0.049690399499995326, 0.019086611143795607, 0.0201374031110059, 0.021295885499998, 0.022576182049286544, 0.025565499628245683, 0.027307730683968016, 0.029235267310234306, 0.03135736227945324, 0.033671751485073696, 0.036155076303109365, 0.03874921291460643, 0.04578685464956301, 0.04376881095324085, 0.018633899812498248, 0.0196078431372549, 0.020672455764868078, 0.02450715406979359, 0.026028960314767677, 0.027681826617913324, 0.03135736227945324, 0.03333333333333333, 0.03533326266687867, 0.037267799624996496, 0.040422604172722164, 0.03901371573204352, 0.017329174830334543, 0.018157823690094776, 0.019055398349167647, 0.02002805893753699, 0.02345325149100973, 0.024776471541572212, 0.026189140043946204, 0.0323761954119088, 0.03384487217112064, 0.03513641844631533, 0.036155076303109365, 0.036810508691615514, 0.037037037037037035, 0.036810508691615514, 0.036155076303109365, 0.03513641844631533, 0.0161880977059544, 0.01690067088544646, 0.017666631333439334, 0.018490006540840973, 0.019374606457303215, 0.02242242646654375, 0.030949223029508647, 0.031927542840705044, 0.03268602252303067, 0.033167906340332974, 0.03333333333333333, 0.033167906340332974, 0.01580151543799924, 0.016462159944159827, 0.017167540087486825, 0.01792011101901568, 0.01872186521005768, 0.02047650389446504, 0.021427478217774167, 0.02450715406979359, 0.0284785885905587, 0.0298142396999972, 0.030178582014172842, 0.030303030303030304, 0.015408338784034142, 0.01601897771107376, 0.016666666666666666, 0.01735264020984512, 0.018077538151554683, 0.019641855032959652, 0.02047650389446504, 0.021339479988815996, 0.022222222222222223, 0.023112508176051212, 0.023993858358289818, 0.026948402781814772, 0.02739983121755955, 0.027681826617913324, 0.027777777777777776, 0.015012578303701498, 0.015575643783866592, 0.016169041669088866, 0.016793090728662613, 0.01744746408634046, 0.018130943107347374, 0.018841113964807383, 0.01957400731715678, 0.020323692028323077, 0.021081851067789197, 0.021837392736013945, 0.022576182049286544, 0.02328100985898594, 0.02450715406979359, 0.02498438963319538, 0.025342864042323516, 0.025565499628245683, 0.015135886972883327, 0.01567868113972662, 0.01624567262761931, 0.016835875742536848, 0.01744746408634046, 0.018077538151554683, 0.021884405476620426, 0.02242242646654375, 0.022893427324781505, 0.02328100985898594, 0.023570226039551584, 0.015198691752918441, 0.015713484026367724, 0.01624567262761931, 0.016793090728662613, 0.01735264020984512, 0.0196078431372549, 0.0201374031110059, 0.020632815353005762, 0.021081851067789197, 0.021471887546694362, 0.02179068168202045, 0.022027286681836327, 0.014731391274719742, 0.015198691752918441, 0.01567868113972662, 0.016169041669088866, 0.017167540087486825, 0.017666631333439334, 0.018157823690094776, 0.018633899812498248, 0.019086611143795607, 0.01950685786602176, 0.01988499954239645, 0.020211302086361082, 0.02047650389446504, 0.020672455764868078, 0.014278431229270644, 0.015135886972883327, 0.015575643783866592, 0.01601897771107376, 0.016462159944159827, 0.01690067088544646, 0.017329174830334543, 0.01774154318041165, 0.018130943107347374, 0.018490006540840973, 0.018811088266103344, 0.019086611143795607, 0.01930948154544974, 0.015012578303701498, 0.015408338784034142, 0.01580151543799924, 0.0161880977059544, 0.01656346649999844, 0.01692243608556032, 0.017259345769283257, 0.017568209223157664, 0.017842924252406307, 0.015524881094420745], [0.041666666666666664, 0.047619047619047616, 0.05555555555555555, 0.06666666666666667, 0.08333333333333333, 0.1111111111111111, 0.16666666666666666, 0.3333333333333333, 1.0, 0.030178582014172842, 0.033167906340332974, 0.036810508691615514, 0.041344911529736156, 0.04714045207910317, 0.0547996624351191, 0.06537204504606134, 0.08084520834544433, 0.10540925533894598, 0.14907119849998599, 0.23570226039551587, 0.3333333333333333, 0.23570226039551587, 0.02739983121755955, 0.0298142396999972, 0.03268602252303067, 0.036155076303109365, 0.040422604172722164, 0.04578685464956301, 0.05270462766947299, 0.061898446059017294, 0.07453559924999299, 0.09245003270420485, 0.14907119849998599, 0.02328100985898594, 0.02498438963319538, 0.026948402781814772, 0.029235267310234306, 0.031927542840705044, 0.03513641844631533, 0.03901371573204352, 0.04376881095324085, 0.049690399499995326, 0.05716619504750295, 0.06666666666666667, 0.10540925533894598, 0.021471887546694362, 0.022893427324781505, 0.02450715406979359, 0.026352313834736494, 0.0284785885905587, 0.030949223029508647, 0.03384487217112064, 0.037267799624996496, 0.041344911529736156, 0.046225016352102424, 0.052057920629535355, 0.01988499954239645, 0.021081851067789197, 0.02242242646654375, 0.02393193862059127, 0.02564102564102564, 0.027586862953412266, 0.0298142396999972, 0.0323761954119088, 0.03533326266687867, 0.03874921291460643, 0.04267895997763199, 0.018490006540840973, 0.01950685786602176, 0.020632815353005762, 0.021884405476620426, 0.02328100985898594, 0.024845199749997663, 0.026602896148920738, 0.028583097523751475, 0.030816677568068284, 0.03333333333333333, 0.036155076303109365, 0.039283710065919304, 0.0547996624351191, 0.05270462766947299, 0.018130943107347374, 0.019086611143795607, 0.0201374031110059, 0.021295885499998, 0.023993858358289818, 0.025565499628245683, 0.027307730683968016, 0.029235267310234306, 0.03135736227945324, 0.033671751485073696, 0.036155076303109365, 0.04714045207910317, 0.04578685464956301, 0.01774154318041165, 0.018633899812498248, 0.0196078431372549, 0.023112508176051212, 0.02450715406979359, 0.026028960314767677, 0.029462782549439483, 0.03135736227945324, 0.03333333333333333, 0.03533326266687867, 0.041344911529736156, 0.040422604172722164, 0.01656346649999844, 0.017329174830334543, 0.018157823690094776, 0.019055398349167647, 0.022222222222222223, 0.02345325149100973, 0.024776471541572212, 0.030816677568068284, 0.0323761954119088, 0.03384487217112064, 0.03513641844631533, 0.036155076303109365, 0.036810508691615514, 0.037037037037037035, 0.036810508691615514, 0.036155076303109365, 0.015524881094420745, 0.0161880977059544, 0.01690067088544646, 0.017666631333439334, 0.018490006540840973, 0.021339479988815996, 0.0298142396999972, 0.030949223029508647, 0.031927542840705044, 0.03268602252303067, 0.033167906340332974, 0.03333333333333333, 0.015182917289142565, 0.01580151543799924, 0.016462159944159827, 0.017167540087486825, 0.01792011101901568, 0.01957400731715678, 0.02047650389446504, 0.02345325149100973, 0.027586862953412266, 0.029235267310234306, 0.0298142396999972, 0.030178582014172842, 0.014833138649666159, 0.015408338784034142, 0.01601897771107376, 0.016666666666666666, 0.01735264020984512, 0.018841113964807383, 0.019641855032959652, 0.02047650389446504, 0.021339479988815996, 0.022222222222222223, 0.023112508176051212, 0.026352313834736494, 0.026948402781814772, 0.02739983121755955, 0.027681826617913324, 0.014479074758768978, 0.015012578303701498, 0.015575643783866592, 0.016169041669088866, 0.016793090728662613, 0.01744746408634046, 0.018130943107347374, 0.018841113964807383, 0.01957400731715678, 0.020323692028323077, 0.021081851067789197, 0.021837392736013945, 0.022576182049286544, 0.02393193862059127, 0.02450715406979359, 0.02498438963319538, 0.025342864042323516, 0.014617633655117153, 0.015135886972883327, 0.01567868113972662, 0.01624567262761931, 0.016835875742536848, 0.01744746408634046, 0.021295885499998, 0.021884405476620426, 0.02242242646654375, 0.022893427324781505, 0.02328100985898594, 0.014702703046374362, 0.015198691752918441, 0.015713484026367724, 0.01624567262761931, 0.016793090728662613, 0.019055398349167647, 0.0196078431372549, 0.0201374031110059, 0.020632815353005762, 0.021081851067789197, 0.021471887546694362, 0.02179068168202045, 0.014278431229270644, 0.014731391274719742, 0.015198691752918441, 0.01567868113972662, 0.016666666666666666, 0.017167540087486825, 0.017666631333439334, 0.018157823690094776, 0.018633899812498248, 0.019086611143795607, 0.01950685786602176, 0.01988499954239645, 0.020211302086361082, 0.02047650389446504, 0.01386483884679505, 0.014702703046374362, 0.015135886972883327, 0.015575643783866592, 0.01601897771107376, 0.016462159944159827, 0.01690067088544646, 0.017329174830334543, 0.01774154318041165, 0.018130943107347374, 0.018490006540840973, 0.018811088266103344, 0.019086611143795607, 0.014617633655117153, 0.015012578303701498, 0.015408338784034142, 0.01580151543799924, 0.0161880977059544, 0.01656346649999844, 0.01692243608556032, 0.017259345769283257, 0.017568209223157664, 0.015182917289142565], [0.10540925533894598, 0.08084520834544433, 0.06537204504606134, 0.0547996624351191, 0.04714045207910317, 0.041344911529736156, 0.036810508691615514, 0.033167906340332974, 0.030178582014172842, 1.0, 0.3333333333333333, 0.16666666666666666, 0.1111111111111111, 0.08333333333333333, 0.06666666666666667, 0.05555555555555555, 0.047619047619047616, 0.041666666666666664, 0.037037037037037035, 0.03333333333333333, 0.030303030303030304, 0.027777777777777776, 0.23570226039551587, 0.3333333333333333, 0.23570226039551587, 0.14907119849998599, 0.10540925533894598, 0.08084520834544433, 0.06537204504606134, 0.0547996624351191, 0.04714045207910317, 0.041344911529736156, 0.027681826617913324, 0.09245003270420485, 0.11785113019775793, 0.14907119849998599, 0.16666666666666666, 0.14907119849998599, 0.11785113019775793, 0.09245003270420485, 0.07453559924999299, 0.061898446059017294, 0.05270462766947299, 0.04578685464956301, 0.02739983121755955, 0.06666666666666667, 0.07856742013183861, 0.09245003270420485, 0.10540925533894598, 0.1111111111111111, 0.10540925533894598, 0.09245003270420485, 0.07856742013183861, 0.06666666666666667, 0.05716619504750295, 0.049690399499995326, 0.052057920629535355, 0.05892556509887897, 0.06666666666666667, 0.07453559924999299, 0.08084520834544433, 0.08333333333333333, 0.08084520834544433, 0.07453559924999299, 0.06666666666666667, 0.05892556509887897, 0.052057920629535355, 0.04267895997763199, 0.04714045207910317, 0.052057920629535355, 0.05716619504750295, 0.061898446059017294, 0.06537204504606134, 0.06666666666666667, 0.06537204504606134, 0.061898446059017294, 0.05716619504750295, 0.052057920629535355, 0.04714045207910317, 0.02564102564102564, 0.02393193862059127, 0.039283710065919304, 0.04267895997763199, 0.046225016352102424, 0.049690399499995326, 0.0547996624351191, 0.05555555555555555, 0.0547996624351191, 0.05270462766947299, 0.049690399499995326, 0.046225016352102424, 0.04267895997763199, 0.024845199749997663, 0.02328100985898594, 0.036155076303109365, 0.03874921291460643, 0.041344911529736156, 0.04714045207910317, 0.047619047619047616, 0.04714045207910317, 0.04376881095324085, 0.041344911529736156, 0.03874921291460643, 0.036155076303109365, 0.023993858358289818, 0.022576182049286544, 0.03135736227945324, 0.03333333333333333, 0.03533326266687867, 0.037267799624996496, 0.041344911529736156, 0.041666666666666664, 0.041344911529736156, 0.03533326266687867, 0.03333333333333333, 0.03135736227945324, 0.029462782549439483, 0.027681826617913324, 0.026028960314767677, 0.02450715406979359, 0.023112508176051212, 0.021837392736013945, 0.027681826617913324, 0.029235267310234306, 0.030816677568068284, 0.0323761954119088, 0.03384487217112064, 0.036810508691615514, 0.030816677568068284, 0.029235267310234306, 0.027681826617913324, 0.026189140043946204, 0.024776471541572212, 0.02345325149100973, 0.026028960314767677, 0.027307730683968016, 0.028583097523751475, 0.0298142396999972, 0.030949223029508647, 0.03268602252303067, 0.033167906340332974, 0.03268602252303067, 0.028583097523751475, 0.026028960314767677, 0.024776471541572212, 0.023570226039551584, 0.02450715406979359, 0.025565499628245683, 0.026602896148920738, 0.027586862953412266, 0.0284785885905587, 0.0298142396999972, 0.030178582014172842, 0.030303030303030304, 0.030178582014172842, 0.0298142396999972, 0.029235267310234306, 0.025565499628245683, 0.02450715406979359, 0.02345325149100973, 0.02242242646654375, 0.023112508176051212, 0.023993858358289818, 0.024845199749997663, 0.02564102564102564, 0.026352313834736494, 0.026948402781814772, 0.02739983121755955, 0.027681826617913324, 0.027777777777777776, 0.027681826617913324, 0.02739983121755955, 0.026948402781814772, 0.026352313834736494, 0.024845199749997663, 0.023993858358289818, 0.023112508176051212, 0.022222222222222223, 0.022576182049286544, 0.02328100985898594, 0.02393193862059127, 0.02450715406979359, 0.02498438963319538, 0.025342864042323516, 0.02450715406979359, 0.02393193862059127, 0.02328100985898594, 0.022576182049286544, 0.021837392736013945, 0.021884405476620426, 0.02242242646654375, 0.022893427324781505, 0.02328100985898594, 0.023570226039551584, 0.023570226039551584, 0.02328100985898594, 0.022893427324781505, 0.02242242646654375, 0.021884405476620426, 0.021295885499998, 0.020672455764868078, 0.020632815353005762, 0.021081851067789197, 0.021471887546694362, 0.02179068168202045, 0.022173003507924643, 0.022222222222222223, 0.022173003507924643, 0.022027286681836327, 0.02179068168202045, 0.021471887546694362, 0.021081851067789197, 0.020632815353005762, 0.0201374031110059, 0.0196078431372549, 0.01950685786602176, 0.020211302086361082, 0.02047650389446504, 0.020672455764868078, 0.020792762051726844, 0.020833333333333332, 0.020792762051726844, 0.020672455764868078, 0.02047650389446504, 0.020211302086361082, 0.01988499954239645, 0.01950685786602176, 0.019086611143795607, 0.01930948154544974, 0.019473541261232866, 0.01957400731715678, 0.0196078431372549, 0.01957400731715678, 0.019473541261232866, 0.01930948154544974, 0.019086611143795607, 0.018811088266103344, 0.018518518518518517], [0.14907119849998599, 0.10540925533894598, 0.08084520834544433, 0.06537204504606134, 0.0547996624351191, 0.04714045207910317, 0.041344911529736156, 0.036810508691615514, 0.033167906340332974, 0.3333333333333333, 1.0, 0.3333333333333333, 0.16666666666666666, 0.1111111111111111, 0.08333333333333333, 0.06666666666666667, 0.05555555555555555, 0.047619047619047616, 0.041666666666666664, 0.037037037037037035, 0.03333333333333333, 0.030303030303030304, 0.14907119849998599, 0.23570226039551587, 0.3333333333333333, 0.23570226039551587, 0.14907119849998599, 0.10540925533894598, 0.08084520834544433, 0.06537204504606134, 0.0547996624351191, 0.04714045207910317, 0.030178582014172842, 0.07453559924999299, 0.09245003270420485, 0.11785113019775793, 0.14907119849998599, 0.16666666666666666, 0.14907119849998599, 0.11785113019775793, 0.09245003270420485, 0.07453559924999299, 0.061898446059017294, 0.05270462766947299, 0.0298142396999972, 0.05716619504750295, 0.06666666666666667, 0.07856742013183861, 0.09245003270420485, 0.10540925533894598, 0.1111111111111111, 0.10540925533894598, 0.09245003270420485, 0.07856742013183861, 0.06666666666666667, 0.05716619504750295, 0.046225016352102424, 0.052057920629535355, 0.05892556509887897, 0.06666666666666667, 0.07453559924999299, 0.08084520834544433, 0.08333333333333333, 0.08084520834544433, 0.07453559924999299, 0.06666666666666667, 0.05892556509887897, 0.03874921291460643, 0.04267895997763199, 0.04714045207910317, 0.052057920629535355, 0.05716619504750295, 0.061898446059017294, 0.06537204504606134, 0.06666666666666667, 0.06537204504606134, 0.061898446059017294, 0.05716619504750295, 0.052057920629535355, 0.027586862953412266, 0.02564102564102564, 0.036155076303109365, 0.039283710065919304, 0.04267895997763199, 0.046225016352102424, 0.05270462766947299, 0.0547996624351191, 0.05555555555555555, 0.0547996624351191, 0.05270462766947299, 0.049690399499995326, 0.046225016352102424, 0.026602896148920738, 0.024845199749997663, 0.033671751485073696, 0.036155076303109365, 0.03874921291460643, 0.04578685464956301, 0.04714045207910317, 0.047619047619047616, 0.04578685464956301, 0.04376881095324085, 0.041344911529736156, 0.03874921291460643, 0.025565499628245683, 0.023993858358289818, 0.029462782549439483, 0.03135736227945324, 0.03333333333333333, 0.03533326266687867, 0.040422604172722164, 0.041344911529736156, 0.041666666666666664, 0.037267799624996496, 0.03533326266687867, 0.03333333333333333, 0.03135736227945324, 0.029462782549439483, 0.027681826617913324, 0.026028960314767677, 0.02450715406979359, 0.023112508176051212, 0.026189140043946204, 0.027681826617913324, 0.029235267310234306, 0.030816677568068284, 0.0323761954119088, 0.036155076303109365, 0.0323761954119088, 0.030816677568068284, 0.029235267310234306, 0.027681826617913324, 0.026189140043946204, 0.024776471541572212, 0.024776471541572212, 0.026028960314767677, 0.027307730683968016, 0.028583097523751475, 0.0298142396999972, 0.031927542840705044, 0.03268602252303067, 0.033167906340332974, 0.0298142396999972, 0.027307730683968016, 0.026028960314767677, 0.024776471541572212, 0.02345325149100973, 0.02450715406979359, 0.025565499628245683, 0.026602896148920738, 0.027586862953412266, 0.029235267310234306, 0.0298142396999972, 0.030178582014172842, 0.030303030303030304, 0.030178582014172842, 0.0298142396999972, 0.026602896148920738, 0.025565499628245683, 0.02450715406979359, 0.02345325149100973, 0.022222222222222223, 0.023112508176051212, 0.023993858358289818, 0.024845199749997663, 0.02564102564102564, 0.026352313834736494, 0.026948402781814772, 0.02739983121755955, 0.027681826617913324, 0.027777777777777776, 0.027681826617913324, 0.02739983121755955, 0.026948402781814772, 0.02564102564102564, 0.024845199749997663, 0.023993858358289818, 0.023112508176051212, 0.021837392736013945, 0.022576182049286544, 0.02328100985898594, 0.02393193862059127, 0.02450715406979359, 0.02498438963319538, 0.02498438963319538, 0.02450715406979359, 0.02393193862059127, 0.02328100985898594, 0.022576182049286544, 0.021295885499998, 0.021884405476620426, 0.02242242646654375, 0.022893427324781505, 0.02328100985898594, 0.023749016662636548, 0.023570226039551584, 0.02328100985898594, 0.022893427324781505, 0.02242242646654375, 0.021884405476620426, 0.021295885499998, 0.0201374031110059, 0.020632815353005762, 0.021081851067789197, 0.021471887546694362, 0.022027286681836327, 0.022173003507924643, 0.022222222222222223, 0.022173003507924643, 0.022027286681836327, 0.02179068168202045, 0.021471887546694362, 0.021081851067789197, 0.020632815353005762, 0.0201374031110059, 0.019086611143795607, 0.01988499954239645, 0.020211302086361082, 0.02047650389446504, 0.020672455764868078, 0.020792762051726844, 0.020833333333333332, 0.020792762051726844, 0.020672455764868078, 0.02047650389446504, 0.020211302086361082, 0.01988499954239645, 0.01950685786602176, 0.019086611143795607, 0.01930948154544974, 0.019473541261232866, 0.01957400731715678, 0.0196078431372549, 0.01957400731715678, 0.019473541261232866, 0.01930948154544974, 0.019086611143795607, 0.018490006540840973], [0.23570226039551587, 0.14907119849998599, 0.10540925533894598, 0.08084520834544433, 0.06537204504606134, 0.0547996624351191, 0.04714045207910317, 0.041344911529736156, 0.036810508691615514, 0.16666666666666666, 0.3333333333333333, 1.0, 0.3333333333333333, 0.16666666666666666, 0.1111111111111111, 0.08333333333333333, 0.06666666666666667, 0.05555555555555555, 0.047619047619047616, 0.041666666666666664, 0.037037037037037035, 0.03333333333333333, 0.10540925533894598, 0.14907119849998599, 0.23570226039551587, 0.3333333333333333, 0.23570226039551587, 0.14907119849998599, 0.10540925533894598, 0.08084520834544433, 0.06537204504606134, 0.0547996624351191, 0.033167906340332974, 0.061898446059017294, 0.07453559924999299, 0.09245003270420485, 0.11785113019775793, 0.14907119849998599, 0.16666666666666666, 0.14907119849998599, 0.11785113019775793, 0.09245003270420485, 0.07453559924999299, 0.061898446059017294, 0.03268602252303067, 0.049690399499995326, 0.05716619504750295, 0.06666666666666667, 0.07856742013183861, 0.09245003270420485, 0.10540925533894598, 0.1111111111111111, 0.10540925533894598, 0.09245003270420485, 0.07856742013183861, 0.06666666666666667, 0.041344911529736156, 0.046225016352102424, 0.052057920629535355, 0.05892556509887897, 0.06666666666666667, 0.07453559924999299, 0.08084520834544433, 0.08333333333333333, 0.08084520834544433, 0.07453559924999299, 0.06666666666666667, 0.03533326266687867, 0.03874921291460643, 0.04267895997763199, 0.04714045207910317, 0.052057920629535355, 0.05716619504750295, 0.061898446059017294, 0.06537204504606134, 0.06666666666666667, 0.06537204504606134, 0.061898446059017294, 0.05716619504750295, 0.0298142396999972, 0.027586862953412266, 0.03333333333333333, 0.036155076303109365, 0.039283710065919304, 0.04267895997763199, 0.049690399499995326, 0.05270462766947299, 0.0547996624351191, 0.05555555555555555, 0.0547996624351191, 0.05270462766947299, 0.049690399499995326, 0.028583097523751475, 0.026602896148920738, 0.03135736227945324, 0.033671751485073696, 0.036155076303109365, 0.04376881095324085, 0.04578685464956301, 0.04714045207910317, 0.04714045207910317, 0.04578685464956301, 0.04376881095324085, 0.041344911529736156, 0.027307730683968016, 0.025565499628245683, 0.027681826617913324, 0.029462782549439483, 0.03135736227945324, 0.03333333333333333, 0.03901371573204352, 0.040422604172722164, 0.041344911529736156, 0.03901371573204352, 0.037267799624996496, 0.03533326266687867, 0.03333333333333333, 0.03135736227945324, 0.029462782549439483, 0.027681826617913324, 0.026028960314767677, 0.02450715406979359, 0.024776471541572212, 0.026189140043946204, 0.027681826617913324, 0.029235267310234306, 0.030816677568068284, 0.03513641844631533, 0.03384487217112064, 0.0323761954119088, 0.030816677568068284, 0.029235267310234306, 0.027681826617913324, 0.026189140043946204, 0.023570226039551584, 0.024776471541572212, 0.026028960314767677, 0.027307730683968016, 0.028583097523751475, 0.030949223029508647, 0.031927542840705044, 0.03333333333333333, 0.030949223029508647, 0.028583097523751475, 0.027307730683968016, 0.026028960314767677, 0.02242242646654375, 0.02345325149100973, 0.02450715406979359, 0.025565499628245683, 0.026602896148920738, 0.0284785885905587, 0.029235267310234306, 0.0298142396999972, 0.030178582014172842, 0.030303030303030304, 0.030178582014172842, 0.027586862953412266, 0.026602896148920738, 0.025565499628245683, 0.02450715406979359, 0.021339479988815996, 0.022222222222222223, 0.023112508176051212, 0.023993858358289818, 0.024845199749997663, 0.02564102564102564, 0.026352313834736494, 0.026948402781814772, 0.02739983121755955, 0.027681826617913324, 0.027777777777777776, 0.027681826617913324, 0.02739983121755955, 0.026352313834736494, 0.02564102564102564, 0.024845199749997663, 0.023993858358289818, 0.021081851067789197, 0.021837392736013945, 0.022576182049286544, 0.02328100985898594, 0.02393193862059127, 0.02450715406979359, 0.025342864042323516, 0.02498438963319538, 0.02450715406979359, 0.02393193862059127, 0.02328100985898594, 0.020672455764868078, 0.021295885499998, 0.021884405476620426, 0.02242242646654375, 0.022893427324781505, 0.023809523809523808, 0.023749016662636548, 0.023570226039551584, 0.02328100985898594, 0.022893427324781505, 0.02242242646654375, 0.021884405476620426, 0.0196078431372549, 0.0201374031110059, 0.020632815353005762, 0.021081851067789197, 0.02179068168202045, 0.022027286681836327, 0.022173003507924643, 0.022222222222222223, 0.022173003507924643, 0.022027286681836327, 0.02179068168202045, 0.021471887546694362, 0.021081851067789197, 0.020632815353005762, 0.018633899812498248, 0.01950685786602176, 0.01988499954239645, 0.020211302086361082, 0.02047650389446504, 0.020672455764868078, 0.020792762051726844, 0.020833333333333332, 0.020792762051726844, 0.020672455764868078, 0.02047650389446504, 0.020211302086361082, 0.01988499954239645, 0.018811088266103344, 0.019086611143795607, 0.01930948154544974, 0.019473541261232866, 0.01957400731715678, 0.0196078431372549, 0.01957400731715678, 0.019473541261232866, 0.01930948154544974, 0.018405254345807757], [0.3333333333333333, 0.23570226039551587, 0.14907119849998599, 0.10540925533894598, 0.08084520834544433, 0.06537204504606134, 0.0547996624351191, 0.04714045207910317, 0.041344911529736156, 0.1111111111111111, 0.16666666666666666, 0.3333333333333333, 1.0, 0.3333333333333333, 0.16666666666666666, 0.1111111111111111, 0.08333333333333333, 0.06666666666666667, 0.05555555555555555, 0.047619047619047616, 0.041666666666666664, 0.037037037037037035, 0.08084520834544433, 0.10540925533894598, 0.14907119849998599, 0.23570226039551587, 0.3333333333333333, 0.23570226039551587, 0.14907119849998599, 0.10540925533894598, 0.08084520834544433, 0.06537204504606134, 0.036810508691615514, 0.05270462766947299, 0.061898446059017294, 0.07453559924999299, 0.09245003270420485, 0.11785113019775793, 0.14907119849998599, 0.16666666666666666, 0.14907119849998599, 0.11785113019775793, 0.09245003270420485, 0.07453559924999299, 0.036155076303109365, 0.04376881095324085, 0.049690399499995326, 0.05716619504750295, 0.06666666666666667, 0.07856742013183861, 0.09245003270420485, 0.10540925533894598, 0.1111111111111111, 0.10540925533894598, 0.09245003270420485, 0.07856742013183861, 0.037267799624996496, 0.041344911529736156, 0.046225016352102424, 0.052057920629535355, 0.05892556509887897, 0.06666666666666667, 0.07453559924999299, 0.08084520834544433, 0.08333333333333333, 0.08084520834544433, 0.07453559924999299, 0.0323761954119088, 0.03533326266687867, 0.03874921291460643, 0.04267895997763199, 0.04714045207910317, 0.052057920629535355, 0.05716619504750295, 0.061898446059017294, 0.06537204504606134, 0.06666666666666667, 0.06537204504606134, 0.061898446059017294, 0.0323761954119088, 0.0298142396999972, 0.030816677568068284, 0.03333333333333333, 0.036155076303109365, 0.039283710065919304, 0.046225016352102424, 0.049690399499995326, 0.05270462766947299, 0.0547996624351191, 0.05555555555555555, 0.0547996624351191, 0.05270462766947299, 0.030816677568068284, 0.028583097523751475, 0.029235267310234306, 0.03135736227945324, 0.033671751485073696, 0.041344911529736156, 0.04376881095324085, 0.04578685464956301, 0.047619047619047616, 0.04714045207910317, 0.04578685464956301, 0.04376881095324085, 0.029235267310234306, 0.027307730683968016, 0.026028960314767677, 0.027681826617913324, 0.029462782549439483, 0.03135736227945324, 0.037267799624996496, 0.03901371573204352, 0.040422604172722164, 0.040422604172722164, 0.03901371573204352, 0.037267799624996496, 0.03533326266687867, 0.03333333333333333, 0.03135736227945324, 0.029462782549439483, 0.027681826617913324, 0.026028960314767677, 0.02345325149100973, 0.024776471541572212, 0.026189140043946204, 0.027681826617913324, 0.029235267310234306, 0.03384487217112064, 0.03513641844631533, 0.03384487217112064, 0.0323761954119088, 0.030816677568068284, 0.029235267310234306, 0.027681826617913324, 0.02242242646654375, 0.023570226039551584, 0.024776471541572212, 0.026028960314767677, 0.027307730683968016, 0.0298142396999972, 0.030949223029508647, 0.033167906340332974, 0.031927542840705044, 0.0298142396999972, 0.028583097523751475, 0.027307730683968016, 0.021427478217774167, 0.02242242646654375, 0.02345325149100973, 0.02450715406979359, 0.025565499628245683, 0.027586862953412266, 0.0284785885905587, 0.029235267310234306, 0.0298142396999972, 0.030178582014172842, 0.030303030303030304, 0.0284785885905587, 0.027586862953412266, 0.026602896148920738, 0.025565499628245683, 0.02047650389446504, 0.021339479988815996, 0.022222222222222223, 0.023112508176051212, 0.023993858358289818, 0.024845199749997663, 0.02564102564102564, 0.026352313834736494, 0.026948402781814772, 0.02739983121755955, 0.027681826617913324, 0.027777777777777776, 0.027681826617913324, 0.026948402781814772, 0.026352313834736494, 0.02564102564102564, 0.024845199749997663, 0.020323692028323077, 0.021081851067789197, 0.021837392736013945, 0.022576182049286544, 0.02328100985898594, 0.02393193862059127, 0.025565499628245683, 0.025342864042323516, 0.02498438963319538, 0.02450715406979359, 0.02393193862059127, 0.02002805893753699, 0.020672455764868078, 0.021295885499998, 0.021884405476620426, 0.02242242646654375, 0.023749016662636548, 0.023809523809523808, 0.023749016662636548, 0.023570226039551584, 0.02328100985898594, 0.022893427324781505, 0.02242242646654375, 0.019055398349167647, 0.0196078431372549, 0.0201374031110059, 0.020632815353005762, 0.021471887546694362, 0.02179068168202045, 0.022027286681836327, 0.022173003507924643, 0.022222222222222223, 0.022173003507924643, 0.022027286681836327, 0.02179068168202045, 0.021471887546694362, 0.021081851067789197, 0.018157823690094776, 0.019086611143795607, 0.01950685786602176, 0.01988499954239645, 0.020211302086361082, 0.02047650389446504, 0.020672455764868078, 0.020792762051726844, 0.020833333333333332, 0.020792762051726844, 0.020672455764868078, 0.02047650389446504, 0.020211302086361082, 0.018490006540840973, 0.018811088266103344, 0.019086611143795607, 0.01930948154544974, 0.019473541261232866, 0.01957400731715678, 0.0196078431372549, 0.01957400731715678, 0.019473541261232866, 0.018266554145039696], [0.23570226039551587, 0.3333333333333333, 0.23570226039551587, 0.14907119849998599, 0.10540925533894598, 0.08084520834544433, 0.06537204504606134, 0.0547996624351191, 0.04714045207910317, 0.08333333333333333, 0.1111111111111111, 0.16666666666666666, 0.3333333333333333, 1.0, 0.3333333333333333, 0.16666666666666666, 0.1111111111111111, 0.08333333333333333, 0.06666666666666667, 0.05555555555555555, 0.047619047619047616, 0.041666666666666664, 0.06537204504606134, 0.08084520834544433, 0.10540925533894598, 0.14907119849998599, 0.23570226039551587, 0.3333333333333333, 0.23570226039551587, 0.14907119849998599, 0.10540925533894598, 0.08084520834544433, 0.041344911529736156, 0.04578685464956301, 0.05270462766947299, 0.061898446059017294, 0.07453559924999299, 0.09245003270420485, 0.11785113019775793, 0.14907119849998599, 0.16666666666666666, 0.14907119849998599, 0.11785113019775793, 0.09245003270420485, 0.040422604172722164, 0.03901371573204352, 0.04376881095324085, 0.049690399499995326, 0.05716619504750295, 0.06666666666666667, 0.07856742013183861, 0.09245003270420485, 0.10540925533894598, 0.1111111111111111, 0.10540925533894598, 0.09245003270420485, 0.03384487217112064, 0.037267799624996496, 0.041344911529736156, 0.046225016352102424, 0.052057920629535355, 0.05892556509887897, 0.06666666666666667, 0.07453559924999299, 0.08084520834544433, 0.08333333333333333, 0.08084520834544433, 0.0298142396999972, 0.0323761954119088, 0.03533326266687867, 0.03874921291460643, 0.04267895997763199, 0.04714045207910317, 0.052057920629535355, 0.05716619504750295, 0.061898446059017294, 0.06537204504606134, 0.06666666666666667, 0.06537204504606134, 0.03533326266687867, 0.0323761954119088, 0.028583097523751475, 0.030816677568068284, 0.03333333333333333, 0.036155076303109365, 0.04267895997763199, 0.046225016352102424, 0.049690399499995326, 0.05270462766947299, 0.0547996624351191, 0.05555555555555555, 0.0547996624351191, 0.03333333333333333, 0.030816677568068284, 0.027307730683968016, 0.029235267310234306, 0.03135736227945324, 0.03874921291460643, 0.041344911529736156, 0.04376881095324085, 0.04714045207910317, 0.047619047619047616, 0.04714045207910317, 0.04578685464956301, 0.03135736227945324, 0.029235267310234306, 0.02450715406979359, 0.026028960314767677, 0.027681826617913324, 0.029462782549439483, 0.03533326266687867, 0.037267799624996496, 0.03901371573204352, 0.041344911529736156, 0.040422604172722164, 0.03901371573204352, 0.037267799624996496, 0.03533326266687867, 0.03333333333333333, 0.03135736227945324, 0.029462782549439483, 0.027681826617913324, 0.022222222222222223, 0.02345325149100973, 0.024776471541572212, 0.026189140043946204, 0.027681826617913324, 0.0323761954119088, 0.036155076303109365, 0.03513641844631533, 0.03384487217112064, 0.0323761954119088, 0.030816677568068284, 0.029235267310234306, 0.021339479988815996, 0.02242242646654375, 0.023570226039551584, 0.024776471541572212, 0.026028960314767677, 0.028583097523751475, 0.0298142396999972, 0.03268602252303067, 0.03268602252303067, 0.030949223029508647, 0.0298142396999972, 0.028583097523751475, 0.02047650389446504, 0.021427478217774167, 0.02242242646654375, 0.02345325149100973, 0.02450715406979359, 0.026602896148920738, 0.027586862953412266, 0.0284785885905587, 0.029235267310234306, 0.0298142396999972, 0.030178582014172842, 0.029235267310234306, 0.0284785885905587, 0.027586862953412266, 0.026602896148920738, 0.019641855032959652, 0.02047650389446504, 0.021339479988815996, 0.022222222222222223, 0.023112508176051212, 0.023993858358289818, 0.024845199749997663, 0.02564102564102564, 0.026352313834736494, 0.026948402781814772, 0.02739983121755955, 0.027681826617913324, 0.027777777777777776, 0.02739983121755955, 0.026948402781814772, 0.026352313834736494, 0.02564102564102564, 0.01957400731715678, 0.020323692028323077, 0.021081851067789197, 0.021837392736013945, 0.022576182049286544, 0.02328100985898594, 0.02564102564102564, 0.025565499628245683, 0.025342864042323516, 0.02498438963319538, 0.02450715406979359, 0.019374606457303215, 0.02002805893753699, 0.020672455764868078, 0.021295885499998, 0.021884405476620426, 0.023570226039551584, 0.023749016662636548, 0.023809523809523808, 0.023749016662636548, 0.023570226039551584, 0.02328100985898594, 0.022893427324781505, 0.018490006540840973, 0.019055398349167647, 0.0196078431372549, 0.0201374031110059, 0.021081851067789197, 0.021471887546694362, 0.02179068168202045, 0.022027286681836327, 0.022173003507924643, 0.022222222222222223, 0.022173003507924643, 0.022027286681836327, 0.02179068168202045, 0.021471887546694362, 0.017666631333439334, 0.018633899812498248, 0.019086611143795607, 0.01950685786602176, 0.01988499954239645, 0.020211302086361082, 0.02047650389446504, 0.020672455764868078, 0.020792762051726844, 0.020833333333333332, 0.020792762051726844, 0.020672455764868078, 0.02047650389446504, 0.018130943107347374, 0.018490006540840973, 0.018811088266103344, 0.019086611143795607, 0.01930948154544974, 0.019473541261232866, 0.01957400731715678, 0.0196078431372549, 0.01957400731715678, 0.018077538151554683], [0.14907119849998599, 0.23570226039551587, 0.3333333333333333, 0.23570226039551587, 0.14907119849998599, 0.10540925533894598, 0.08084520834544433, 0.06537204504606134, 0.0547996624351191, 0.06666666666666667, 0.08333333333333333, 0.1111111111111111, 0.16666666666666666, 0.3333333333333333, 1.0, 0.3333333333333333, 0.16666666666666666, 0.1111111111111111, 0.08333333333333333, 0.06666666666666667, 0.05555555555555555, 0.047619047619047616, 0.0547996624351191, 0.06537204504606134, 0.08084520834544433, 0.10540925533894598, 0.14907119849998599, 0.23570226039551587, 0.3333333333333333, 0.23570226039551587, 0.14907119849998599, 0.10540925533894598, 0.04714045207910317, 0.040422604172722164, 0.04578685464956301, 0.05270462766947299, 0.061898446059017294, 0.07453559924999299, 0.09245003270420485, 0.11785113019775793, 0.14907119849998599, 0.16666666666666666, 0.14907119849998599, 0.11785113019775793, 0.04578685464956301, 0.03513641844631533, 0.03901371573204352, 0.04376881095324085, 0.049690399499995326, 0.05716619504750295, 0.06666666666666667, 0.07856742013183861, 0.09245003270420485, 0.10540925533894598, 0.1111111111111111, 0.10540925533894598, 0.030949223029508647, 0.03384487217112064, 0.037267799624996496, 0.041344911529736156, 0.046225016352102424, 0.052057920629535355, 0.05892556509887897, 0.06666666666666667, 0.07453559924999299, 0.08084520834544433, 0.08333333333333333, 0.027586862953412266, 0.0298142396999972, 0.0323761954119088, 0.03533326266687867, 0.03874921291460643, 0.04267895997763199, 0.04714045207910317, 0.052057920629535355, 0.05716619504750295, 0.061898446059017294, 0.06537204504606134, 0.06666666666666667, 0.03874921291460643, 0.03533326266687867, 0.026602896148920738, 0.028583097523751475, 0.030816677568068284, 0.03333333333333333, 0.039283710065919304, 0.04267895997763199, 0.046225016352102424, 0.049690399499995326, 0.05270462766947299, 0.0547996624351191, 0.05555555555555555, 0.036155076303109365, 0.03333333333333333, 0.025565499628245683, 0.027307730683968016, 0.029235267310234306, 0.036155076303109365, 0.03874921291460643, 0.041344911529736156, 0.04578685464956301, 0.04714045207910317, 0.047619047619047616, 0.04714045207910317, 0.033671751485073696, 0.03135736227945324, 0.023112508176051212, 0.02450715406979359, 0.026028960314767677, 0.027681826617913324, 0.03333333333333333, 0.03533326266687867, 0.037267799624996496, 0.041666666666666664, 0.041344911529736156, 0.040422604172722164, 0.03901371573204352, 0.037267799624996496, 0.03533326266687867, 0.03333333333333333, 0.03135736227945324, 0.029462782549439483, 0.021081851067789197, 0.022222222222222223, 0.02345325149100973, 0.024776471541572212, 0.026189140043946204, 0.030816677568068284, 0.036810508691615514, 0.036155076303109365, 0.03513641844631533, 0.03384487217112064, 0.0323761954119088, 0.030816677568068284, 0.020323692028323077, 0.021339479988815996, 0.02242242646654375, 0.023570226039551584, 0.024776471541572212, 0.027307730683968016, 0.028583097523751475, 0.031927542840705044, 0.033167906340332974, 0.031927542840705044, 0.030949223029508647, 0.0298142396999972, 0.01957400731715678, 0.02047650389446504, 0.021427478217774167, 0.02242242646654375, 0.02345325149100973, 0.025565499628245683, 0.026602896148920738, 0.027586862953412266, 0.0284785885905587, 0.029235267310234306, 0.0298142396999972, 0.0298142396999972, 0.029235267310234306, 0.0284785885905587, 0.027586862953412266, 0.018841113964807383, 0.019641855032959652, 0.02047650389446504, 0.021339479988815996, 0.022222222222222223, 0.023112508176051212, 0.023993858358289818, 0.024845199749997663, 0.02564102564102564, 0.026352313834736494, 0.026948402781814772, 0.02739983121755955, 0.027681826617913324, 0.027681826617913324, 0.02739983121755955, 0.026948402781814772, 0.026352313834736494, 0.018841113964807383, 0.01957400731715678, 0.020323692028323077, 0.021081851067789197, 0.021837392736013945, 0.022576182049286544, 0.025565499628245683, 0.02564102564102564, 0.025565499628245683, 0.025342864042323516, 0.02498438963319538, 0.01872186521005768, 0.019374606457303215, 0.02002805893753699, 0.020672455764868078, 0.021295885499998, 0.02328100985898594, 0.023570226039551584, 0.023749016662636548, 0.023809523809523808, 0.023749016662636548, 0.023570226039551584, 0.02328100985898594, 0.01792011101901568, 0.018490006540840973, 0.019055398349167647, 0.0196078431372549, 0.020632815353005762, 0.021081851067789197, 0.021471887546694362, 0.02179068168202045, 0.022027286681836327, 0.022173003507924643, 0.022222222222222223, 0.022173003507924643, 0.022027286681836327, 0.02179068168202045, 0.017167540087486825, 0.018157823690094776, 0.018633899812498248, 0.019086611143795607, 0.01950685786602176, 0.01988499954239645, 0.020211302086361082, 0.02047650389446504, 0.020672455764868078, 0.020792762051726844, 0.020833333333333332, 0.020792762051726844, 0.020672455764868078, 0.01774154318041165, 0.018130943107347374, 0.018490006540840973, 0.018811088266103344, 0.019086611143795607, 0.01930948154544974, 0.019473541261232866, 0.01957400731715678, 0.0196078431372549, 0.017842924252406307], [0.10540925533894598, 0.14907119849998599, 0.23570226039551587, 0.3333333333333333, 0.23570226039551587, 0.14907119849998599, 0.10540925533894598, 0.08084520834544433, 0.06537204504606134, 0.05555555555555555, 0.06666666666666667, 0.08333333333333333, 0.1111111111111111, 0.16666666666666666, 0.3333333333333333, 1.0, 0.3333333333333333, 0.16666666666666666, 0.1111111111111111, 0.08333333333333333, 0.06666666666666667, 0.05555555555555555, 0.04714045207910317, 0.0547996624351191, 0.06537204504606134, 0.08084520834544433, 0.10540925533894598, 0.14907119849998599, 0.23570226039551587, 0.3333333333333333, 0.23570226039551587, 0.14907119849998599, 0.0547996624351191, 0.036155076303109365, 0.040422604172722164, 0.04578685464956301, 0.05270462766947299, 0.061898446059017294, 0.07453559924999299, 0.09245003270420485, 0.11785113019775793, 0.14907119849998599, 0.16666666666666666, 0.14907119849998599, 0.05270462766947299, 0.031927542840705044, 0.03513641844631533, 0.03901371573204352, 0.04376881095324085, 0.049690399499995326, 0.05716619504750295, 0.06666666666666667, 0.07856742013183861, 0.09245003270420485, 0.10540925533894598, 0.1111111111111111, 0.0284785885905587, 0.030949223029508647, 0.03384487217112064, 0.037267799624996496, 0.041344911529736156, 0.046225016352102424, 0.052057920629535355, 0.05892556509887897, 0.06666666666666667, 0.07453559924999299, 0.08084520834544433, 0.02564102564102564, 0.027586862953412266, 0.0298142396999972, 0.0323761954119088, 0.03533326266687867, 0.03874921291460643, 0.04267895997763199, 0.04714045207910317, 0.052057920629535355, 0.05716619504750295, 0.061898446059017294, 0.06537204504606134, 0.04267895997763199, 0.03874921291460643, 0.024845199749997663, 0.026602896148920738, 0.028583097523751475, 0.030816677568068284, 0.036155076303109365, 0.039283710065919304, 0.04267895997763199, 0.046225016352102424, 0.049690399499995326, 0.05270462766947299, 0.0547996624351191, 0.039283710065919304, 0.036155076303109365, 0.023993858358289818, 0.025565499628245683, 0.027307730683968016, 0.033671751485073696, 0.036155076303109365, 0.03874921291460643, 0.04376881095324085, 0.04578685464956301, 0.04714045207910317, 0.047619047619047616, 0.036155076303109365, 0.033671751485073696, 0.021837392736013945, 0.023112508176051212, 0.02450715406979359, 0.026028960314767677, 0.03135736227945324, 0.03333333333333333, 0.03533326266687867, 0.041344911529736156, 0.041666666666666664, 0.041344911529736156, 0.040422604172722164, 0.03901371573204352, 0.037267799624996496, 0.03533326266687867, 0.03333333333333333, 0.03135736227945324, 0.02002805893753699, 0.021081851067789197, 0.022222222222222223, 0.02345325149100973, 0.024776471541572212, 0.029235267310234306, 0.037037037037037035, 0.036810508691615514, 0.036155076303109365, 0.03513641844631533, 0.03384487217112064, 0.0323761954119088, 0.019374606457303215, 0.020323692028323077, 0.021339479988815996, 0.02242242646654375, 0.023570226039551584, 0.026028960314767677, 0.027307730683968016, 0.030949223029508647, 0.03333333333333333, 0.03268602252303067, 0.031927542840705044, 0.030949223029508647, 0.01872186521005768, 0.01957400731715678, 0.02047650389446504, 0.021427478217774167, 0.02242242646654375, 0.02450715406979359, 0.025565499628245683, 0.026602896148920738, 0.027586862953412266, 0.0284785885905587, 0.029235267310234306, 0.030178582014172842, 0.0298142396999972, 0.029235267310234306, 0.0284785885905587, 0.018077538151554683, 0.018841113964807383, 0.019641855032959652, 0.02047650389446504, 0.021339479988815996, 0.022222222222222223, 0.023112508176051212, 0.023993858358289818, 0.024845199749997663, 0.02564102564102564, 0.026352313834736494, 0.026948402781814772, 0.02739983121755955, 0.027777777777777776, 0.027681826617913324, 0.02739983121755955, 0.026948402781814772, 0.018130943107347374, 0.018841113964807383, 0.01957400731715678, 0.020323692028323077, 0.021081851067789197, 0.021837392736013945, 0.025342864042323516, 0.025565499628245683, 0.02564102564102564, 0.025565499628245683, 0.025342864042323516, 0.018077538151554683, 0.01872186521005768, 0.019374606457303215, 0.02002805893753699, 0.020672455764868078, 0.022893427324781505, 0.02328100985898594, 0.023570226039551584, 0.023749016662636548, 0.023809523809523808, 0.023749016662636548, 0.023570226039551584, 0.01735264020984512, 0.01792011101901568, 0.018490006540840973, 0.019055398349167647, 0.0201374031110059, 0.020632815353005762, 0.021081851067789197, 0.021471887546694362, 0.02179068168202045, 0.022027286681836327, 0.022173003507924643, 0.022222222222222223, 0.022173003507924643, 0.022027286681836327, 0.016666666666666666, 0.017666631333439334, 0.018157823690094776, 0.018633899812498248, 0.019086611143795607, 0.01950685786602176, 0.01988499954239645, 0.020211302086361082, 0.02047650389446504, 0.020672455764868078, 0.020792762051726844, 0.020833333333333332, 0.020792762051726844, 0.017329174830334543, 0.01774154318041165, 0.018130943107347374, 0.018490006540840973, 0.018811088266103344, 0.019086611143795607, 0.01930948154544974, 0.019473541261232866, 0.01957400731715678, 0.017568209223157664], [0.08084520834544433, 0.10540925533894598, 0.14907119849998599, 0.23570226039551587, 0.3333333333333333, 0.23570226039551587, 0.14907119849998599, 0.10540925533894598, 0.08084520834544433, 0.047619047619047616, 0.05555555555555555, 0.06666666666666667, 0.08333333333333333, 0.1111111111111111, 0.16666666666666666, 0.3333333333333333, 1.0, 0.3333333333333333, 0.16666666666666666, 0.1111111111111111, 0.08333333333333333, 0.06666666666666667, 0.041344911529736156, 0.04714045207910317, 0.0547996624351191, 0.06537204504606134, 0.08084520834544433, 0.10540925533894598, 0.14907119849998599, 0.23570226039551587, 0.3333333333333333, 0.23570226039551587, 0.06537204504606134, 0.03268602252303067, 0.036155076303109365, 0.040422604172722164, 0.04578685464956301, 0.05270462766947299, 0.061898446059017294, 0.07453559924999299, 0.09245003270420485, 0.11785113019775793, 0.14907119849998599, 0.16666666666666666, 0.061898446059017294, 0.029235267310234306, 0.031927542840705044, 0.03513641844631533, 0.03901371573204352, 0.04376881095324085, 0.049690399499995326, 0.05716619504750295, 0.06666666666666667, 0.07856742013183861, 0.09245003270420485, 0.10540925533894598, 0.026352313834736494, 0.0284785885905587, 0.030949223029508647, 0.03384487217112064, 0.037267799624996496, 0.041344911529736156, 0.046225016352102424, 0.052057920629535355, 0.05892556509887897, 0.06666666666666667, 0.07453559924999299, 0.02393193862059127, 0.02564102564102564, 0.027586862953412266, 0.0298142396999972, 0.0323761954119088, 0.03533326266687867, 0.03874921291460643, 0.04267895997763199, 0.04714045207910317, 0.052057920629535355, 0.05716619504750295, 0.061898446059017294, 0.04714045207910317, 0.04267895997763199, 0.02328100985898594, 0.024845199749997663, 0.026602896148920738, 0.028583097523751475, 0.03333333333333333, 0.036155076303109365, 0.039283710065919304, 0.04267895997763199, 0.046225016352102424, 0.049690399499995326, 0.05270462766947299, 0.04267895997763199, 0.039283710065919304, 0.022576182049286544, 0.023993858358289818, 0.025565499628245683, 0.03135736227945324, 0.033671751485073696, 0.036155076303109365, 0.041344911529736156, 0.04376881095324085, 0.04578685464956301, 0.04714045207910317, 0.03874921291460643, 0.036155076303109365, 0.020672455764868078, 0.021837392736013945, 0.023112508176051212, 0.02450715406979359, 0.029462782549439483, 0.03135736227945324, 0.03333333333333333, 0.040422604172722164, 0.041344911529736156, 0.041666666666666664, 0.041344911529736156, 0.040422604172722164, 0.03901371573204352, 0.037267799624996496, 0.03533326266687867, 0.03333333333333333, 0.019055398349167647, 0.02002805893753699, 0.021081851067789197, 0.022222222222222223, 0.02345325149100973, 0.027681826617913324, 0.036810508691615514, 0.037037037037037035, 0.036810508691615514, 0.036155076303109365, 0.03513641844631533, 0.03384487217112064, 0.018490006540840973, 0.019374606457303215, 0.020323692028323077, 0.021339479988815996, 0.02242242646654375, 0.024776471541572212, 0.026028960314767677, 0.0298142396999972, 0.033167906340332974, 0.033167906340332974, 0.03268602252303067, 0.031927542840705044, 0.01792011101901568, 0.01872186521005768, 0.01957400731715678, 0.02047650389446504, 0.021427478217774167, 0.02345325149100973, 0.02450715406979359, 0.025565499628245683, 0.026602896148920738, 0.027586862953412266, 0.0284785885905587, 0.030303030303030304, 0.030178582014172842, 0.0298142396999972, 0.029235267310234306, 0.01735264020984512, 0.018077538151554683, 0.018841113964807383, 0.019641855032959652, 0.02047650389446504, 0.021339479988815996, 0.022222222222222223, 0.023112508176051212, 0.023993858358289818, 0.024845199749997663, 0.02564102564102564, 0.026352313834736494, 0.026948402781814772, 0.027681826617913324, 0.027777777777777776, 0.027681826617913324, 0.02739983121755955, 0.01744746408634046, 0.018130943107347374, 0.018841113964807383, 0.01957400731715678, 0.020323692028323077, 0.021081851067789197, 0.02498438963319538, 0.025342864042323516, 0.025565499628245683, 0.02564102564102564, 0.025565499628245683, 0.01744746408634046, 0.018077538151554683, 0.01872186521005768, 0.019374606457303215, 0.02002805893753699, 0.02242242646654375, 0.022893427324781505, 0.02328100985898594, 0.023570226039551584, 0.023749016662636548, 0.023809523809523808, 0.023749016662636548, 0.016793090728662613, 0.01735264020984512, 0.01792011101901568, 0.018490006540840973, 0.0196078431372549, 0.0201374031110059, 0.020632815353005762, 0.021081851067789197, 0.021471887546694362, 0.02179068168202045, 0.022027286681836327, 0.022173003507924643, 0.022222222222222223, 0.022173003507924643, 0.016169041669088866, 0.017167540087486825, 0.017666631333439334, 0.018157823690094776, 0.018633899812498248, 0.019086611143795607, 0.01950685786602176, 0.01988499954239645, 0.020211302086361082, 0.02047650389446504, 0.020672455764868078, 0.020792762051726844, 0.020833333333333332, 0.01690067088544646, 0.017329174830334543, 0.01774154318041165, 0.018130943107347374, 0.018490006540840973, 0.018811088266103344, 0.019086611143795607, 0.01930948154544974, 0.019473541261232866, 0.017259345769283257], [0.06537204504606134, 0.08084520834544433, 0.10540925533894598, 0.14907119849998599, 0.23570226039551587, 0.3333333333333333, 0.23570226039551587, 0.14907119849998599, 0.10540925533894598, 0.041666666666666664, 0.047619047619047616, 0.05555555555555555, 0.06666666666666667, 0.08333333333333333, 0.1111111111111111, 0.16666666666666666, 0.3333333333333333, 1.0, 0.3333333333333333, 0.16666666666666666, 0.1111111111111111, 0.08333333333333333, 0.036810508691615514, 0.041344911529736156, 0.04714045207910317, 0.0547996624351191, 0.06537204504606134, 0.08084520834544433, 0.10540925533894598, 0.14907119849998599, 0.23570226039551587, 0.3333333333333333, 0.08084520834544433, 0.0298142396999972, 0.03268602252303067, 0.036155076303109365, 0.040422604172722164, 0.04578685464956301, 0.05270462766947299, 0.061898446059017294, 0.07453559924999299, 0.09245003270420485, 0.11785113019775793, 0.14907119849998599, 0.07453559924999299, 0.026948402781814772, 0.029235267310234306, 0.031927542840705044, 0.03513641844631533, 0.03901371573204352, 0.04376881095324085, 0.049690399499995326, 0.05716619504750295, 0.06666666666666667, 0.07856742013183861, 0.09245003270420485, 0.02450715406979359, 0.026352313834736494, 0.0284785885905587, 0.030949223029508647, 0.03384487217112064, 0.037267799624996496, 0.041344911529736156, 0.046225016352102424, 0.052057920629535355, 0.05892556509887897, 0.06666666666666667, 0.02242242646654375, 0.02393193862059127, 0.02564102564102564, 0.027586862953412266, 0.0298142396999972, 0.0323761954119088, 0.03533326266687867, 0.03874921291460643, 0.04267895997763199, 0.04714045207910317, 0.052057920629535355, 0.05716619504750295, 0.052057920629535355, 0.04714045207910317, 0.021884405476620426, 0.02328100985898594, 0.024845199749997663, 0.026602896148920738, 0.030816677568068284, 0.03333333333333333, 0.036155076303109365, 0.039283710065919304, 0.04267895997763199, 0.046225016352102424, 0.049690399499995326, 0.046225016352102424, 0.04267895997763199, 0.021295885499998, 0.022576182049286544, 0.023993858358289818, 0.029235267310234306, 0.03135736227945324, 0.033671751485073696, 0.03874921291460643, 0.041344911529736156, 0.04376881095324085, 0.04578685464956301, 0.041344911529736156, 0.03874921291460643, 0.0196078431372549, 0.020672455764868078, 0.021837392736013945, 0.023112508176051212, 0.027681826617913324, 0.029462782549439483, 0.03135736227945324, 0.03901371573204352, 0.040422604172722164, 0.041344911529736156, 0.041666666666666664, 0.041344911529736156, 0.040422604172722164, 0.03901371573204352, 0.037267799624996496, 0.03533326266687867, 0.018157823690094776, 0.019055398349167647, 0.02002805893753699, 0.021081851067789197, 0.022222222222222223, 0.026189140043946204, 0.036155076303109365, 0.036810508691615514, 0.037037037037037035, 0.036810508691615514, 0.036155076303109365, 0.03513641844631533, 0.017666631333439334, 0.018490006540840973, 0.019374606457303215, 0.020323692028323077, 0.021339479988815996, 0.023570226039551584, 0.024776471541572212, 0.028583097523751475, 0.03268602252303067, 0.03333333333333333, 0.033167906340332974, 0.03268602252303067, 0.017167540087486825, 0.01792011101901568, 0.01872186521005768, 0.01957400731715678, 0.02047650389446504, 0.02242242646654375, 0.02345325149100973, 0.02450715406979359, 0.025565499628245683, 0.026602896148920738, 0.027586862953412266, 0.030178582014172842, 0.030303030303030304, 0.030178582014172842, 0.0298142396999972, 0.016666666666666666, 0.01735264020984512, 0.018077538151554683, 0.018841113964807383, 0.019641855032959652, 0.02047650389446504, 0.021339479988815996, 0.022222222222222223, 0.023112508176051212, 0.023993858358289818, 0.024845199749997663, 0.02564102564102564, 0.026352313834736494, 0.02739983121755955, 0.027681826617913324, 0.027777777777777776, 0.027681826617913324, 0.016793090728662613, 0.01744746408634046, 0.018130943107347374, 0.018841113964807383, 0.01957400731715678, 0.020323692028323077, 0.02450715406979359, 0.02498438963319538, 0.025342864042323516, 0.025565499628245683, 0.02564102564102564, 0.016835875742536848, 0.01744746408634046, 0.018077538151554683, 0.01872186521005768, 0.019374606457303215, 0.021884405476620426, 0.02242242646654375, 0.022893427324781505, 0.02328100985898594, 0.023570226039551584, 0.023749016662636548, 0.023809523809523808, 0.01624567262761931, 0.016793090728662613, 0.01735264020984512, 0.01792011101901568, 0.019055398349167647, 0.0196078431372549, 0.0201374031110059, 0.020632815353005762, 0.021081851067789197, 0.021471887546694362, 0.02179068168202045, 0.022027286681836327, 0.022173003507924643, 0.022222222222222223, 0.01567868113972662, 0.016666666666666666, 0.017167540087486825, 0.017666631333439334, 0.018157823690094776, 0.018633899812498248, 0.019086611143795607, 0.01950685786602176, 0.01988499954239645, 0.020211302086361082, 0.02047650389446504, 0.020672455764868078, 0.020792762051726844, 0.016462159944159827, 0.01690067088544646, 0.017329174830334543, 0.01774154318041165, 0.018130943107347374, 0.018490006540840973, 0.018811088266103344, 0.019086611143795607, 0.01930948154544974, 0.01692243608556032], [0.0547996624351191, 0.06537204504606134, 0.08084520834544433, 0.10540925533894598, 0.14907119849998599, 0.23570226039551587, 0.3333333333333333, 0.23570226039551587, 0.14907119849998599, 0.037037037037037035, 0.041666666666666664, 0.047619047619047616, 0.05555555555555555, 0.06666666666666667, 0.08333333333333333, 0.1111111111111111, 0.16666666666666666, 0.3333333333333333, 1.0, 0.3333333333333333, 0.16666666666666666, 0.1111111111111111, 0.033167906340332974, 0.036810508691615514, 0.041344911529736156, 0.04714045207910317, 0.0547996624351191, 0.06537204504606134, 0.08084520834544433, 0.10540925533894598, 0.14907119849998599, 0.23570226039551587, 0.10540925533894598, 0.02739983121755955, 0.0298142396999972, 0.03268602252303067, 0.036155076303109365, 0.040422604172722164, 0.04578685464956301, 0.05270462766947299, 0.061898446059017294, 0.07453559924999299, 0.09245003270420485, 0.11785113019775793, 0.09245003270420485, 0.02498438963319538, 0.026948402781814772, 0.029235267310234306, 0.031927542840705044, 0.03513641844631533, 0.03901371573204352, 0.04376881095324085, 0.049690399499995326, 0.05716619504750295, 0.06666666666666667, 0.07856742013183861, 0.022893427324781505, 0.02450715406979359, 0.026352313834736494, 0.0284785885905587, 0.030949223029508647, 0.03384487217112064, 0.037267799624996496, 0.041344911529736156, 0.046225016352102424, 0.052057920629535355, 0.05892556509887897, 0.021081851067789197, 0.02242242646654375, 0.02393193862059127, 0.02564102564102564, 0.027586862953412266, 0.0298142396999972, 0.0323761954119088, 0.03533326266687867, 0.03874921291460643, 0.04267895997763199, 0.04714045207910317, 0.052057920629535355, 0.05716619504750295, 0.052057920629535355, 0.020632815353005762, 0.021884405476620426, 0.02328100985898594, 0.024845199749997663, 0.028583097523751475, 0.030816677568068284, 0.03333333333333333, 0.036155076303109365, 0.039283710065919304, 0.04267895997763199, 0.046225016352102424, 0.049690399499995326, 0.046225016352102424, 0.0201374031110059, 0.021295885499998, 0.022576182049286544, 0.027307730683968016, 0.029235267310234306, 0.03135736227945324, 0.036155076303109365, 0.03874921291460643, 0.041344911529736156, 0.04376881095324085, 0.04376881095324085, 0.041344911529736156, 0.018633899812498248, 0.0196078431372549, 0.020672455764868078, 0.021837392736013945, 0.026028960314767677, 0.027681826617913324, 0.029462782549439483, 0.037267799624996496, 0.03901371573204352, 0.040422604172722164, 0.041344911529736156, 0.041666666666666664, 0.041344911529736156, 0.040422604172722164, 0.03901371573204352, 0.037267799624996496, 0.017329174830334543, 0.018157823690094776, 0.019055398349167647, 0.02002805893753699, 0.021081851067789197, 0.024776471541572212, 0.03513641844631533, 0.036155076303109365, 0.036810508691615514, 0.037037037037037035, 0.036810508691615514, 0.036155076303109365, 0.01690067088544646, 0.017666631333439334, 0.018490006540840973, 0.019374606457303215, 0.020323692028323077, 0.02242242646654375, 0.023570226039551584, 0.027307730683968016, 0.031927542840705044, 0.033167906340332974, 0.03333333333333333, 0.033167906340332974, 0.016462159944159827, 0.017167540087486825, 0.01792011101901568, 0.01872186521005768, 0.01957400731715678, 0.021427478217774167, 0.02242242646654375, 0.02345325149100973, 0.02450715406979359, 0.025565499628245683, 0.026602896148920738, 0.0298142396999972, 0.030178582014172842, 0.030303030303030304, 0.030178582014172842, 0.01601897771107376, 0.016666666666666666, 0.01735264020984512, 0.018077538151554683, 0.018841113964807383, 0.019641855032959652, 0.02047650389446504, 0.021339479988815996, 0.022222222222222223, 0.023112508176051212, 0.023993858358289818, 0.024845199749997663, 0.02564102564102564, 0.026948402781814772, 0.02739983121755955, 0.027681826617913324, 0.027777777777777776, 0.016169041669088866, 0.016793090728662613, 0.01744746408634046, 0.018130943107347374, 0.018841113964807383, 0.01957400731715678, 0.02393193862059127, 0.02450715406979359, 0.02498438963319538, 0.025342864042323516, 0.025565499628245683, 0.01624567262761931, 0.016835875742536848, 0.01744746408634046, 0.018077538151554683, 0.01872186521005768, 0.021295885499998, 0.021884405476620426, 0.02242242646654375, 0.022893427324781505, 0.02328100985898594, 0.023570226039551584, 0.023749016662636548, 0.015713484026367724, 0.01624567262761931, 0.016793090728662613, 0.01735264020984512, 0.018490006540840973, 0.019055398349167647, 0.0196078431372549, 0.0201374031110059, 0.020632815353005762, 0.021081851067789197, 0.021471887546694362, 0.02179068168202045, 0.022027286681836327, 0.022173003507924643, 0.015198691752918441, 0.016169041669088866, 0.016666666666666666, 0.017167540087486825, 0.017666631333439334, 0.018157823690094776, 0.018633899812498248, 0.019086611143795607, 0.01950685786602176, 0.01988499954239645, 0.020211302086361082, 0.02047650389446504, 0.020672455764868078, 0.01601897771107376, 0.016462159944159827, 0.01690067088544646, 0.017329174830334543, 0.01774154318041165, 0.018130943107347374, 0.018490006540840973, 0.018811088266103344, 0.019086611143795607, 0.01656346649999844], [0.04714045207910317, 0.0547996624351191, 0.06537204504606134, 0.08084520834544433, 0.10540925533894598, 0.14907119849998599, 0.23570226039551587, 0.3333333333333333, 0.23570226039551587, 0.03333333333333333, 0.037037037037037035, 0.041666666666666664, 0.047619047619047616, 0.05555555555555555, 0.06666666666666667, 0.08333333333333333, 0.1111111111111111, 0.16666666666666666, 0.3333333333333333, 1.0, 0.3333333333333333, 0.16666666666666666, 0.030178582014172842, 0.033167906340332974, 0.036810508691615514, 0.041344911529736156, 0.04714045207910317, 0.0547996624351191, 0.06537204504606134, 0.08084520834544433, 0.10540925533894598, 0.14907119849998599, 0.14907119849998599, 0.025342864042323516, 0.02739983121755955, 0.0298142396999972, 0.03268602252303067, 0.036155076303109365, 0.040422604172722164, 0.04578685464956301, 0.05270462766947299, 0.061898446059017294, 0.07453559924999299, 0.09245003270420485, 0.11785113019775793, 0.02328100985898594, 0.02498438963319538, 0.026948402781814772, 0.029235267310234306, 0.031927542840705044, 0.03513641844631533, 0.03901371573204352, 0.04376881095324085, 0.049690399499995326, 0.05716619504750295, 0.06666666666666667, 0.021471887546694362, 0.022893427324781505, 0.02450715406979359, 0.026352313834736494, 0.0284785885905587, 0.030949223029508647, 0.03384487217112064, 0.037267799624996496, 0.041344911529736156, 0.046225016352102424, 0.052057920629535355, 0.01988499954239645, 0.021081851067789197, 0.02242242646654375, 0.02393193862059127, 0.02564102564102564, 0.027586862953412266, 0.0298142396999972, 0.0323761954119088, 0.03533326266687867, 0.03874921291460643, 0.04267895997763199, 0.04714045207910317, 0.061898446059017294, 0.05716619504750295, 0.01950685786602176, 0.020632815353005762, 0.021884405476620426, 0.02328100985898594, 0.026602896148920738, 0.028583097523751475, 0.030816677568068284, 0.03333333333333333, 0.036155076303109365, 0.039283710065919304, 0.04267895997763199, 0.05270462766947299, 0.049690399499995326, 0.019086611143795607, 0.0201374031110059, 0.021295885499998, 0.025565499628245683, 0.027307730683968016, 0.029235267310234306, 0.033671751485073696, 0.036155076303109365, 0.03874921291460643, 0.041344911529736156, 0.04578685464956301, 0.04376881095324085, 0.01774154318041165, 0.018633899812498248, 0.0196078431372549, 0.020672455764868078, 0.02450715406979359, 0.026028960314767677, 0.027681826617913324, 0.03533326266687867, 0.037267799624996496, 0.03901371573204352, 0.040422604172722164, 0.041344911529736156, 0.041666666666666664, 0.041344911529736156, 0.040422604172722164, 0.03901371573204352, 0.01656346649999844, 0.017329174830334543, 0.018157823690094776, 0.019055398349167647, 0.02002805893753699, 0.02345325149100973, 0.03384487217112064, 0.03513641844631533, 0.036155076303109365, 0.036810508691615514, 0.037037037037037035, 0.036810508691615514, 0.0161880977059544, 0.01690067088544646, 0.017666631333439334, 0.018490006540840973, 0.019374606457303215, 0.021339479988815996, 0.02242242646654375, 0.026028960314767677, 0.030949223029508647, 0.03268602252303067, 0.033167906340332974, 0.03333333333333333, 0.01580151543799924, 0.016462159944159827, 0.017167540087486825, 0.01792011101901568, 0.01872186521005768, 0.02047650389446504, 0.021427478217774167, 0.02242242646654375, 0.02345325149100973, 0.02450715406979359, 0.025565499628245683, 0.029235267310234306, 0.0298142396999972, 0.030178582014172842, 0.030303030303030304, 0.015408338784034142, 0.01601897771107376, 0.016666666666666666, 0.01735264020984512, 0.018077538151554683, 0.018841113964807383, 0.019641855032959652, 0.02047650389446504, 0.021339479988815996, 0.022222222222222223, 0.023112508176051212, 0.023993858358289818, 0.024845199749997663, 0.026352313834736494, 0.026948402781814772, 0.02739983121755955, 0.027681826617913324, 0.015575643783866592, 0.016169041669088866, 0.016793090728662613, 0.01744746408634046, 0.018130943107347374, 0.018841113964807383, 0.02328100985898594, 0.02393193862059127, 0.02450715406979359, 0.02498438963319538, 0.025342864042323516, 0.01567868113972662, 0.01624567262761931, 0.016835875742536848, 0.01744746408634046, 0.018077538151554683, 0.020672455764868078, 0.021295885499998, 0.021884405476620426, 0.02242242646654375, 0.022893427324781505, 0.02328100985898594, 0.023570226039551584, 0.015198691752918441, 0.015713484026367724, 0.01624567262761931, 0.016793090728662613, 0.01792011101901568, 0.018490006540840973, 0.019055398349167647, 0.0196078431372549, 0.0201374031110059, 0.020632815353005762, 0.021081851067789197, 0.021471887546694362, 0.02179068168202045, 0.022027286681836327, 0.014731391274719742, 0.01567868113972662, 0.016169041669088866, 0.016666666666666666, 0.017167540087486825, 0.017666631333439334, 0.018157823690094776, 0.018633899812498248, 0.019086611143795607, 0.01950685786602176, 0.01988499954239645, 0.020211302086361082, 0.02047650389446504, 0.015575643783866592, 0.01601897771107376, 0.016462159944159827, 0.01690067088544646, 0.017329174830334543, 0.01774154318041165, 0.018130943107347374, 0.018490006540840973, 0.018811088266103344, 0.0161880977059544], [0.041344911529736156, 0.04714045207910317, 0.0547996624351191, 0.06537204504606134, 0.08084520834544433, 0.10540925533894598, 0.14907119849998599, 0.23570226039551587, 0.3333333333333333, 0.030303030303030304, 0.03333333333333333, 0.037037037037037035, 0.041666666666666664, 0.047619047619047616, 0.05555555555555555, 0.06666666666666667, 0.08333333333333333, 0.1111111111111111, 0.16666666666666666, 0.3333333333333333, 1.0, 0.3333333333333333, 0.027681826617913324, 0.030178582014172842, 0.033167906340332974, 0.036810508691615514, 0.041344911529736156, 0.04714045207910317, 0.0547996624351191, 0.06537204504606134, 0.08084520834544433, 0.10540925533894598, 0.23570226039551587, 0.023570226039551584, 0.025342864042323516, 0.02739983121755955, 0.0298142396999972, 0.03268602252303067, 0.036155076303109365, 0.040422604172722164, 0.04578685464956301, 0.05270462766947299, 0.061898446059017294, 0.07453559924999299, 0.14907119849998599, 0.02179068168202045, 0.02328100985898594, 0.02498438963319538, 0.026948402781814772, 0.029235267310234306, 0.031927542840705044, 0.03513641844631533, 0.03901371573204352, 0.04376881095324085, 0.049690399499995326, 0.05716619504750295, 0.020211302086361082, 0.021471887546694362, 0.022893427324781505, 0.02450715406979359, 0.026352313834736494, 0.0284785885905587, 0.030949223029508647, 0.03384487217112064, 0.037267799624996496, 0.041344911529736156, 0.046225016352102424, 0.018811088266103344, 0.01988499954239645, 0.021081851067789197, 0.02242242646654375, 0.02393193862059127, 0.02564102564102564, 0.027586862953412266, 0.0298142396999972, 0.0323761954119088, 0.03533326266687867, 0.03874921291460643, 0.04267895997763199, 0.06537204504606134, 0.061898446059017294, 0.018490006540840973, 0.01950685786602176, 0.020632815353005762, 0.021884405476620426, 0.024845199749997663, 0.026602896148920738, 0.028583097523751475, 0.030816677568068284, 0.03333333333333333, 0.036155076303109365, 0.039283710065919304, 0.0547996624351191, 0.05270462766947299, 0.018130943107347374, 0.019086611143795607, 0.0201374031110059, 0.023993858358289818, 0.025565499628245683, 0.027307730683968016, 0.03135736227945324, 0.033671751485073696, 0.036155076303109365, 0.03874921291460643, 0.04714045207910317, 0.04578685464956301, 0.01692243608556032, 0.01774154318041165, 0.018633899812498248, 0.0196078431372549, 0.023112508176051212, 0.02450715406979359, 0.026028960314767677, 0.03333333333333333, 0.03533326266687867, 0.037267799624996496, 0.03901371573204352, 0.040422604172722164, 0.041344911529736156, 0.041666666666666664, 0.041344911529736156, 0.040422604172722164, 0.015855049805149804, 0.01656346649999844, 0.017329174830334543, 0.018157823690094776, 0.019055398349167647, 0.022222222222222223, 0.0323761954119088, 0.03384487217112064, 0.03513641844631533, 0.036155076303109365, 0.036810508691615514, 0.037037037037037035, 0.015524881094420745, 0.0161880977059544, 0.01690067088544646, 0.017666631333439334, 0.018490006540840973, 0.020323692028323077, 0.021339479988815996, 0.024776471541572212, 0.0298142396999972, 0.031927542840705044, 0.03268602252303067, 0.033167906340332974, 0.015182917289142565, 0.01580151543799924, 0.016462159944159827, 0.017167540087486825, 0.01792011101901568, 0.01957400731715678, 0.02047650389446504, 0.021427478217774167, 0.02242242646654375, 0.02345325149100973, 0.02450715406979359, 0.0284785885905587, 0.029235267310234306, 0.0298142396999972, 0.030178582014172842, 0.014833138649666159, 0.015408338784034142, 0.01601897771107376, 0.016666666666666666, 0.01735264020984512, 0.018077538151554683, 0.018841113964807383, 0.019641855032959652, 0.02047650389446504, 0.021339479988815996, 0.022222222222222223, 0.023112508176051212, 0.023993858358289818, 0.02564102564102564, 0.026352313834736494, 0.026948402781814772, 0.02739983121755955, 0.015012578303701498, 0.015575643783866592, 0.016169041669088866, 0.016793090728662613, 0.01744746408634046, 0.018130943107347374, 0.022576182049286544, 0.02328100985898594, 0.02393193862059127, 0.02450715406979359, 0.02498438963319538, 0.015135886972883327, 0.01567868113972662, 0.01624567262761931, 0.016835875742536848, 0.01744746408634046, 0.02002805893753699, 0.020672455764868078, 0.021295885499998, 0.021884405476620426, 0.02242242646654375, 0.022893427324781505, 0.02328100985898594, 0.014702703046374362, 0.015198691752918441, 0.015713484026367724, 0.01624567262761931, 0.01735264020984512, 0.01792011101901568, 0.018490006540840973, 0.019055398349167647, 0.0196078431372549, 0.0201374031110059, 0.020632815353005762, 0.021081851067789197, 0.021471887546694362, 0.02179068168202045, 0.014278431229270644, 0.015198691752918441, 0.01567868113972662, 0.016169041669088866, 0.016666666666666666, 0.017167540087486825, 0.017666631333439334, 0.018157823690094776, 0.018633899812498248, 0.019086611143795607, 0.01950685786602176, 0.01988499954239645, 0.020211302086361082, 0.015135886972883327, 0.015575643783866592, 0.01601897771107376, 0.016462159944159827, 0.01690067088544646, 0.017329174830334543, 0.01774154318041165, 0.018130943107347374, 0.018490006540840973, 0.01580151543799924], [0.036810508691615514, 0.041344911529736156, 0.04714045207910317, 0.0547996624351191, 0.06537204504606134, 0.08084520834544433, 0.10540925533894598, 0.14907119849998599, 0.23570226039551587, 0.027777777777777776, 0.030303030303030304, 0.03333333333333333, 0.037037037037037035, 0.041666666666666664, 0.047619047619047616, 0.05555555555555555, 0.06666666666666667, 0.08333333333333333, 0.1111111111111111, 0.16666666666666666, 0.3333333333333333, 1.0, 0.025565499628245683, 0.027681826617913324, 0.030178582014172842, 0.033167906340332974, 0.036810508691615514, 0.041344911529736156, 0.04714045207910317, 0.0547996624351191, 0.06537204504606134, 0.08084520834544433, 0.3333333333333333, 0.022027286681836327, 0.023570226039551584, 0.025342864042323516, 0.02739983121755955, 0.0298142396999972, 0.03268602252303067, 0.036155076303109365, 0.040422604172722164, 0.04578685464956301, 0.05270462766947299, 0.061898446059017294, 0.16666666666666666, 0.02047650389446504, 0.02179068168202045, 0.02328100985898594, 0.02498438963319538, 0.026948402781814772, 0.029235267310234306, 0.031927542840705044, 0.03513641844631533, 0.03901371573204352, 0.04376881095324085, 0.049690399499995326, 0.019086611143795607, 0.020211302086361082, 0.021471887546694362, 0.022893427324781505, 0.02450715406979359, 0.026352313834736494, 0.0284785885905587, 0.030949223029508647, 0.03384487217112064, 0.037267799624996496, 0.041344911529736156, 0.017842924252406307, 0.018811088266103344, 0.01988499954239645, 0.021081851067789197, 0.02242242646654375, 0.02393193862059127, 0.02564102564102564, 0.027586862953412266, 0.0298142396999972, 0.0323761954119088, 0.03533326266687867, 0.03874921291460643, 0.06666666666666667, 0.06537204504606134, 0.017568209223157664, 0.018490006540840973, 0.01950685786602176, 0.020632815353005762, 0.02328100985898594, 0.024845199749997663, 0.026602896148920738, 0.028583097523751475, 0.030816677568068284, 0.03333333333333333, 0.036155076303109365, 0.05555555555555555, 0.0547996624351191, 0.017259345769283257, 0.018130943107347374, 0.019086611143795607, 0.022576182049286544, 0.023993858358289818, 0.025565499628245683, 0.029235267310234306, 0.03135736227945324, 0.033671751485073696, 0.036155076303109365, 0.047619047619047616, 0.04714045207910317, 0.016169041669088866, 0.01692243608556032, 0.01774154318041165, 0.018633899812498248, 0.021837392736013945, 0.023112508176051212, 0.02450715406979359, 0.03135736227945324, 0.03333333333333333, 0.03533326266687867, 0.037267799624996496, 0.03901371573204352, 0.040422604172722164, 0.041344911529736156, 0.041666666666666664, 0.041344911529736156, 0.015198691752918441, 0.015855049805149804, 0.01656346649999844, 0.017329174830334543, 0.018157823690094776, 0.021081851067789197, 0.030816677568068284, 0.0323761954119088, 0.03384487217112064, 0.03513641844631533, 0.036155076303109365, 0.036810508691615514, 0.0149071198499986, 0.015524881094420745, 0.0161880977059544, 0.01690067088544646, 0.017666631333439334, 0.019374606457303215, 0.020323692028323077, 0.023570226039551584, 0.028583097523751475, 0.030949223029508647, 0.031927542840705044, 0.03268602252303067, 0.014603598477944117, 0.015182917289142565, 0.01580151543799924, 0.016462159944159827, 0.017167540087486825, 0.01872186521005768, 0.01957400731715678, 0.02047650389446504, 0.021427478217774167, 0.02242242646654375, 0.02345325149100973, 0.027586862953412266, 0.0284785885905587, 0.029235267310234306, 0.0298142396999972, 0.014291548761875737, 0.014833138649666159, 0.015408338784034142, 0.01601897771107376, 0.016666666666666666, 0.01735264020984512, 0.018077538151554683, 0.018841113964807383, 0.019641855032959652, 0.02047650389446504, 0.021339479988815996, 0.022222222222222223, 0.023112508176051212, 0.024845199749997663, 0.02564102564102564, 0.026352313834736494, 0.026948402781814772, 0.014479074758768978, 0.015012578303701498, 0.015575643783866592, 0.016169041669088866, 0.016793090728662613, 0.01744746408634046, 0.021837392736013945, 0.022576182049286544, 0.02328100985898594, 0.02393193862059127, 0.02450715406979359, 0.014617633655117153, 0.015135886972883327, 0.01567868113972662, 0.01624567262761931, 0.016835875742536848, 0.019374606457303215, 0.02002805893753699, 0.020672455764868078, 0.021295885499998, 0.021884405476620426, 0.02242242646654375, 0.022893427324781505, 0.014226319992543996, 0.014702703046374362, 0.015198691752918441, 0.015713484026367724, 0.016793090728662613, 0.01735264020984512, 0.01792011101901568, 0.018490006540840973, 0.019055398349167647, 0.0196078431372549, 0.0201374031110059, 0.020632815353005762, 0.021081851067789197, 0.021471887546694362, 0.013840913308956662, 0.014731391274719742, 0.015198691752918441, 0.01567868113972662, 0.016169041669088866, 0.016666666666666666, 0.017167540087486825, 0.017666631333439334, 0.018157823690094776, 0.018633899812498248, 0.019086611143795607, 0.01950685786602176, 0.01988499954239645, 0.014702703046374362, 0.015135886972883327, 0.015575643783866592, 0.01601897771107376, 0.016462159944159827, 0.01690067088544646, 0.017329174830334543, 0.01774154318041165, 0.018130943107347374, 0.015408338784034142], [0.07453559924999299, 0.061898446059017294, 0.05270462766947299, 0.04578685464956301, 0.040422604172722164, 0.036155076303109365, 0.03268602252303067, 0.0298142396999972, 0.02739983121755955, 0.23570226039551587, 0.14907119849998599, 0.10540925533894598, 0.08084520834544433, 0.06537204504606134, 0.0547996624351191, 0.04714045207910317, 0.041344911529736156, 0.036810508691615514, 0.033167906340332974, 0.030178582014172842, 0.027681826617913324, 0.025565499628245683, 1.0, 0.3333333333333333, 0.16666666666666666, 0.1111111111111111, 0.08333333333333333, 0.06666666666666667, 0.05555555555555555, 0.047619047619047616, 0.041666666666666664, 0.037037037037037035, 0.02564102564102564, 0.14907119849998599, 0.23570226039551587, 0.3333333333333333, 0.23570226039551587, 0.14907119849998599, 0.10540925533894598, 0.08084520834544433, 0.06537204504606134, 0.0547996624351191, 0.04714045207910317, 0.041344911529736156, 0.025565499628245683, 0.09245003270420485, 0.11785113019775793, 0.14907119849998599, 0.16666666666666666, 0.14907119849998599, 0.11785113019775793, 0.09245003270420485, 0.07453559924999299, 0.061898446059017294, 0.05270462766947299, 0.04578685464956301, 0.06666666666666667, 0.07856742013183861, 0.09245003270420485, 0.10540925533894598, 0.1111111111111111, 0.10540925533894598, 0.09245003270420485, 0.07856742013183861, 0.06666666666666667, 0.05716619504750295, 0.049690399499995326, 0.052057920629535355, 0.05892556509887897, 0.06666666666666667, 0.07453559924999299, 0.08084520834544433, 0.08333333333333333, 0.08084520834544433, 0.07453559924999299, 0.06666666666666667, 0.05892556509887897, 0.052057920629535355, 0.046225016352102424, 0.02450715406979359, 0.022893427324781505, 0.04714045207910317, 0.052057920629535355, 0.05716619504750295, 0.061898446059017294, 0.06666666666666667, 0.06537204504606134, 0.061898446059017294, 0.05716619504750295, 0.052057920629535355, 0.04714045207910317, 0.04267895997763199, 0.02393193862059127, 0.02242242646654375, 0.04267895997763199, 0.046225016352102424, 0.049690399499995326, 0.05555555555555555, 0.0547996624351191, 0.05270462766947299, 0.046225016352102424, 0.04267895997763199, 0.039283710065919304, 0.036155076303109365, 0.02328100985898594, 0.021884405476620426, 0.036155076303109365, 0.03874921291460643, 0.041344911529736156, 0.04376881095324085, 0.047619047619047616, 0.04714045207910317, 0.04578685464956301, 0.036155076303109365, 0.033671751485073696, 0.03135736227945324, 0.029235267310234306, 0.027307730683968016, 0.025565499628245683, 0.023993858358289818, 0.022576182049286544, 0.021295885499998, 0.03135736227945324, 0.03333333333333333, 0.03533326266687867, 0.037267799624996496, 0.03901371573204352, 0.041666666666666664, 0.03135736227945324, 0.029462782549439483, 0.027681826617913324, 0.026028960314767677, 0.02450715406979359, 0.023112508176051212, 0.029235267310234306, 0.030816677568068284, 0.0323761954119088, 0.03384487217112064, 0.03513641844631533, 0.036810508691615514, 0.037037037037037035, 0.03513641844631533, 0.029235267310234306, 0.026189140043946204, 0.024776471541572212, 0.02345325149100973, 0.027307730683968016, 0.028583097523751475, 0.0298142396999972, 0.030949223029508647, 0.031927542840705044, 0.033167906340332974, 0.03333333333333333, 0.033167906340332974, 0.03268602252303067, 0.031927542840705044, 0.030949223029508647, 0.026028960314767677, 0.024776471541572212, 0.023570226039551584, 0.02242242646654375, 0.025565499628245683, 0.026602896148920738, 0.027586862953412266, 0.0284785885905587, 0.029235267310234306, 0.0298142396999972, 0.030178582014172842, 0.030303030303030304, 0.030178582014172842, 0.0298142396999972, 0.029235267310234306, 0.0284785885905587, 0.027586862953412266, 0.025565499628245683, 0.02450715406979359, 0.02345325149100973, 0.02242242646654375, 0.024845199749997663, 0.02564102564102564, 0.026352313834736494, 0.026948402781814772, 0.02739983121755955, 0.027681826617913324, 0.02564102564102564, 0.024845199749997663, 0.023993858358289818, 0.023112508176051212, 0.022222222222222223, 0.02393193862059127, 0.02450715406979359, 0.02498438963319538, 0.025342864042323516, 0.025565499628245683, 0.02498438963319538, 0.02450715406979359, 0.02393193862059127, 0.02328100985898594, 0.022576182049286544, 0.021837392736013945, 0.021081851067789197, 0.02242242646654375, 0.022893427324781505, 0.02328100985898594, 0.023570226039551584, 0.023809523809523808, 0.023749016662636548, 0.023570226039551584, 0.02328100985898594, 0.022893427324781505, 0.02242242646654375, 0.021884405476620426, 0.021295885499998, 0.020672455764868078, 0.02002805893753699, 0.021081851067789197, 0.02179068168202045, 0.022027286681836327, 0.022173003507924643, 0.022222222222222223, 0.022173003507924643, 0.022027286681836327, 0.02179068168202045, 0.021471887546694362, 0.021081851067789197, 0.020632815353005762, 0.0201374031110059, 0.0196078431372549, 0.020672455764868078, 0.020792762051726844, 0.020833333333333332, 0.020792762051726844, 0.020672455764868078, 0.02047650389446504, 0.020211302086361082, 0.01988499954239645, 0.01950685786602176, 0.01957400731715678], [0.09245003270420485, 0.07453559924999299, 0.061898446059017294, 0.05270462766947299, 0.04578685464956301, 0.040422604172722164, 0.036155076303109365, 0.03268602252303067, 0.0298142396999972, 0.3333333333333333, 0.23570226039551587, 0.14907119849998599, 0.10540925533894598, 0.08084520834544433, 0.06537204504606134, 0.0547996624351191, 0.04714045207910317, 0.041344911529736156, 0.036810508691615514, 0.033167906340332974, 0.030178582014172842, 0.027681826617913324, 0.3333333333333333, 1.0, 0.3333333333333333, 0.16666666666666666, 0.1111111111111111, 0.08333333333333333, 0.06666666666666667, 0.05555555555555555, 0.047619047619047616, 0.041666666666666664, 0.027777777777777776, 0.10540925533894598, 0.14907119849998599, 0.23570226039551587, 0.3333333333333333, 0.23570226039551587, 0.14907119849998599, 0.10540925533894598, 0.08084520834544433, 0.06537204504606134, 0.0547996624351191, 0.04714045207910317, 0.027681826617913324, 0.07453559924999299, 0.09245003270420485, 0.11785113019775793, 0.14907119849998599, 0.16666666666666666, 0.14907119849998599, 0.11785113019775793, 0.09245003270420485, 0.07453559924999299, 0.061898446059017294, 0.05270462766947299, 0.05716619504750295, 0.06666666666666667, 0.07856742013183861, 0.09245003270420485, 0.10540925533894598, 0.1111111111111111, 0.10540925533894598, 0.09245003270420485, 0.07856742013183861, 0.06666666666666667, 0.05716619504750295, 0.046225016352102424, 0.052057920629535355, 0.05892556509887897, 0.06666666666666667, 0.07453559924999299, 0.08084520834544433, 0.08333333333333333, 0.08084520834544433, 0.07453559924999299, 0.06666666666666667, 0.05892556509887897, 0.052057920629535355, 0.026352313834736494, 0.02450715406979359, 0.04267895997763199, 0.04714045207910317, 0.052057920629535355, 0.05716619504750295, 0.06537204504606134, 0.06666666666666667, 0.06537204504606134, 0.061898446059017294, 0.05716619504750295, 0.052057920629535355, 0.04714045207910317, 0.02564102564102564, 0.02393193862059127, 0.039283710065919304, 0.04267895997763199, 0.046225016352102424, 0.0547996624351191, 0.05555555555555555, 0.0547996624351191, 0.049690399499995326, 0.046225016352102424, 0.04267895997763199, 0.039283710065919304, 0.024845199749997663, 0.02328100985898594, 0.033671751485073696, 0.036155076303109365, 0.03874921291460643, 0.041344911529736156, 0.04714045207910317, 0.047619047619047616, 0.04714045207910317, 0.03874921291460643, 0.036155076303109365, 0.033671751485073696, 0.03135736227945324, 0.029235267310234306, 0.027307730683968016, 0.025565499628245683, 0.023993858358289818, 0.022576182049286544, 0.029462782549439483, 0.03135736227945324, 0.03333333333333333, 0.03533326266687867, 0.037267799624996496, 0.041344911529736156, 0.03333333333333333, 0.03135736227945324, 0.029462782549439483, 0.027681826617913324, 0.026028960314767677, 0.02450715406979359, 0.027681826617913324, 0.029235267310234306, 0.030816677568068284, 0.0323761954119088, 0.03384487217112064, 0.036155076303109365, 0.036810508691615514, 0.036155076303109365, 0.030816677568068284, 0.027681826617913324, 0.026189140043946204, 0.024776471541572212, 0.026028960314767677, 0.027307730683968016, 0.028583097523751475, 0.0298142396999972, 0.030949223029508647, 0.03268602252303067, 0.033167906340332974, 0.03333333333333333, 0.033167906340332974, 0.03268602252303067, 0.031927542840705044, 0.027307730683968016, 0.026028960314767677, 0.024776471541572212, 0.023570226039551584, 0.02450715406979359, 0.025565499628245683, 0.026602896148920738, 0.027586862953412266, 0.0284785885905587, 0.029235267310234306, 0.0298142396999972, 0.030178582014172842, 0.030303030303030304, 0.030178582014172842, 0.0298142396999972, 0.029235267310234306, 0.0284785885905587, 0.026602896148920738, 0.025565499628245683, 0.02450715406979359, 0.02345325149100973, 0.023993858358289818, 0.024845199749997663, 0.02564102564102564, 0.026352313834736494, 0.026948402781814772, 0.02739983121755955, 0.026352313834736494, 0.02564102564102564, 0.024845199749997663, 0.023993858358289818, 0.023112508176051212, 0.02328100985898594, 0.02393193862059127, 0.02450715406979359, 0.02498438963319538, 0.025342864042323516, 0.025342864042323516, 0.02498438963319538, 0.02450715406979359, 0.02393193862059127, 0.02328100985898594, 0.022576182049286544, 0.021837392736013945, 0.021884405476620426, 0.02242242646654375, 0.022893427324781505, 0.02328100985898594, 0.023749016662636548, 0.023809523809523808, 0.023749016662636548, 0.023570226039551584, 0.02328100985898594, 0.022893427324781505, 0.02242242646654375, 0.021884405476620426, 0.021295885499998, 0.020672455764868078, 0.020632815353005762, 0.021471887546694362, 0.02179068168202045, 0.022027286681836327, 0.022173003507924643, 0.022222222222222223, 0.022173003507924643, 0.022027286681836327, 0.02179068168202045, 0.021471887546694362, 0.021081851067789197, 0.020632815353005762, 0.0201374031110059, 0.02047650389446504, 0.020672455764868078, 0.020792762051726844, 0.020833333333333332, 0.020792762051726844, 0.020672455764868078, 0.02047650389446504, 0.020211302086361082, 0.01988499954239645, 0.0196078431372549], [0.11785113019775793, 0.09245003270420485, 0.07453559924999299, 0.061898446059017294, 0.05270462766947299, 0.04578685464956301, 0.040422604172722164, 0.036155076303109365, 0.03268602252303067, 0.23570226039551587, 0.3333333333333333, 0.23570226039551587, 0.14907119849998599, 0.10540925533894598, 0.08084520834544433, 0.06537204504606134, 0.0547996624351191, 0.04714045207910317, 0.041344911529736156, 0.036810508691615514, 0.033167906340332974, 0.030178582014172842, 0.16666666666666666, 0.3333333333333333, 1.0, 0.3333333333333333, 0.16666666666666666, 0.1111111111111111, 0.08333333333333333, 0.06666666666666667, 0.05555555555555555, 0.047619047619047616, 0.030303030303030304, 0.08084520834544433, 0.10540925533894598, 0.14907119849998599, 0.23570226039551587, 0.3333333333333333, 0.23570226039551587, 0.14907119849998599, 0.10540925533894598, 0.08084520834544433, 0.06537204504606134, 0.0547996624351191, 0.030178582014172842, 0.061898446059017294, 0.07453559924999299, 0.09245003270420485, 0.11785113019775793, 0.14907119849998599, 0.16666666666666666, 0.14907119849998599, 0.11785113019775793, 0.09245003270420485, 0.07453559924999299, 0.061898446059017294, 0.049690399499995326, 0.05716619504750295, 0.06666666666666667, 0.07856742013183861, 0.09245003270420485, 0.10540925533894598, 0.1111111111111111, 0.10540925533894598, 0.09245003270420485, 0.07856742013183861, 0.06666666666666667, 0.041344911529736156, 0.046225016352102424, 0.052057920629535355, 0.05892556509887897, 0.06666666666666667, 0.07453559924999299, 0.08084520834544433, 0.08333333333333333, 0.08084520834544433, 0.07453559924999299, 0.06666666666666667, 0.05892556509887897, 0.0284785885905587, 0.026352313834736494, 0.03874921291460643, 0.04267895997763199, 0.04714045207910317, 0.052057920629535355, 0.061898446059017294, 0.06537204504606134, 0.06666666666666667, 0.06537204504606134, 0.061898446059017294, 0.05716619504750295, 0.052057920629535355, 0.027586862953412266, 0.02564102564102564, 0.036155076303109365, 0.039283710065919304, 0.04267895997763199, 0.05270462766947299, 0.0547996624351191, 0.05555555555555555, 0.05270462766947299, 0.049690399499995326, 0.046225016352102424, 0.04267895997763199, 0.026602896148920738, 0.024845199749997663, 0.03135736227945324, 0.033671751485073696, 0.036155076303109365, 0.03874921291460643, 0.04578685464956301, 0.04714045207910317, 0.047619047619047616, 0.041344911529736156, 0.03874921291460643, 0.036155076303109365, 0.033671751485073696, 0.03135736227945324, 0.029235267310234306, 0.027307730683968016, 0.025565499628245683, 0.023993858358289818, 0.027681826617913324, 0.029462782549439483, 0.03135736227945324, 0.03333333333333333, 0.03533326266687867, 0.040422604172722164, 0.03533326266687867, 0.03333333333333333, 0.03135736227945324, 0.029462782549439483, 0.027681826617913324, 0.026028960314767677, 0.026189140043946204, 0.027681826617913324, 0.029235267310234306, 0.030816677568068284, 0.0323761954119088, 0.03513641844631533, 0.036155076303109365, 0.036810508691615514, 0.0323761954119088, 0.029235267310234306, 0.027681826617913324, 0.026189140043946204, 0.024776471541572212, 0.026028960314767677, 0.027307730683968016, 0.028583097523751475, 0.0298142396999972, 0.031927542840705044, 0.03268602252303067, 0.033167906340332974, 0.03333333333333333, 0.033167906340332974, 0.03268602252303067, 0.028583097523751475, 0.027307730683968016, 0.026028960314767677, 0.024776471541572212, 0.02345325149100973, 0.02450715406979359, 0.025565499628245683, 0.026602896148920738, 0.027586862953412266, 0.0284785885905587, 0.029235267310234306, 0.0298142396999972, 0.030178582014172842, 0.030303030303030304, 0.030178582014172842, 0.0298142396999972, 0.029235267310234306, 0.027586862953412266, 0.026602896148920738, 0.025565499628245683, 0.02450715406979359, 0.023112508176051212, 0.023993858358289818, 0.024845199749997663, 0.02564102564102564, 0.026352313834736494, 0.026948402781814772, 0.026948402781814772, 0.026352313834736494, 0.02564102564102564, 0.024845199749997663, 0.023993858358289818, 0.022576182049286544, 0.02328100985898594, 0.02393193862059127, 0.02450715406979359, 0.02498438963319538, 0.025565499628245683, 0.025342864042323516, 0.02498438963319538, 0.02450715406979359, 0.02393193862059127, 0.02328100985898594, 0.022576182049286544, 0.021295885499998, 0.021884405476620426, 0.02242242646654375, 0.022893427324781505, 0.023570226039551584, 0.023749016662636548, 0.023809523809523808, 0.023749016662636548, 0.023570226039551584, 0.02328100985898594, 0.022893427324781505, 0.02242242646654375, 0.021884405476620426, 0.021295885499998, 0.0201374031110059, 0.021081851067789197, 0.021471887546694362, 0.02179068168202045, 0.022027286681836327, 0.022173003507924643, 0.022222222222222223, 0.022173003507924643, 0.022027286681836327, 0.02179068168202045, 0.021471887546694362, 0.021081851067789197, 0.020632815353005762, 0.020211302086361082, 0.02047650389446504, 0.020672455764868078, 0.020792762051726844, 0.020833333333333332, 0.020792762051726844, 0.020672455764868078, 0.02047650389446504, 0.020211302086361082, 0.01957400731715678], [0.14907119849998599, 0.11785113019775793, 0.09245003270420485, 0.07453559924999299, 0.061898446059017294, 0.05270462766947299, 0.04578685464956301, 0.040422604172722164, 0.036155076303109365, 0.14907119849998599, 0.23570226039551587, 0.3333333333333333, 0.23570226039551587, 0.14907119849998599, 0.10540925533894598, 0.08084520834544433, 0.06537204504606134, 0.0547996624351191, 0.04714045207910317, 0.041344911529736156, 0.036810508691615514, 0.033167906340332974, 0.1111111111111111, 0.16666666666666666, 0.3333333333333333, 1.0, 0.3333333333333333, 0.16666666666666666, 0.1111111111111111, 0.08333333333333333, 0.06666666666666667, 0.05555555555555555, 0.03333333333333333, 0.06537204504606134, 0.08084520834544433, 0.10540925533894598, 0.14907119849998599, 0.23570226039551587, 0.3333333333333333, 0.23570226039551587, 0.14907119849998599, 0.10540925533894598, 0.08084520834544433, 0.06537204504606134, 0.033167906340332974, 0.05270462766947299, 0.061898446059017294, 0.07453559924999299, 0.09245003270420485, 0.11785113019775793, 0.14907119849998599, 0.16666666666666666, 0.14907119849998599, 0.11785113019775793, 0.09245003270420485, 0.07453559924999299, 0.04376881095324085, 0.049690399499995326, 0.05716619504750295, 0.06666666666666667, 0.07856742013183861, 0.09245003270420485, 0.10540925533894598, 0.1111111111111111, 0.10540925533894598, 0.09245003270420485, 0.07856742013183861, 0.037267799624996496, 0.041344911529736156, 0.046225016352102424, 0.052057920629535355, 0.05892556509887897, 0.06666666666666667, 0.07453559924999299, 0.08084520834544433, 0.08333333333333333, 0.08084520834544433, 0.07453559924999299, 0.06666666666666667, 0.030949223029508647, 0.0284785885905587, 0.03533326266687867, 0.03874921291460643, 0.04267895997763199, 0.04714045207910317, 0.05716619504750295, 0.061898446059017294, 0.06537204504606134, 0.06666666666666667, 0.06537204504606134, 0.061898446059017294, 0.05716619504750295, 0.0298142396999972, 0.027586862953412266, 0.03333333333333333, 0.036155076303109365, 0.039283710065919304, 0.049690399499995326, 0.05270462766947299, 0.0547996624351191, 0.0547996624351191, 0.05270462766947299, 0.049690399499995326, 0.046225016352102424, 0.028583097523751475, 0.026602896148920738, 0.029235267310234306, 0.03135736227945324, 0.033671751485073696, 0.036155076303109365, 0.04376881095324085, 0.04578685464956301, 0.04714045207910317, 0.04376881095324085, 0.041344911529736156, 0.03874921291460643, 0.036155076303109365, 0.033671751485073696, 0.03135736227945324, 0.029235267310234306, 0.027307730683968016, 0.025565499628245683, 0.026028960314767677, 0.027681826617913324, 0.029462782549439483, 0.03135736227945324, 0.03333333333333333, 0.03901371573204352, 0.037267799624996496, 0.03533326266687867, 0.03333333333333333, 0.03135736227945324, 0.029462782549439483, 0.027681826617913324, 0.024776471541572212, 0.026189140043946204, 0.027681826617913324, 0.029235267310234306, 0.030816677568068284, 0.03384487217112064, 0.03513641844631533, 0.037037037037037035, 0.03384487217112064, 0.030816677568068284, 0.029235267310234306, 0.027681826617913324, 0.023570226039551584, 0.024776471541572212, 0.026028960314767677, 0.027307730683968016, 0.028583097523751475, 0.030949223029508647, 0.031927542840705044, 0.03268602252303067, 0.033167906340332974, 0.03333333333333333, 0.033167906340332974, 0.0298142396999972, 0.028583097523751475, 0.027307730683968016, 0.026028960314767677, 0.02242242646654375, 0.02345325149100973, 0.02450715406979359, 0.025565499628245683, 0.026602896148920738, 0.027586862953412266, 0.0284785885905587, 0.029235267310234306, 0.0298142396999972, 0.030178582014172842, 0.030303030303030304, 0.030178582014172842, 0.0298142396999972, 0.0284785885905587, 0.027586862953412266, 0.026602896148920738, 0.025565499628245683, 0.022222222222222223, 0.023112508176051212, 0.023993858358289818, 0.024845199749997663, 0.02564102564102564, 0.026352313834736494, 0.02739983121755955, 0.026948402781814772, 0.026352313834736494, 0.02564102564102564, 0.024845199749997663, 0.021837392736013945, 0.022576182049286544, 0.02328100985898594, 0.02393193862059127, 0.02450715406979359, 0.02564102564102564, 0.025565499628245683, 0.025342864042323516, 0.02498438963319538, 0.02450715406979359, 0.02393193862059127, 0.02328100985898594, 0.020672455764868078, 0.021295885499998, 0.021884405476620426, 0.02242242646654375, 0.02328100985898594, 0.023570226039551584, 0.023749016662636548, 0.023809523809523808, 0.023749016662636548, 0.023570226039551584, 0.02328100985898594, 0.022893427324781505, 0.02242242646654375, 0.021884405476620426, 0.0196078431372549, 0.020632815353005762, 0.021081851067789197, 0.021471887546694362, 0.02179068168202045, 0.022027286681836327, 0.022173003507924643, 0.022222222222222223, 0.022173003507924643, 0.022027286681836327, 0.02179068168202045, 0.021471887546694362, 0.021081851067789197, 0.01988499954239645, 0.020211302086361082, 0.02047650389446504, 0.020672455764868078, 0.020792762051726844, 0.020833333333333332, 0.020792762051726844, 0.020672455764868078, 0.02047650389446504, 0.019473541261232866], [0.16666666666666666, 0.14907119849998599, 0.11785113019775793, 0.09245003270420485, 0.07453559924999299, 0.061898446059017294, 0.05270462766947299, 0.04578685464956301, 0.040422604172722164, 0.10540925533894598, 0.14907119849998599, 0.23570226039551587, 0.3333333333333333, 0.23570226039551587, 0.14907119849998599, 0.10540925533894598, 0.08084520834544433, 0.06537204504606134, 0.0547996624351191, 0.04714045207910317, 0.041344911529736156, 0.036810508691615514, 0.08333333333333333, 0.1111111111111111, 0.16666666666666666, 0.3333333333333333, 1.0, 0.3333333333333333, 0.16666666666666666, 0.1111111111111111, 0.08333333333333333, 0.06666666666666667, 0.037037037037037035, 0.0547996624351191, 0.06537204504606134, 0.08084520834544433, 0.10540925533894598, 0.14907119849998599, 0.23570226039551587, 0.3333333333333333, 0.23570226039551587, 0.14907119849998599, 0.10540925533894598, 0.08084520834544433, 0.036810508691615514, 0.04578685464956301, 0.05270462766947299, 0.061898446059017294, 0.07453559924999299, 0.09245003270420485, 0.11785113019775793, 0.14907119849998599, 0.16666666666666666, 0.14907119849998599, 0.11785113019775793, 0.09245003270420485, 0.03901371573204352, 0.04376881095324085, 0.049690399499995326, 0.05716619504750295, 0.06666666666666667, 0.07856742013183861, 0.09245003270420485, 0.10540925533894598, 0.1111111111111111, 0.10540925533894598, 0.09245003270420485, 0.03384487217112064, 0.037267799624996496, 0.041344911529736156, 0.046225016352102424, 0.052057920629535355, 0.05892556509887897, 0.06666666666666667, 0.07453559924999299, 0.08084520834544433, 0.08333333333333333, 0.08084520834544433, 0.07453559924999299, 0.03384487217112064, 0.030949223029508647, 0.0323761954119088, 0.03533326266687867, 0.03874921291460643, 0.04267895997763199, 0.052057920629535355, 0.05716619504750295, 0.061898446059017294, 0.06537204504606134, 0.06666666666666667, 0.06537204504606134, 0.061898446059017294, 0.0323761954119088, 0.0298142396999972, 0.030816677568068284, 0.03333333333333333, 0.036155076303109365, 0.046225016352102424, 0.049690399499995326, 0.05270462766947299, 0.05555555555555555, 0.0547996624351191, 0.05270462766947299, 0.049690399499995326, 0.030816677568068284, 0.028583097523751475, 0.027307730683968016, 0.029235267310234306, 0.03135736227945324, 0.033671751485073696, 0.041344911529736156, 0.04376881095324085, 0.04578685464956301, 0.04578685464956301, 0.04376881095324085, 0.041344911529736156, 0.03874921291460643, 0.036155076303109365, 0.033671751485073696, 0.03135736227945324, 0.029235267310234306, 0.027307730683968016, 0.02450715406979359, 0.026028960314767677, 0.027681826617913324, 0.029462782549439483, 0.03135736227945324, 0.037267799624996496, 0.03901371573204352, 0.037267799624996496, 0.03533326266687867, 0.03333333333333333, 0.03135736227945324, 0.029462782549439483, 0.02345325149100973, 0.024776471541572212, 0.026189140043946204, 0.027681826617913324, 0.029235267310234306, 0.0323761954119088, 0.03384487217112064, 0.036810508691615514, 0.03513641844631533, 0.0323761954119088, 0.030816677568068284, 0.029235267310234306, 0.02242242646654375, 0.023570226039551584, 0.024776471541572212, 0.026028960314767677, 0.027307730683968016, 0.0298142396999972, 0.030949223029508647, 0.031927542840705044, 0.03268602252303067, 0.033167906340332974, 0.03333333333333333, 0.030949223029508647, 0.0298142396999972, 0.028583097523751475, 0.027307730683968016, 0.021427478217774167, 0.02242242646654375, 0.02345325149100973, 0.02450715406979359, 0.025565499628245683, 0.026602896148920738, 0.027586862953412266, 0.0284785885905587, 0.029235267310234306, 0.0298142396999972, 0.030178582014172842, 0.030303030303030304, 0.030178582014172842, 0.029235267310234306, 0.0284785885905587, 0.027586862953412266, 0.026602896148920738, 0.021339479988815996, 0.022222222222222223, 0.023112508176051212, 0.023993858358289818, 0.024845199749997663, 0.02564102564102564, 0.027681826617913324, 0.02739983121755955, 0.026948402781814772, 0.026352313834736494, 0.02564102564102564, 0.021081851067789197, 0.021837392736013945, 0.022576182049286544, 0.02328100985898594, 0.02393193862059127, 0.025565499628245683, 0.02564102564102564, 0.025565499628245683, 0.025342864042323516, 0.02498438963319538, 0.02450715406979359, 0.02393193862059127, 0.02002805893753699, 0.020672455764868078, 0.021295885499998, 0.021884405476620426, 0.022893427324781505, 0.02328100985898594, 0.023570226039551584, 0.023749016662636548, 0.023809523809523808, 0.023749016662636548, 0.023570226039551584, 0.02328100985898594, 0.022893427324781505, 0.02242242646654375, 0.019055398349167647, 0.0201374031110059, 0.020632815353005762, 0.021081851067789197, 0.021471887546694362, 0.02179068168202045, 0.022027286681836327, 0.022173003507924643, 0.022222222222222223, 0.022173003507924643, 0.022027286681836327, 0.02179068168202045, 0.021471887546694362, 0.01950685786602176, 0.01988499954239645, 0.020211302086361082, 0.02047650389446504, 0.020672455764868078, 0.020792762051726844, 0.020833333333333332, 0.020792762051726844, 0.020672455764868078, 0.01930948154544974], [0.14907119849998599, 0.16666666666666666, 0.14907119849998599, 0.11785113019775793, 0.09245003270420485, 0.07453559924999299, 0.061898446059017294, 0.05270462766947299, 0.04578685464956301, 0.08084520834544433, 0.10540925533894598, 0.14907119849998599, 0.23570226039551587, 0.3333333333333333, 0.23570226039551587, 0.14907119849998599, 0.10540925533894598, 0.08084520834544433, 0.06537204504606134, 0.0547996624351191, 0.04714045207910317, 0.041344911529736156, 0.06666666666666667, 0.08333333333333333, 0.1111111111111111, 0.16666666666666666, 0.3333333333333333, 1.0, 0.3333333333333333, 0.16666666666666666, 0.1111111111111111, 0.08333333333333333, 0.041666666666666664, 0.04714045207910317, 0.0547996624351191, 0.06537204504606134, 0.08084520834544433, 0.10540925533894598, 0.14907119849998599, 0.23570226039551587, 0.3333333333333333, 0.23570226039551587, 0.14907119849998599, 0.10540925533894598, 0.041344911529736156, 0.040422604172722164, 0.04578685464956301, 0.05270462766947299, 0.061898446059017294, 0.07453559924999299, 0.09245003270420485, 0.11785113019775793, 0.14907119849998599, 0.16666666666666666, 0.14907119849998599, 0.11785113019775793, 0.03513641844631533, 0.03901371573204352, 0.04376881095324085, 0.049690399499995326, 0.05716619504750295, 0.06666666666666667, 0.07856742013183861, 0.09245003270420485, 0.10540925533894598, 0.1111111111111111, 0.10540925533894598, 0.030949223029508647, 0.03384487217112064, 0.037267799624996496, 0.041344911529736156, 0.046225016352102424, 0.052057920629535355, 0.05892556509887897, 0.06666666666666667, 0.07453559924999299, 0.08084520834544433, 0.08333333333333333, 0.08084520834544433, 0.037267799624996496, 0.03384487217112064, 0.0298142396999972, 0.0323761954119088, 0.03533326266687867, 0.03874921291460643, 0.04714045207910317, 0.052057920629535355, 0.05716619504750295, 0.061898446059017294, 0.06537204504606134, 0.06666666666666667, 0.06537204504606134, 0.03533326266687867, 0.0323761954119088, 0.028583097523751475, 0.030816677568068284, 0.03333333333333333, 0.04267895997763199, 0.046225016352102424, 0.049690399499995326, 0.0547996624351191, 0.05555555555555555, 0.0547996624351191, 0.05270462766947299, 0.03333333333333333, 0.030816677568068284, 0.025565499628245683, 0.027307730683968016, 0.029235267310234306, 0.03135736227945324, 0.03874921291460643, 0.041344911529736156, 0.04376881095324085, 0.04714045207910317, 0.04578685464956301, 0.04376881095324085, 0.041344911529736156, 0.03874921291460643, 0.036155076303109365, 0.033671751485073696, 0.03135736227945324, 0.029235267310234306, 0.023112508176051212, 0.02450715406979359, 0.026028960314767677, 0.027681826617913324, 0.029462782549439483, 0.03533326266687867, 0.040422604172722164, 0.03901371573204352, 0.037267799624996496, 0.03533326266687867, 0.03333333333333333, 0.03135736227945324, 0.022222222222222223, 0.02345325149100973, 0.024776471541572212, 0.026189140043946204, 0.027681826617913324, 0.030816677568068284, 0.0323761954119088, 0.036155076303109365, 0.036155076303109365, 0.03384487217112064, 0.0323761954119088, 0.030816677568068284, 0.021339479988815996, 0.02242242646654375, 0.023570226039551584, 0.024776471541572212, 0.026028960314767677, 0.028583097523751475, 0.0298142396999972, 0.030949223029508647, 0.031927542840705044, 0.03268602252303067, 0.033167906340332974, 0.031927542840705044, 0.030949223029508647, 0.0298142396999972, 0.028583097523751475, 0.02047650389446504, 0.021427478217774167, 0.02242242646654375, 0.02345325149100973, 0.02450715406979359, 0.025565499628245683, 0.026602896148920738, 0.027586862953412266, 0.0284785885905587, 0.029235267310234306, 0.0298142396999972, 0.030178582014172842, 0.030303030303030304, 0.0298142396999972, 0.029235267310234306, 0.0284785885905587, 0.027586862953412266, 0.02047650389446504, 0.021339479988815996, 0.022222222222222223, 0.023112508176051212, 0.023993858358289818, 0.024845199749997663, 0.027777777777777776, 0.027681826617913324, 0.02739983121755955, 0.026948402781814772, 0.026352313834736494, 0.020323692028323077, 0.021081851067789197, 0.021837392736013945, 0.022576182049286544, 0.02328100985898594, 0.025342864042323516, 0.025565499628245683, 0.02564102564102564, 0.025565499628245683, 0.025342864042323516, 0.02498438963319538, 0.02450715406979359, 0.019374606457303215, 0.02002805893753699, 0.020672455764868078, 0.021295885499998, 0.02242242646654375, 0.022893427324781505, 0.02328100985898594, 0.023570226039551584, 0.023749016662636548, 0.023809523809523808, 0.023749016662636548, 0.023570226039551584, 0.02328100985898594, 0.022893427324781505, 0.018490006540840973, 0.0196078431372549, 0.0201374031110059, 0.020632815353005762, 0.021081851067789197, 0.021471887546694362, 0.02179068168202045, 0.022027286681836327, 0.022173003507924643, 0.022222222222222223, 0.022173003507924643, 0.022027286681836327, 0.02179068168202045, 0.019086611143795607, 0.01950685786602176, 0.01988499954239645, 0.020211302086361082, 0.02047650389446504, 0.020672455764868078, 0.020792762051726844, 0.020833333333333332, 0.020792762051726844, 0.019086611143795607], [0.11785113019775793, 0.14907119849998599, 0.16666666666666666, 0.14907119849998599, 0.11785113019775793, 0.09245003270420485, 0.07453559924999299, 0.061898446059017294, 0.05270462766947299, 0.06537204504606134, 0.08084520834544433, 0.10540925533894598, 0.14907119849998599, 0.23570226039551587, 0.3333333333333333, 0.23570226039551587, 0.14907119849998599, 0.10540925533894598, 0.08084520834544433, 0.06537204504606134, 0.0547996624351191, 0.04714045207910317, 0.05555555555555555, 0.06666666666666667, 0.08333333333333333, 0.1111111111111111, 0.16666666666666666, 0.3333333333333333, 1.0, 0.3333333333333333, 0.16666666666666666, 0.1111111111111111, 0.047619047619047616, 0.041344911529736156, 0.04714045207910317, 0.0547996624351191, 0.06537204504606134, 0.08084520834544433, 0.10540925533894598, 0.14907119849998599, 0.23570226039551587, 0.3333333333333333, 0.23570226039551587, 0.14907119849998599, 0.04714045207910317, 0.036155076303109365, 0.040422604172722164, 0.04578685464956301, 0.05270462766947299, 0.061898446059017294, 0.07453559924999299, 0.09245003270420485, 0.11785113019775793, 0.14907119849998599, 0.16666666666666666, 0.14907119849998599, 0.031927542840705044, 0.03513641844631533, 0.03901371573204352, 0.04376881095324085, 0.049690399499995326, 0.05716619504750295, 0.06666666666666667, 0.07856742013183861, 0.09245003270420485, 0.10540925533894598, 0.1111111111111111, 0.0284785885905587, 0.030949223029508647, 0.03384487217112064, 0.037267799624996496, 0.041344911529736156, 0.046225016352102424, 0.052057920629535355, 0.05892556509887897, 0.06666666666666667, 0.07453559924999299, 0.08084520834544433, 0.08333333333333333, 0.041344911529736156, 0.037267799624996496, 0.027586862953412266, 0.0298142396999972, 0.0323761954119088, 0.03533326266687867, 0.04267895997763199, 0.04714045207910317, 0.052057920629535355, 0.05716619504750295, 0.061898446059017294, 0.06537204504606134, 0.06666666666666667, 0.03874921291460643, 0.03533326266687867, 0.026602896148920738, 0.028583097523751475, 0.030816677568068284, 0.039283710065919304, 0.04267895997763199, 0.046225016352102424, 0.05270462766947299, 0.0547996624351191, 0.05555555555555555, 0.0547996624351191, 0.036155076303109365, 0.03333333333333333, 0.023993858358289818, 0.025565499628245683, 0.027307730683968016, 0.029235267310234306, 0.036155076303109365, 0.03874921291460643, 0.041344911529736156, 0.047619047619047616, 0.04714045207910317, 0.04578685464956301, 0.04376881095324085, 0.041344911529736156, 0.03874921291460643, 0.036155076303109365, 0.033671751485073696, 0.03135736227945324, 0.021837392736013945, 0.023112508176051212, 0.02450715406979359, 0.026028960314767677, 0.027681826617913324, 0.03333333333333333, 0.041344911529736156, 0.040422604172722164, 0.03901371573204352, 0.037267799624996496, 0.03533326266687867, 0.03333333333333333, 0.021081851067789197, 0.022222222222222223, 0.02345325149100973, 0.024776471541572212, 0.026189140043946204, 0.029235267310234306, 0.030816677568068284, 0.03513641844631533, 0.036810508691615514, 0.03513641844631533, 0.03384487217112064, 0.0323761954119088, 0.020323692028323077, 0.021339479988815996, 0.02242242646654375, 0.023570226039551584, 0.024776471541572212, 0.027307730683968016, 0.028583097523751475, 0.0298142396999972, 0.030949223029508647, 0.031927542840705044, 0.03268602252303067, 0.03268602252303067, 0.031927542840705044, 0.030949223029508647, 0.0298142396999972, 0.01957400731715678, 0.02047650389446504, 0.021427478217774167, 0.02242242646654375, 0.02345325149100973, 0.02450715406979359, 0.025565499628245683, 0.026602896148920738, 0.027586862953412266, 0.0284785885905587, 0.029235267310234306, 0.0298142396999972, 0.030178582014172842, 0.030178582014172842, 0.0298142396999972, 0.029235267310234306, 0.0284785885905587, 0.019641855032959652, 0.02047650389446504, 0.021339479988815996, 0.022222222222222223, 0.023112508176051212, 0.023993858358289818, 0.027681826617913324, 0.027777777777777776, 0.027681826617913324, 0.02739983121755955, 0.026948402781814772, 0.01957400731715678, 0.020323692028323077, 0.021081851067789197, 0.021837392736013945, 0.022576182049286544, 0.02498438963319538, 0.025342864042323516, 0.025565499628245683, 0.02564102564102564, 0.025565499628245683, 0.025342864042323516, 0.02498438963319538, 0.01872186521005768, 0.019374606457303215, 0.02002805893753699, 0.020672455764868078, 0.021884405476620426, 0.02242242646654375, 0.022893427324781505, 0.02328100985898594, 0.023570226039551584, 0.023749016662636548, 0.023809523809523808, 0.023749016662636548, 0.023570226039551584, 0.02328100985898594, 0.01792011101901568, 0.019055398349167647, 0.0196078431372549, 0.0201374031110059, 0.020632815353005762, 0.021081851067789197, 0.021471887546694362, 0.02179068168202045, 0.022027286681836327, 0.022173003507924643, 0.022222222222222223, 0.022173003507924643, 0.022027286681836327, 0.018633899812498248, 0.019086611143795607, 0.01950685786602176, 0.01988499954239645, 0.020211302086361082, 0.02047650389446504, 0.020672455764868078, 0.020792762051726844, 0.020833333333333332, 0.018811088266103344], [0.09245003270420485, 0.11785113019775793, 0.14907119849998599, 0.16666666666666666, 0.14907119849998599, 0.11785113019775793, 0.09245003270420485, 0.07453559924999299, 0.061898446059017294, 0.0547996624351191, 0.06537204504606134, 0.08084520834544433, 0.10540925533894598, 0.14907119849998599, 0.23570226039551587, 0.3333333333333333, 0.23570226039551587, 0.14907119849998599, 0.10540925533894598, 0.08084520834544433, 0.06537204504606134, 0.0547996624351191, 0.047619047619047616, 0.05555555555555555, 0.06666666666666667, 0.08333333333333333, 0.1111111111111111, 0.16666666666666666, 0.3333333333333333, 1.0, 0.3333333333333333, 0.16666666666666666, 0.05555555555555555, 0.036810508691615514, 0.041344911529736156, 0.04714045207910317, 0.0547996624351191, 0.06537204504606134, 0.08084520834544433, 0.10540925533894598, 0.14907119849998599, 0.23570226039551587, 0.3333333333333333, 0.23570226039551587, 0.0547996624351191, 0.03268602252303067, 0.036155076303109365, 0.040422604172722164, 0.04578685464956301, 0.05270462766947299, 0.061898446059017294, 0.07453559924999299, 0.09245003270420485, 0.11785113019775793, 0.14907119849998599, 0.16666666666666666, 0.029235267310234306, 0.031927542840705044, 0.03513641844631533, 0.03901371573204352, 0.04376881095324085, 0.049690399499995326, 0.05716619504750295, 0.06666666666666667, 0.07856742013183861, 0.09245003270420485, 0.10540925533894598, 0.026352313834736494, 0.0284785885905587, 0.030949223029508647, 0.03384487217112064, 0.037267799624996496, 0.041344911529736156, 0.046225016352102424, 0.052057920629535355, 0.05892556509887897, 0.06666666666666667, 0.07453559924999299, 0.08084520834544433, 0.046225016352102424, 0.041344911529736156, 0.02564102564102564, 0.027586862953412266, 0.0298142396999972, 0.0323761954119088, 0.03874921291460643, 0.04267895997763199, 0.04714045207910317, 0.052057920629535355, 0.05716619504750295, 0.061898446059017294, 0.06537204504606134, 0.04267895997763199, 0.03874921291460643, 0.024845199749997663, 0.026602896148920738, 0.028583097523751475, 0.036155076303109365, 0.039283710065919304, 0.04267895997763199, 0.049690399499995326, 0.05270462766947299, 0.0547996624351191, 0.05555555555555555, 0.039283710065919304, 0.036155076303109365, 0.022576182049286544, 0.023993858358289818, 0.025565499628245683, 0.027307730683968016, 0.033671751485073696, 0.036155076303109365, 0.03874921291460643, 0.04714045207910317, 0.047619047619047616, 0.04714045207910317, 0.04578685464956301, 0.04376881095324085, 0.041344911529736156, 0.03874921291460643, 0.036155076303109365, 0.033671751485073696, 0.020672455764868078, 0.021837392736013945, 0.023112508176051212, 0.02450715406979359, 0.026028960314767677, 0.03135736227945324, 0.041666666666666664, 0.041344911529736156, 0.040422604172722164, 0.03901371573204352, 0.037267799624996496, 0.03533326266687867, 0.02002805893753699, 0.021081851067789197, 0.022222222222222223, 0.02345325149100973, 0.024776471541572212, 0.027681826617913324, 0.029235267310234306, 0.03384487217112064, 0.037037037037037035, 0.036155076303109365, 0.03513641844631533, 0.03384487217112064, 0.019374606457303215, 0.020323692028323077, 0.021339479988815996, 0.02242242646654375, 0.023570226039551584, 0.026028960314767677, 0.027307730683968016, 0.028583097523751475, 0.0298142396999972, 0.030949223029508647, 0.031927542840705044, 0.033167906340332974, 0.03268602252303067, 0.031927542840705044, 0.030949223029508647, 0.01872186521005768, 0.01957400731715678, 0.02047650389446504, 0.021427478217774167, 0.02242242646654375, 0.02345325149100973, 0.02450715406979359, 0.025565499628245683, 0.026602896148920738, 0.027586862953412266, 0.0284785885905587, 0.029235267310234306, 0.0298142396999972, 0.030303030303030304, 0.030178582014172842, 0.0298142396999972, 0.029235267310234306, 0.018841113964807383, 0.019641855032959652, 0.02047650389446504, 0.021339479988815996, 0.022222222222222223, 0.023112508176051212, 0.02739983121755955, 0.027681826617913324, 0.027777777777777776, 0.027681826617913324, 0.02739983121755955, 0.018841113964807383, 0.01957400731715678, 0.020323692028323077, 0.021081851067789197, 0.021837392736013945, 0.02450715406979359, 0.02498438963319538, 0.025342864042323516, 0.025565499628245683, 0.02564102564102564, 0.025565499628245683, 0.025342864042323516, 0.018077538151554683, 0.01872186521005768, 0.019374606457303215, 0.02002805893753699, 0.021295885499998, 0.021884405476620426, 0.02242242646654375, 0.022893427324781505, 0.02328100985898594, 0.023570226039551584, 0.023749016662636548, 0.023809523809523808, 0.023749016662636548, 0.023570226039551584, 0.01735264020984512, 0.018490006540840973, 0.019055398349167647, 0.0196078431372549, 0.0201374031110059, 0.020632815353005762, 0.021081851067789197, 0.021471887546694362, 0.02179068168202045, 0.022027286681836327, 0.022173003507924643, 0.022222222222222223, 0.022173003507924643, 0.018157823690094776, 0.018633899812498248, 0.019086611143795607, 0.01950685786602176, 0.01988499954239645, 0.020211302086361082, 0.02047650389446504, 0.020672455764868078, 0.020792762051726844, 0.018490006540840973], [0.07453559924999299, 0.09245003270420485, 0.11785113019775793, 0.14907119849998599, 0.16666666666666666, 0.14907119849998599, 0.11785113019775793, 0.09245003270420485, 0.07453559924999299, 0.04714045207910317, 0.0547996624351191, 0.06537204504606134, 0.08084520834544433, 0.10540925533894598, 0.14907119849998599, 0.23570226039551587, 0.3333333333333333, 0.23570226039551587, 0.14907119849998599, 0.10540925533894598, 0.08084520834544433, 0.06537204504606134, 0.041666666666666664, 0.047619047619047616, 0.05555555555555555, 0.06666666666666667, 0.08333333333333333, 0.1111111111111111, 0.16666666666666666, 0.3333333333333333, 1.0, 0.3333333333333333, 0.06666666666666667, 0.033167906340332974, 0.036810508691615514, 0.041344911529736156, 0.04714045207910317, 0.0547996624351191, 0.06537204504606134, 0.08084520834544433, 0.10540925533894598, 0.14907119849998599, 0.23570226039551587, 0.3333333333333333, 0.06537204504606134, 0.0298142396999972, 0.03268602252303067, 0.036155076303109365, 0.040422604172722164, 0.04578685464956301, 0.05270462766947299, 0.061898446059017294, 0.07453559924999299, 0.09245003270420485, 0.11785113019775793, 0.14907119849998599, 0.026948402781814772, 0.029235267310234306, 0.031927542840705044, 0.03513641844631533, 0.03901371573204352, 0.04376881095324085, 0.049690399499995326, 0.05716619504750295, 0.06666666666666667, 0.07856742013183861, 0.09245003270420485, 0.02450715406979359, 0.026352313834736494, 0.0284785885905587, 0.030949223029508647, 0.03384487217112064, 0.037267799624996496, 0.041344911529736156, 0.046225016352102424, 0.052057920629535355, 0.05892556509887897, 0.06666666666666667, 0.07453559924999299, 0.052057920629535355, 0.046225016352102424, 0.02393193862059127, 0.02564102564102564, 0.027586862953412266, 0.0298142396999972, 0.03533326266687867, 0.03874921291460643, 0.04267895997763199, 0.04714045207910317, 0.052057920629535355, 0.05716619504750295, 0.061898446059017294, 0.04714045207910317, 0.04267895997763199, 0.02328100985898594, 0.024845199749997663, 0.026602896148920738, 0.03333333333333333, 0.036155076303109365, 0.039283710065919304, 0.046225016352102424, 0.049690399499995326, 0.05270462766947299, 0.0547996624351191, 0.04267895997763199, 0.039283710065919304, 0.021295885499998, 0.022576182049286544, 0.023993858358289818, 0.025565499628245683, 0.03135736227945324, 0.033671751485073696, 0.036155076303109365, 0.04578685464956301, 0.04714045207910317, 0.047619047619047616, 0.04714045207910317, 0.04578685464956301, 0.04376881095324085, 0.041344911529736156, 0.03874921291460643, 0.036155076303109365, 0.0196078431372549, 0.020672455764868078, 0.021837392736013945, 0.023112508176051212, 0.02450715406979359, 0.029462782549439483, 0.041344911529736156, 0.041666666666666664, 0.041344911529736156, 0.040422604172722164, 0.03901371573204352, 0.037267799624996496, 0.019055398349167647, 0.02002805893753699, 0.021081851067789197, 0.022222222222222223, 0.02345325149100973, 0.026189140043946204, 0.027681826617913324, 0.0323761954119088, 0.036810508691615514, 0.036810508691615514, 0.036155076303109365, 0.03513641844631533, 0.018490006540840973, 0.019374606457303215, 0.020323692028323077, 0.021339479988815996, 0.02242242646654375, 0.024776471541572212, 0.026028960314767677, 0.027307730683968016, 0.028583097523751475, 0.0298142396999972, 0.030949223029508647, 0.03333333333333333, 0.033167906340332974, 0.03268602252303067, 0.031927542840705044, 0.01792011101901568, 0.01872186521005768, 0.01957400731715678, 0.02047650389446504, 0.021427478217774167, 0.02242242646654375, 0.02345325149100973, 0.02450715406979359, 0.025565499628245683, 0.026602896148920738, 0.027586862953412266, 0.0284785885905587, 0.029235267310234306, 0.030178582014172842, 0.030303030303030304, 0.030178582014172842, 0.0298142396999972, 0.018077538151554683, 0.018841113964807383, 0.019641855032959652, 0.02047650389446504, 0.021339479988815996, 0.022222222222222223, 0.026948402781814772, 0.02739983121755955, 0.027681826617913324, 0.027777777777777776, 0.027681826617913324, 0.018130943107347374, 0.018841113964807383, 0.01957400731715678, 0.020323692028323077, 0.021081851067789197, 0.02393193862059127, 0.02450715406979359, 0.02498438963319538, 0.025342864042323516, 0.025565499628245683, 0.02564102564102564, 0.025565499628245683, 0.01744746408634046, 0.018077538151554683, 0.01872186521005768, 0.019374606457303215, 0.020672455764868078, 0.021295885499998, 0.021884405476620426, 0.02242242646654375, 0.022893427324781505, 0.02328100985898594, 0.023570226039551584, 0.023749016662636548, 0.023809523809523808, 0.023749016662636548, 0.016793090728662613, 0.01792011101901568, 0.018490006540840973, 0.019055398349167647, 0.0196078431372549, 0.0201374031110059, 0.020632815353005762, 0.021081851067789197, 0.021471887546694362, 0.02179068168202045, 0.022027286681836327, 0.022173003507924643, 0.022222222222222223, 0.017666631333439334, 0.018157823690094776, 0.018633899812498248, 0.019086611143795607, 0.01950685786602176, 0.01988499954239645, 0.020211302086361082, 0.02047650389446504, 0.020672455764868078, 0.018130943107347374], [0.061898446059017294, 0.07453559924999299, 0.09245003270420485, 0.11785113019775793, 0.14907119849998599, 0.16666666666666666, 0.14907119849998599, 0.11785113019775793, 0.09245003270420485, 0.041344911529736156, 0.04714045207910317, 0.0547996624351191, 0.06537204504606134, 0.08084520834544433, 0.10540925533894598, 0.14907119849998599, 0.23570226039551587, 0.3333333333333333, 0.23570226039551587, 0.14907119849998599, 0.10540925533894598, 0.08084520834544433, 0.037037037037037035, 0.041666666666666664, 0.047619047619047616, 0.05555555555555555, 0.06666666666666667, 0.08333333333333333, 0.1111111111111111, 0.16666666666666666, 0.3333333333333333, 1.0, 0.08333333333333333, 0.030178582014172842, 0.033167906340332974, 0.036810508691615514, 0.041344911529736156, 0.04714045207910317, 0.0547996624351191, 0.06537204504606134, 0.08084520834544433, 0.10540925533894598, 0.14907119849998599, 0.23570226039551587, 0.08084520834544433, 0.02739983121755955, 0.0298142396999972, 0.03268602252303067, 0.036155076303109365, 0.040422604172722164, 0.04578685464956301, 0.05270462766947299, 0.061898446059017294, 0.07453559924999299, 0.09245003270420485, 0.11785113019775793, 0.02498438963319538, 0.026948402781814772, 0.029235267310234306, 0.031927542840705044, 0.03513641844631533, 0.03901371573204352, 0.04376881095324085, 0.049690399499995326, 0.05716619504750295, 0.06666666666666667, 0.07856742013183861, 0.022893427324781505, 0.02450715406979359, 0.026352313834736494, 0.0284785885905587, 0.030949223029508647, 0.03384487217112064, 0.037267799624996496, 0.041344911529736156, 0.046225016352102424, 0.052057920629535355, 0.05892556509887897, 0.06666666666666667, 0.05892556509887897, 0.052057920629535355, 0.02242242646654375, 0.02393193862059127, 0.02564102564102564, 0.027586862953412266, 0.0323761954119088, 0.03533326266687867, 0.03874921291460643, 0.04267895997763199, 0.04714045207910317, 0.052057920629535355, 0.05716619504750295, 0.052057920629535355, 0.04714045207910317, 0.021884405476620426, 0.02328100985898594, 0.024845199749997663, 0.030816677568068284, 0.03333333333333333, 0.036155076303109365, 0.04267895997763199, 0.046225016352102424, 0.049690399499995326, 0.05270462766947299, 0.046225016352102424, 0.04267895997763199, 0.0201374031110059, 0.021295885499998, 0.022576182049286544, 0.023993858358289818, 0.029235267310234306, 0.03135736227945324, 0.033671751485073696, 0.04376881095324085, 0.04578685464956301, 0.04714045207910317, 0.047619047619047616, 0.04714045207910317, 0.04578685464956301, 0.04376881095324085, 0.041344911529736156, 0.03874921291460643, 0.018633899812498248, 0.0196078431372549, 0.020672455764868078, 0.021837392736013945, 0.023112508176051212, 0.027681826617913324, 0.040422604172722164, 0.041344911529736156, 0.041666666666666664, 0.041344911529736156, 0.040422604172722164, 0.03901371573204352, 0.018157823690094776, 0.019055398349167647, 0.02002805893753699, 0.021081851067789197, 0.022222222222222223, 0.024776471541572212, 0.026189140043946204, 0.030816677568068284, 0.036155076303109365, 0.037037037037037035, 0.036810508691615514, 0.036155076303109365, 0.017666631333439334, 0.018490006540840973, 0.019374606457303215, 0.020323692028323077, 0.021339479988815996, 0.023570226039551584, 0.024776471541572212, 0.026028960314767677, 0.027307730683968016, 0.028583097523751475, 0.0298142396999972, 0.033167906340332974, 0.03333333333333333, 0.033167906340332974, 0.03268602252303067, 0.017167540087486825, 0.01792011101901568, 0.01872186521005768, 0.01957400731715678, 0.02047650389446504, 0.021427478217774167, 0.02242242646654375, 0.02345325149100973, 0.02450715406979359, 0.025565499628245683, 0.026602896148920738, 0.027586862953412266, 0.0284785885905587, 0.0298142396999972, 0.030178582014172842, 0.030303030303030304, 0.030178582014172842, 0.01735264020984512, 0.018077538151554683, 0.018841113964807383, 0.019641855032959652, 0.02047650389446504, 0.021339479988815996, 0.026352313834736494, 0.026948402781814772, 0.02739983121755955, 0.027681826617913324, 0.027777777777777776, 0.01744746408634046, 0.018130943107347374, 0.018841113964807383, 0.01957400731715678, 0.020323692028323077, 0.02328100985898594, 0.02393193862059127, 0.02450715406979359, 0.02498438963319538, 0.025342864042323516, 0.025565499628245683, 0.02564102564102564, 0.016835875742536848, 0.01744746408634046, 0.018077538151554683, 0.01872186521005768, 0.02002805893753699, 0.020672455764868078, 0.021295885499998, 0.021884405476620426, 0.02242242646654375, 0.022893427324781505, 0.02328100985898594, 0.023570226039551584, 0.023749016662636548, 0.023809523809523808, 0.01624567262761931, 0.01735264020984512, 0.01792011101901568, 0.018490006540840973, 0.019055398349167647, 0.0196078431372549, 0.0201374031110059, 0.020632815353005762, 0.021081851067789197, 0.021471887546694362, 0.02179068168202045, 0.022027286681836327, 0.022173003507924643, 0.017167540087486825, 0.017666631333439334, 0.018157823690094776, 0.018633899812498248, 0.019086611143795607, 0.01950685786602176, 0.01988499954239645, 0.020211302086361082, 0.02047650389446504, 0.01774154318041165], [0.036155076303109365, 0.040422604172722164, 0.04578685464956301, 0.05270462766947299, 0.061898446059017294, 0.07453559924999299, 0.09245003270420485, 0.11785113019775793, 0.14907119849998599, 0.027681826617913324, 0.030178582014172842, 0.033167906340332974, 0.036810508691615514, 0.041344911529736156, 0.04714045207910317, 0.0547996624351191, 0.06537204504606134, 0.08084520834544433, 0.10540925533894598, 0.14907119849998599, 0.23570226039551587, 0.3333333333333333, 0.02564102564102564, 0.027777777777777776, 0.030303030303030304, 0.03333333333333333, 0.037037037037037035, 0.041666666666666664, 0.047619047619047616, 0.05555555555555555, 0.06666666666666667, 0.08333333333333333, 1.0, 0.022173003507924643, 0.023749016662636548, 0.025565499628245683, 0.027681826617913324, 0.030178582014172842, 0.033167906340332974, 0.036810508691615514, 0.041344911529736156, 0.04714045207910317, 0.0547996624351191, 0.06537204504606134, 0.3333333333333333, 0.020672455764868078, 0.022027286681836327, 0.023570226039551584, 0.025342864042323516, 0.02739983121755955, 0.0298142396999972, 0.03268602252303067, 0.036155076303109365, 0.040422604172722164, 0.04578685464956301, 0.05270462766947299, 0.01930948154544974, 0.02047650389446504, 0.02179068168202045, 0.02328100985898594, 0.02498438963319538, 0.026948402781814772, 0.029235267310234306, 0.031927542840705044, 0.03513641844631533, 0.03901371573204352, 0.04376881095324085, 0.018077538151554683, 0.019086611143795607, 0.020211302086361082, 0.021471887546694362, 0.022893427324781505, 0.02450715406979359, 0.026352313834736494, 0.0284785885905587, 0.030949223029508647, 0.03384487217112064, 0.037267799624996496, 0.041344911529736156, 0.08333333333333333, 0.08084520834544433, 0.017842924252406307, 0.018811088266103344, 0.01988499954239645, 0.021081851067789197, 0.02393193862059127, 0.02564102564102564, 0.027586862953412266, 0.0298142396999972, 0.0323761954119088, 0.03533326266687867, 0.03874921291460643, 0.06666666666666667, 0.06537204504606134, 0.017568209223157664, 0.018490006540840973, 0.01950685786602176, 0.02328100985898594, 0.024845199749997663, 0.026602896148920738, 0.030816677568068284, 0.03333333333333333, 0.036155076303109365, 0.039283710065919304, 0.05555555555555555, 0.0547996624351191, 0.016462159944159827, 0.017259345769283257, 0.018130943107347374, 0.019086611143795607, 0.022576182049286544, 0.023993858358289818, 0.025565499628245683, 0.033671751485073696, 0.036155076303109365, 0.03874921291460643, 0.041344911529736156, 0.04376881095324085, 0.04578685464956301, 0.04714045207910317, 0.047619047619047616, 0.04714045207910317, 0.015474611514754323, 0.016169041669088866, 0.01692243608556032, 0.01774154318041165, 0.018633899812498248, 0.021837392736013945, 0.03333333333333333, 0.03533326266687867, 0.037267799624996496, 0.03901371573204352, 0.040422604172722164, 0.041344911529736156, 0.015198691752918441, 0.015855049805149804, 0.01656346649999844, 0.017329174830334543, 0.018157823690094776, 0.02002805893753699, 0.021081851067789197, 0.024776471541572212, 0.030816677568068284, 0.03384487217112064, 0.03513641844631533, 0.036155076303109365, 0.0149071198499986, 0.015524881094420745, 0.0161880977059544, 0.01690067088544646, 0.017666631333439334, 0.019374606457303215, 0.020323692028323077, 0.021339479988815996, 0.02242242646654375, 0.023570226039551584, 0.024776471541572212, 0.0298142396999972, 0.030949223029508647, 0.031927542840705044, 0.03268602252303067, 0.014603598477944117, 0.015182917289142565, 0.01580151543799924, 0.016462159944159827, 0.017167540087486825, 0.01792011101901568, 0.01872186521005768, 0.01957400731715678, 0.02047650389446504, 0.021427478217774167, 0.02242242646654375, 0.02345325149100973, 0.02450715406979359, 0.026602896148920738, 0.027586862953412266, 0.0284785885905587, 0.029235267310234306, 0.014833138649666159, 0.015408338784034142, 0.01601897771107376, 0.016666666666666666, 0.01735264020984512, 0.018077538151554683, 0.023112508176051212, 0.023993858358289818, 0.024845199749997663, 0.02564102564102564, 0.026352313834736494, 0.015012578303701498, 0.015575643783866592, 0.016169041669088866, 0.016793090728662613, 0.01744746408634046, 0.020323692028323077, 0.021081851067789197, 0.021837392736013945, 0.022576182049286544, 0.02328100985898594, 0.02393193862059127, 0.02450715406979359, 0.014617633655117153, 0.015135886972883327, 0.01567868113972662, 0.01624567262761931, 0.01744746408634046, 0.018077538151554683, 0.01872186521005768, 0.019374606457303215, 0.02002805893753699, 0.020672455764868078, 0.021295885499998, 0.021884405476620426, 0.02242242646654375, 0.022893427324781505, 0.014226319992543996, 0.015198691752918441, 0.015713484026367724, 0.01624567262761931, 0.016793090728662613, 0.01735264020984512, 0.01792011101901568, 0.018490006540840973, 0.019055398349167647, 0.0196078431372549, 0.0201374031110059, 0.020632815353005762, 0.021081851067789197, 0.015198691752918441, 0.01567868113972662, 0.016169041669088866, 0.016666666666666666, 0.017167540087486825, 0.017666631333439334, 0.018157823690094776, 0.018633899812498248, 0.019086611143795607, 0.01601897771107376], [0.049690399499995326, 0.04376881095324085, 0.03901371573204352, 0.03513641844631533, 0.031927542840705044, 0.029235267310234306, 0.026948402781814772, 0.02498438963319538, 0.02328100985898594, 0.09245003270420485, 0.07453559924999299, 0.061898446059017294, 0.05270462766947299, 0.04578685464956301, 0.040422604172722164, 0.036155076303109365, 0.03268602252303067, 0.0298142396999972, 0.02739983121755955, 0.025342864042323516, 0.023570226039551584, 0.022027286681836327, 0.14907119849998599, 0.10540925533894598, 0.08084520834544433, 0.06537204504606134, 0.0547996624351191, 0.04714045207910317, 0.041344911529736156, 0.036810508691615514, 0.033167906340332974, 0.030178582014172842, 0.022173003507924643, 1.0, 0.3333333333333333, 0.16666666666666666, 0.1111111111111111, 0.08333333333333333, 0.06666666666666667, 0.05555555555555555, 0.047619047619047616, 0.041666666666666664, 0.037037037037037035, 0.03333333333333333, 0.022222222222222223, 0.23570226039551587, 0.3333333333333333, 0.23570226039551587, 0.14907119849998599, 0.10540925533894598, 0.08084520834544433, 0.06537204504606134, 0.0547996624351191, 0.04714045207910317, 0.041344911529736156, 0.036810508691615514, 0.11785113019775793, 0.14907119849998599, 0.16666666666666666, 0.14907119849998599, 0.11785113019775793, 0.09245003270420485, 0.07453559924999299, 0.061898446059017294, 0.05270462766947299, 0.04578685464956301, 0.040422604172722164, 0.07856742013183861, 0.09245003270420485, 0.10540925533894598, 0.1111111111111111, 0.10540925533894598, 0.09245003270420485, 0.07856742013183861, 0.06666666666666667, 0.05716619504750295, 0.049690399499995326, 0.04376881095324085, 0.03901371573204352, 0.02179068168202045, 0.02047650389446504, 0.06666666666666667, 0.07453559924999299, 0.08084520834544433, 0.08333333333333333, 0.07453559924999299, 0.06666666666666667, 0.05892556509887897, 0.052057920629535355, 0.046225016352102424, 0.041344911529736156, 0.037267799624996496, 0.021471887546694362, 0.020211302086361082, 0.05716619504750295, 0.061898446059017294, 0.06537204504606134, 0.061898446059017294, 0.05716619504750295, 0.052057920629535355, 0.04267895997763199, 0.03874921291460643, 0.03533326266687867, 0.0323761954119088, 0.021081851067789197, 0.01988499954239645, 0.046225016352102424, 0.049690399499995326, 0.05270462766947299, 0.0547996624351191, 0.05270462766947299, 0.049690399499995326, 0.046225016352102424, 0.03333333333333333, 0.030816677568068284, 0.028583097523751475, 0.026602896148920738, 0.024845199749997663, 0.02328100985898594, 0.021884405476620426, 0.020632815353005762, 0.01950685786602176, 0.03874921291460643, 0.041344911529736156, 0.04376881095324085, 0.04578685464956301, 0.04714045207910317, 0.04578685464956301, 0.029235267310234306, 0.027307730683968016, 0.025565499628245683, 0.023993858358289818, 0.022576182049286544, 0.021295885499998, 0.03533326266687867, 0.037267799624996496, 0.03901371573204352, 0.040422604172722164, 0.041344911529736156, 0.041344911529736156, 0.040422604172722164, 0.03533326266687867, 0.027681826617913324, 0.02450715406979359, 0.023112508176051212, 0.021837392736013945, 0.0323761954119088, 0.03384487217112064, 0.03513641844631533, 0.036155076303109365, 0.036810508691615514, 0.036810508691615514, 0.036155076303109365, 0.03513641844631533, 0.03384487217112064, 0.0323761954119088, 0.030816677568068284, 0.024776471541572212, 0.02345325149100973, 0.022222222222222223, 0.021081851067789197, 0.0298142396999972, 0.030949223029508647, 0.031927542840705044, 0.03268602252303067, 0.033167906340332974, 0.03333333333333333, 0.033167906340332974, 0.03268602252303067, 0.031927542840705044, 0.030949223029508647, 0.0298142396999972, 0.028583097523751475, 0.027307730683968016, 0.024776471541572212, 0.023570226039551584, 0.02242242646654375, 0.021339479988815996, 0.0284785885905587, 0.029235267310234306, 0.0298142396999972, 0.030178582014172842, 0.030303030303030304, 0.030178582014172842, 0.025565499628245683, 0.02450715406979359, 0.02345325149100973, 0.02242242646654375, 0.021427478217774167, 0.026948402781814772, 0.02739983121755955, 0.027681826617913324, 0.027777777777777776, 0.027681826617913324, 0.02564102564102564, 0.024845199749997663, 0.023993858358289818, 0.023112508176051212, 0.022222222222222223, 0.021339479988815996, 0.02047650389446504, 0.02498438963319538, 0.025342864042323516, 0.025565499628245683, 0.02564102564102564, 0.025342864042323516, 0.02498438963319538, 0.02450715406979359, 0.02393193862059127, 0.02328100985898594, 0.022576182049286544, 0.021837392736013945, 0.021081851067789197, 0.020323692028323077, 0.01957400731715678, 0.02328100985898594, 0.023749016662636548, 0.023809523809523808, 0.023749016662636548, 0.023570226039551584, 0.02328100985898594, 0.022893427324781505, 0.02242242646654375, 0.021884405476620426, 0.021295885499998, 0.020672455764868078, 0.02002805893753699, 0.019374606457303215, 0.022222222222222223, 0.022173003507924643, 0.022027286681836327, 0.02179068168202045, 0.021471887546694362, 0.021081851067789197, 0.020632815353005762, 0.0201374031110059, 0.0196078431372549, 0.02047650389446504], [0.05716619504750295, 0.049690399499995326, 0.04376881095324085, 0.03901371573204352, 0.03513641844631533, 0.031927542840705044, 0.029235267310234306, 0.026948402781814772, 0.02498438963319538, 0.11785113019775793, 0.09245003270420485, 0.07453559924999299, 0.061898446059017294, 0.05270462766947299, 0.04578685464956301, 0.040422604172722164, 0.036155076303109365, 0.03268602252303067, 0.0298142396999972, 0.02739983121755955, 0.025342864042323516, 0.023570226039551584, 0.23570226039551587, 0.14907119849998599, 0.10540925533894598, 0.08084520834544433, 0.06537204504606134, 0.0547996624351191, 0.04714045207910317, 0.041344911529736156, 0.036810508691615514, 0.033167906340332974, 0.023749016662636548, 0.3333333333333333, 1.0, 0.3333333333333333, 0.16666666666666666, 0.1111111111111111, 0.08333333333333333, 0.06666666666666667, 0.05555555555555555, 0.047619047619047616, 0.041666666666666664, 0.037037037037037035, 0.023809523809523808, 0.14907119849998599, 0.23570226039551587, 0.3333333333333333, 0.23570226039551587, 0.14907119849998599, 0.10540925533894598, 0.08084520834544433, 0.06537204504606134, 0.0547996624351191, 0.04714045207910317, 0.041344911529736156, 0.09245003270420485, 0.11785113019775793, 0.14907119849998599, 0.16666666666666666, 0.14907119849998599, 0.11785113019775793, 0.09245003270420485, 0.07453559924999299, 0.061898446059017294, 0.05270462766947299, 0.04578685464956301, 0.06666666666666667, 0.07856742013183861, 0.09245003270420485, 0.10540925533894598, 0.1111111111111111, 0.10540925533894598, 0.09245003270420485, 0.07856742013183861, 0.06666666666666667, 0.05716619504750295, 0.049690399499995326, 0.04376881095324085, 0.02328100985898594, 0.02179068168202045, 0.05892556509887897, 0.06666666666666667, 0.07453559924999299, 0.08084520834544433, 0.08084520834544433, 0.07453559924999299, 0.06666666666666667, 0.05892556509887897, 0.052057920629535355, 0.046225016352102424, 0.041344911529736156, 0.022893427324781505, 0.021471887546694362, 0.052057920629535355, 0.05716619504750295, 0.061898446059017294, 0.06537204504606134, 0.061898446059017294, 0.05716619504750295, 0.04714045207910317, 0.04267895997763199, 0.03874921291460643, 0.03533326266687867, 0.02242242646654375, 0.021081851067789197, 0.04267895997763199, 0.046225016352102424, 0.049690399499995326, 0.05270462766947299, 0.0547996624351191, 0.05270462766947299, 0.049690399499995326, 0.036155076303109365, 0.03333333333333333, 0.030816677568068284, 0.028583097523751475, 0.026602896148920738, 0.024845199749997663, 0.02328100985898594, 0.021884405476620426, 0.020632815353005762, 0.036155076303109365, 0.03874921291460643, 0.041344911529736156, 0.04376881095324085, 0.04578685464956301, 0.04714045207910317, 0.03135736227945324, 0.029235267310234306, 0.027307730683968016, 0.025565499628245683, 0.023993858358289818, 0.022576182049286544, 0.03333333333333333, 0.03533326266687867, 0.037267799624996496, 0.03901371573204352, 0.040422604172722164, 0.041666666666666664, 0.041344911529736156, 0.037267799624996496, 0.029462782549439483, 0.026028960314767677, 0.02450715406979359, 0.023112508176051212, 0.030816677568068284, 0.0323761954119088, 0.03384487217112064, 0.03513641844631533, 0.036155076303109365, 0.037037037037037035, 0.036810508691615514, 0.036155076303109365, 0.03513641844631533, 0.03384487217112064, 0.0323761954119088, 0.026189140043946204, 0.024776471541572212, 0.02345325149100973, 0.022222222222222223, 0.028583097523751475, 0.0298142396999972, 0.030949223029508647, 0.031927542840705044, 0.03268602252303067, 0.033167906340332974, 0.03333333333333333, 0.033167906340332974, 0.03268602252303067, 0.031927542840705044, 0.030949223029508647, 0.0298142396999972, 0.028583097523751475, 0.026028960314767677, 0.024776471541572212, 0.023570226039551584, 0.02242242646654375, 0.027586862953412266, 0.0284785885905587, 0.029235267310234306, 0.0298142396999972, 0.030178582014172842, 0.030303030303030304, 0.026602896148920738, 0.025565499628245683, 0.02450715406979359, 0.02345325149100973, 0.02242242646654375, 0.026352313834736494, 0.026948402781814772, 0.02739983121755955, 0.027681826617913324, 0.027777777777777776, 0.026352313834736494, 0.02564102564102564, 0.024845199749997663, 0.023993858358289818, 0.023112508176051212, 0.022222222222222223, 0.021339479988815996, 0.02450715406979359, 0.02498438963319538, 0.025342864042323516, 0.025565499628245683, 0.025565499628245683, 0.025342864042323516, 0.02498438963319538, 0.02450715406979359, 0.02393193862059127, 0.02328100985898594, 0.022576182049286544, 0.021837392736013945, 0.021081851067789197, 0.020323692028323077, 0.022893427324781505, 0.023570226039551584, 0.023749016662636548, 0.023809523809523808, 0.023749016662636548, 0.023570226039551584, 0.02328100985898594, 0.022893427324781505, 0.02242242646654375, 0.021884405476620426, 0.021295885499998, 0.020672455764868078, 0.02002805893753699, 0.022173003507924643, 0.022222222222222223, 0.022173003507924643, 0.022027286681836327, 0.02179068168202045, 0.021471887546694362, 0.021081851067789197, 0.020632815353005762, 0.0201374031110059, 0.020672455764868078], [0.06666666666666667, 0.05716619504750295, 0.049690399499995326, 0.04376881095324085, 0.03901371573204352, 0.03513641844631533, 0.031927542840705044, 0.029235267310234306, 0.026948402781814772, 0.14907119849998599, 0.11785113019775793, 0.09245003270420485, 0.07453559924999299, 0.061898446059017294, 0.05270462766947299, 0.04578685464956301, 0.040422604172722164, 0.036155076303109365, 0.03268602252303067, 0.0298142396999972, 0.02739983121755955, 0.025342864042323516, 0.3333333333333333, 0.23570226039551587, 0.14907119849998599, 0.10540925533894598, 0.08084520834544433, 0.06537204504606134, 0.0547996624351191, 0.04714045207910317, 0.041344911529736156, 0.036810508691615514, 0.025565499628245683, 0.16666666666666666, 0.3333333333333333, 1.0, 0.3333333333333333, 0.16666666666666666, 0.1111111111111111, 0.08333333333333333, 0.06666666666666667, 0.05555555555555555, 0.047619047619047616, 0.041666666666666664, 0.02564102564102564, 0.10540925533894598, 0.14907119849998599, 0.23570226039551587, 0.3333333333333333, 0.23570226039551587, 0.14907119849998599, 0.10540925533894598, 0.08084520834544433, 0.06537204504606134, 0.0547996624351191, 0.04714045207910317, 0.07453559924999299, 0.09245003270420485, 0.11785113019775793, 0.14907119849998599, 0.16666666666666666, 0.14907119849998599, 0.11785113019775793, 0.09245003270420485, 0.07453559924999299, 0.061898446059017294, 0.05270462766947299, 0.05716619504750295, 0.06666666666666667, 0.07856742013183861, 0.09245003270420485, 0.10540925533894598, 0.1111111111111111, 0.10540925533894598, 0.09245003270420485, 0.07856742013183861, 0.06666666666666667, 0.05716619504750295, 0.049690399499995326, 0.02498438963319538, 0.02328100985898594, 0.052057920629535355, 0.05892556509887897, 0.06666666666666667, 0.07453559924999299, 0.08333333333333333, 0.08084520834544433, 0.07453559924999299, 0.06666666666666667, 0.05892556509887897, 0.052057920629535355, 0.046225016352102424, 0.02450715406979359, 0.022893427324781505, 0.04714045207910317, 0.052057920629535355, 0.05716619504750295, 0.06666666666666667, 0.06537204504606134, 0.061898446059017294, 0.052057920629535355, 0.04714045207910317, 0.04267895997763199, 0.03874921291460643, 0.02393193862059127, 0.02242242646654375, 0.039283710065919304, 0.04267895997763199, 0.046225016352102424, 0.049690399499995326, 0.05555555555555555, 0.0547996624351191, 0.05270462766947299, 0.039283710065919304, 0.036155076303109365, 0.03333333333333333, 0.030816677568068284, 0.028583097523751475, 0.026602896148920738, 0.024845199749997663, 0.02328100985898594, 0.021884405476620426, 0.033671751485073696, 0.036155076303109365, 0.03874921291460643, 0.041344911529736156, 0.04376881095324085, 0.047619047619047616, 0.033671751485073696, 0.03135736227945324, 0.029235267310234306, 0.027307730683968016, 0.025565499628245683, 0.023993858358289818, 0.03135736227945324, 0.03333333333333333, 0.03533326266687867, 0.037267799624996496, 0.03901371573204352, 0.041344911529736156, 0.041666666666666664, 0.03901371573204352, 0.03135736227945324, 0.027681826617913324, 0.026028960314767677, 0.02450715406979359, 0.029235267310234306, 0.030816677568068284, 0.0323761954119088, 0.03384487217112064, 0.03513641844631533, 0.036810508691615514, 0.037037037037037035, 0.036810508691615514, 0.036155076303109365, 0.03513641844631533, 0.03384487217112064, 0.027681826617913324, 0.026189140043946204, 0.024776471541572212, 0.02345325149100973, 0.027307730683968016, 0.028583097523751475, 0.0298142396999972, 0.030949223029508647, 0.031927542840705044, 0.03268602252303067, 0.033167906340332974, 0.03333333333333333, 0.033167906340332974, 0.03268602252303067, 0.031927542840705044, 0.030949223029508647, 0.0298142396999972, 0.027307730683968016, 0.026028960314767677, 0.024776471541572212, 0.023570226039551584, 0.026602896148920738, 0.027586862953412266, 0.0284785885905587, 0.029235267310234306, 0.0298142396999972, 0.030178582014172842, 0.027586862953412266, 0.026602896148920738, 0.025565499628245683, 0.02450715406979359, 0.02345325149100973, 0.02564102564102564, 0.026352313834736494, 0.026948402781814772, 0.02739983121755955, 0.027681826617913324, 0.026948402781814772, 0.026352313834736494, 0.02564102564102564, 0.024845199749997663, 0.023993858358289818, 0.023112508176051212, 0.022222222222222223, 0.02393193862059127, 0.02450715406979359, 0.02498438963319538, 0.025342864042323516, 0.02564102564102564, 0.025565499628245683, 0.025342864042323516, 0.02498438963319538, 0.02450715406979359, 0.02393193862059127, 0.02328100985898594, 0.022576182049286544, 0.021837392736013945, 0.021081851067789197, 0.02242242646654375, 0.02328100985898594, 0.023570226039551584, 0.023749016662636548, 0.023809523809523808, 0.023749016662636548, 0.023570226039551584, 0.02328100985898594, 0.022893427324781505, 0.02242242646654375, 0.021884405476620426, 0.021295885499998, 0.020672455764868078, 0.022027286681836327, 0.022173003507924643, 0.022222222222222223, 0.022173003507924643, 0.022027286681836327, 0.02179068168202045, 0.021471887546694362, 0.021081851067789197, 0.020632815353005762, 0.020792762051726844], [0.07856742013183861, 0.06666666666666667, 0.05716619504750295, 0.049690399499995326, 0.04376881095324085, 0.03901371573204352, 0.03513641844631533, 0.031927542840705044, 0.029235267310234306, 0.16666666666666666, 0.14907119849998599, 0.11785113019775793, 0.09245003270420485, 0.07453559924999299, 0.061898446059017294, 0.05270462766947299, 0.04578685464956301, 0.040422604172722164, 0.036155076303109365, 0.03268602252303067, 0.0298142396999972, 0.02739983121755955, 0.23570226039551587, 0.3333333333333333, 0.23570226039551587, 0.14907119849998599, 0.10540925533894598, 0.08084520834544433, 0.06537204504606134, 0.0547996624351191, 0.04714045207910317, 0.041344911529736156, 0.027681826617913324, 0.1111111111111111, 0.16666666666666666, 0.3333333333333333, 1.0, 0.3333333333333333, 0.16666666666666666, 0.1111111111111111, 0.08333333333333333, 0.06666666666666667, 0.05555555555555555, 0.047619047619047616, 0.027777777777777776, 0.08084520834544433, 0.10540925533894598, 0.14907119849998599, 0.23570226039551587, 0.3333333333333333, 0.23570226039551587, 0.14907119849998599, 0.10540925533894598, 0.08084520834544433, 0.06537204504606134, 0.0547996624351191, 0.061898446059017294, 0.07453559924999299, 0.09245003270420485, 0.11785113019775793, 0.14907119849998599, 0.16666666666666666, 0.14907119849998599, 0.11785113019775793, 0.09245003270420485, 0.07453559924999299, 0.061898446059017294, 0.049690399499995326, 0.05716619504750295, 0.06666666666666667, 0.07856742013183861, 0.09245003270420485, 0.10540925533894598, 0.1111111111111111, 0.10540925533894598, 0.09245003270420485, 0.07856742013183861, 0.06666666666666667, 0.05716619504750295, 0.026948402781814772, 0.02498438963319538, 0.046225016352102424, 0.052057920629535355, 0.05892556509887897, 0.06666666666666667, 0.08084520834544433, 0.08333333333333333, 0.08084520834544433, 0.07453559924999299, 0.06666666666666667, 0.05892556509887897, 0.052057920629535355, 0.026352313834736494, 0.02450715406979359, 0.04267895997763199, 0.04714045207910317, 0.052057920629535355, 0.06537204504606134, 0.06666666666666667, 0.06537204504606134, 0.05716619504750295, 0.052057920629535355, 0.04714045207910317, 0.04267895997763199, 0.02564102564102564, 0.02393193862059127, 0.036155076303109365, 0.039283710065919304, 0.04267895997763199, 0.046225016352102424, 0.0547996624351191, 0.05555555555555555, 0.0547996624351191, 0.04267895997763199, 0.039283710065919304, 0.036155076303109365, 0.03333333333333333, 0.030816677568068284, 0.028583097523751475, 0.026602896148920738, 0.024845199749997663, 0.02328100985898594, 0.03135736227945324, 0.033671751485073696, 0.036155076303109365, 0.03874921291460643, 0.041344911529736156, 0.04714045207910317, 0.036155076303109365, 0.033671751485073696, 0.03135736227945324, 0.029235267310234306, 0.027307730683968016, 0.025565499628245683, 0.029462782549439483, 0.03135736227945324, 0.03333333333333333, 0.03533326266687867, 0.037267799624996496, 0.040422604172722164, 0.041344911529736156, 0.040422604172722164, 0.03333333333333333, 0.029462782549439483, 0.027681826617913324, 0.026028960314767677, 0.027681826617913324, 0.029235267310234306, 0.030816677568068284, 0.0323761954119088, 0.03384487217112064, 0.036155076303109365, 0.036810508691615514, 0.037037037037037035, 0.036810508691615514, 0.036155076303109365, 0.03513641844631533, 0.029235267310234306, 0.027681826617913324, 0.026189140043946204, 0.024776471541572212, 0.026028960314767677, 0.027307730683968016, 0.028583097523751475, 0.0298142396999972, 0.030949223029508647, 0.031927542840705044, 0.03268602252303067, 0.033167906340332974, 0.03333333333333333, 0.033167906340332974, 0.03268602252303067, 0.031927542840705044, 0.030949223029508647, 0.028583097523751475, 0.027307730683968016, 0.026028960314767677, 0.024776471541572212, 0.025565499628245683, 0.026602896148920738, 0.027586862953412266, 0.0284785885905587, 0.029235267310234306, 0.0298142396999972, 0.0284785885905587, 0.027586862953412266, 0.026602896148920738, 0.025565499628245683, 0.02450715406979359, 0.024845199749997663, 0.02564102564102564, 0.026352313834736494, 0.026948402781814772, 0.02739983121755955, 0.02739983121755955, 0.026948402781814772, 0.026352313834736494, 0.02564102564102564, 0.024845199749997663, 0.023993858358289818, 0.023112508176051212, 0.02328100985898594, 0.02393193862059127, 0.02450715406979359, 0.02498438963319538, 0.025565499628245683, 0.02564102564102564, 0.025565499628245683, 0.025342864042323516, 0.02498438963319538, 0.02450715406979359, 0.02393193862059127, 0.02328100985898594, 0.022576182049286544, 0.021837392736013945, 0.021884405476620426, 0.022893427324781505, 0.02328100985898594, 0.023570226039551584, 0.023749016662636548, 0.023809523809523808, 0.023749016662636548, 0.023570226039551584, 0.02328100985898594, 0.022893427324781505, 0.02242242646654375, 0.021884405476620426, 0.021295885499998, 0.02179068168202045, 0.022027286681836327, 0.022173003507924643, 0.022222222222222223, 0.022173003507924643, 0.022027286681836327, 0.02179068168202045, 0.021471887546694362, 0.021081851067789197, 0.020833333333333332], [0.09245003270420485, 0.07856742013183861, 0.06666666666666667, 0.05716619504750295, 0.049690399499995326, 0.04376881095324085, 0.03901371573204352, 0.03513641844631533, 0.031927542840705044, 0.14907119849998599, 0.16666666666666666, 0.14907119849998599, 0.11785113019775793, 0.09245003270420485, 0.07453559924999299, 0.061898446059017294, 0.05270462766947299, 0.04578685464956301, 0.040422604172722164, 0.036155076303109365, 0.03268602252303067, 0.0298142396999972, 0.14907119849998599, 0.23570226039551587, 0.3333333333333333, 0.23570226039551587, 0.14907119849998599, 0.10540925533894598, 0.08084520834544433, 0.06537204504606134, 0.0547996624351191, 0.04714045207910317, 0.030178582014172842, 0.08333333333333333, 0.1111111111111111, 0.16666666666666666, 0.3333333333333333, 1.0, 0.3333333333333333, 0.16666666666666666, 0.1111111111111111, 0.08333333333333333, 0.06666666666666667, 0.05555555555555555, 0.030303030303030304, 0.06537204504606134, 0.08084520834544433, 0.10540925533894598, 0.14907119849998599, 0.23570226039551587, 0.3333333333333333, 0.23570226039551587, 0.14907119849998599, 0.10540925533894598, 0.08084520834544433, 0.06537204504606134, 0.05270462766947299, 0.061898446059017294, 0.07453559924999299, 0.09245003270420485, 0.11785113019775793, 0.14907119849998599, 0.16666666666666666, 0.14907119849998599, 0.11785113019775793, 0.09245003270420485, 0.07453559924999299, 0.04376881095324085, 0.049690399499995326, 0.05716619504750295, 0.06666666666666667, 0.07856742013183861, 0.09245003270420485, 0.10540925533894598, 0.1111111111111111, 0.10540925533894598, 0.09245003270420485, 0.07856742013183861, 0.06666666666666667, 0.029235267310234306, 0.026948402781814772, 0.041344911529736156, 0.046225016352102424, 0.052057920629535355, 0.05892556509887897, 0.07453559924999299, 0.08084520834544433, 0.08333333333333333, 0.08084520834544433, 0.07453559924999299, 0.06666666666666667, 0.05892556509887897, 0.0284785885905587, 0.026352313834736494, 0.03874921291460643, 0.04267895997763199, 0.04714045207910317, 0.061898446059017294, 0.06537204504606134, 0.06666666666666667, 0.061898446059017294, 0.05716619504750295, 0.052057920629535355, 0.04714045207910317, 0.027586862953412266, 0.02564102564102564, 0.03333333333333333, 0.036155076303109365, 0.039283710065919304, 0.04267895997763199, 0.05270462766947299, 0.0547996624351191, 0.05555555555555555, 0.046225016352102424, 0.04267895997763199, 0.039283710065919304, 0.036155076303109365, 0.03333333333333333, 0.030816677568068284, 0.028583097523751475, 0.026602896148920738, 0.024845199749997663, 0.029235267310234306, 0.03135736227945324, 0.033671751485073696, 0.036155076303109365, 0.03874921291460643, 0.04578685464956301, 0.03874921291460643, 0.036155076303109365, 0.033671751485073696, 0.03135736227945324, 0.029235267310234306, 0.027307730683968016, 0.027681826617913324, 0.029462782549439483, 0.03135736227945324, 0.03333333333333333, 0.03533326266687867, 0.03901371573204352, 0.040422604172722164, 0.041344911529736156, 0.03533326266687867, 0.03135736227945324, 0.029462782549439483, 0.027681826617913324, 0.026189140043946204, 0.027681826617913324, 0.029235267310234306, 0.030816677568068284, 0.0323761954119088, 0.03513641844631533, 0.036155076303109365, 0.036810508691615514, 0.037037037037037035, 0.036810508691615514, 0.036155076303109365, 0.030816677568068284, 0.029235267310234306, 0.027681826617913324, 0.026189140043946204, 0.024776471541572212, 0.026028960314767677, 0.027307730683968016, 0.028583097523751475, 0.0298142396999972, 0.030949223029508647, 0.031927542840705044, 0.03268602252303067, 0.033167906340332974, 0.03333333333333333, 0.033167906340332974, 0.03268602252303067, 0.031927542840705044, 0.0298142396999972, 0.028583097523751475, 0.027307730683968016, 0.026028960314767677, 0.02450715406979359, 0.025565499628245683, 0.026602896148920738, 0.027586862953412266, 0.0284785885905587, 0.029235267310234306, 0.029235267310234306, 0.0284785885905587, 0.027586862953412266, 0.026602896148920738, 0.025565499628245683, 0.023993858358289818, 0.024845199749997663, 0.02564102564102564, 0.026352313834736494, 0.026948402781814772, 0.027681826617913324, 0.02739983121755955, 0.026948402781814772, 0.026352313834736494, 0.02564102564102564, 0.024845199749997663, 0.023993858358289818, 0.022576182049286544, 0.02328100985898594, 0.02393193862059127, 0.02450715406979359, 0.025342864042323516, 0.025565499628245683, 0.02564102564102564, 0.025565499628245683, 0.025342864042323516, 0.02498438963319538, 0.02450715406979359, 0.02393193862059127, 0.02328100985898594, 0.022576182049286544, 0.021295885499998, 0.02242242646654375, 0.022893427324781505, 0.02328100985898594, 0.023570226039551584, 0.023749016662636548, 0.023809523809523808, 0.023749016662636548, 0.023570226039551584, 0.02328100985898594, 0.022893427324781505, 0.02242242646654375, 0.021884405476620426, 0.021471887546694362, 0.02179068168202045, 0.022027286681836327, 0.022173003507924643, 0.022222222222222223, 0.022173003507924643, 0.022027286681836327, 0.02179068168202045, 0.021471887546694362, 0.020792762051726844], [0.10540925533894598, 0.09245003270420485, 0.07856742013183861, 0.06666666666666667, 0.05716619504750295, 0.049690399499995326, 0.04376881095324085, 0.03901371573204352, 0.03513641844631533, 0.11785113019775793, 0.14907119849998599, 0.16666666666666666, 0.14907119849998599, 0.11785113019775793, 0.09245003270420485, 0.07453559924999299, 0.061898446059017294, 0.05270462766947299, 0.04578685464956301, 0.040422604172722164, 0.036155076303109365, 0.03268602252303067, 0.10540925533894598, 0.14907119849998599, 0.23570226039551587, 0.3333333333333333, 0.23570226039551587, 0.14907119849998599, 0.10540925533894598, 0.08084520834544433, 0.06537204504606134, 0.0547996624351191, 0.033167906340332974, 0.06666666666666667, 0.08333333333333333, 0.1111111111111111, 0.16666666666666666, 0.3333333333333333, 1.0, 0.3333333333333333, 0.16666666666666666, 0.1111111111111111, 0.08333333333333333, 0.06666666666666667, 0.03333333333333333, 0.0547996624351191, 0.06537204504606134, 0.08084520834544433, 0.10540925533894598, 0.14907119849998599, 0.23570226039551587, 0.3333333333333333, 0.23570226039551587, 0.14907119849998599, 0.10540925533894598, 0.08084520834544433, 0.04578685464956301, 0.05270462766947299, 0.061898446059017294, 0.07453559924999299, 0.09245003270420485, 0.11785113019775793, 0.14907119849998599, 0.16666666666666666, 0.14907119849998599, 0.11785113019775793, 0.09245003270420485, 0.03901371573204352, 0.04376881095324085, 0.049690399499995326, 0.05716619504750295, 0.06666666666666667, 0.07856742013183861, 0.09245003270420485, 0.10540925533894598, 0.1111111111111111, 0.10540925533894598, 0.09245003270420485, 0.07856742013183861, 0.031927542840705044, 0.029235267310234306, 0.037267799624996496, 0.041344911529736156, 0.046225016352102424, 0.052057920629535355, 0.06666666666666667, 0.07453559924999299, 0.08084520834544433, 0.08333333333333333, 0.08084520834544433, 0.07453559924999299, 0.06666666666666667, 0.030949223029508647, 0.0284785885905587, 0.03533326266687867, 0.03874921291460643, 0.04267895997763199, 0.05716619504750295, 0.061898446059017294, 0.06537204504606134, 0.06537204504606134, 0.061898446059017294, 0.05716619504750295, 0.052057920629535355, 0.0298142396999972, 0.027586862953412266, 0.030816677568068284, 0.03333333333333333, 0.036155076303109365, 0.039283710065919304, 0.049690399499995326, 0.05270462766947299, 0.0547996624351191, 0.049690399499995326, 0.046225016352102424, 0.04267895997763199, 0.039283710065919304, 0.036155076303109365, 0.03333333333333333, 0.030816677568068284, 0.028583097523751475, 0.026602896148920738, 0.027307730683968016, 0.029235267310234306, 0.03135736227945324, 0.033671751485073696, 0.036155076303109365, 0.04376881095324085, 0.041344911529736156, 0.03874921291460643, 0.036155076303109365, 0.033671751485073696, 0.03135736227945324, 0.029235267310234306, 0.026028960314767677, 0.027681826617913324, 0.029462782549439483, 0.03135736227945324, 0.03333333333333333, 0.037267799624996496, 0.03901371573204352, 0.041666666666666664, 0.037267799624996496, 0.03333333333333333, 0.03135736227945324, 0.029462782549439483, 0.024776471541572212, 0.026189140043946204, 0.027681826617913324, 0.029235267310234306, 0.030816677568068284, 0.03384487217112064, 0.03513641844631533, 0.036155076303109365, 0.036810508691615514, 0.037037037037037035, 0.036810508691615514, 0.0323761954119088, 0.030816677568068284, 0.029235267310234306, 0.027681826617913324, 0.023570226039551584, 0.024776471541572212, 0.026028960314767677, 0.027307730683968016, 0.028583097523751475, 0.0298142396999972, 0.030949223029508647, 0.031927542840705044, 0.03268602252303067, 0.033167906340332974, 0.03333333333333333, 0.033167906340332974, 0.03268602252303067, 0.030949223029508647, 0.0298142396999972, 0.028583097523751475, 0.027307730683968016, 0.02345325149100973, 0.02450715406979359, 0.025565499628245683, 0.026602896148920738, 0.027586862953412266, 0.0284785885905587, 0.0298142396999972, 0.029235267310234306, 0.0284785885905587, 0.027586862953412266, 0.026602896148920738, 0.023112508176051212, 0.023993858358289818, 0.024845199749997663, 0.02564102564102564, 0.026352313834736494, 0.027777777777777776, 0.027681826617913324, 0.02739983121755955, 0.026948402781814772, 0.026352313834736494, 0.02564102564102564, 0.024845199749997663, 0.021837392736013945, 0.022576182049286544, 0.02328100985898594, 0.02393193862059127, 0.02498438963319538, 0.025342864042323516, 0.025565499628245683, 0.02564102564102564, 0.025565499628245683, 0.025342864042323516, 0.02498438963319538, 0.02450715406979359, 0.02393193862059127, 0.02328100985898594, 0.020672455764868078, 0.021884405476620426, 0.02242242646654375, 0.022893427324781505, 0.02328100985898594, 0.023570226039551584, 0.023749016662636548, 0.023809523809523808, 0.023749016662636548, 0.023570226039551584, 0.02328100985898594, 0.022893427324781505, 0.02242242646654375, 0.021081851067789197, 0.021471887546694362, 0.02179068168202045, 0.022027286681836327, 0.022173003507924643, 0.022222222222222223, 0.022173003507924643, 0.022027286681836327, 0.02179068168202045, 0.020672455764868078], [0.1111111111111111, 0.10540925533894598, 0.09245003270420485, 0.07856742013183861, 0.06666666666666667, 0.05716619504750295, 0.049690399499995326, 0.04376881095324085, 0.03901371573204352, 0.09245003270420485, 0.11785113019775793, 0.14907119849998599, 0.16666666666666666, 0.14907119849998599, 0.11785113019775793, 0.09245003270420485, 0.07453559924999299, 0.061898446059017294, 0.05270462766947299, 0.04578685464956301, 0.040422604172722164, 0.036155076303109365, 0.08084520834544433, 0.10540925533894598, 0.14907119849998599, 0.23570226039551587, 0.3333333333333333, 0.23570226039551587, 0.14907119849998599, 0.10540925533894598, 0.08084520834544433, 0.06537204504606134, 0.036810508691615514, 0.05555555555555555, 0.06666666666666667, 0.08333333333333333, 0.1111111111111111, 0.16666666666666666, 0.3333333333333333, 1.0, 0.3333333333333333, 0.16666666666666666, 0.1111111111111111, 0.08333333333333333, 0.037037037037037035, 0.04714045207910317, 0.0547996624351191, 0.06537204504606134, 0.08084520834544433, 0.10540925533894598, 0.14907119849998599, 0.23570226039551587, 0.3333333333333333, 0.23570226039551587, 0.14907119849998599, 0.10540925533894598, 0.040422604172722164, 0.04578685464956301, 0.05270462766947299, 0.061898446059017294, 0.07453559924999299, 0.09245003270420485, 0.11785113019775793, 0.14907119849998599, 0.16666666666666666, 0.14907119849998599, 0.11785113019775793, 0.03513641844631533, 0.03901371573204352, 0.04376881095324085, 0.049690399499995326, 0.05716619504750295, 0.06666666666666667, 0.07856742013183861, 0.09245003270420485, 0.10540925533894598, 0.1111111111111111, 0.10540925533894598, 0.09245003270420485, 0.03513641844631533, 0.031927542840705044, 0.03384487217112064, 0.037267799624996496, 0.041344911529736156, 0.046225016352102424, 0.05892556509887897, 0.06666666666666667, 0.07453559924999299, 0.08084520834544433, 0.08333333333333333, 0.08084520834544433, 0.07453559924999299, 0.03384487217112064, 0.030949223029508647, 0.0323761954119088, 0.03533326266687867, 0.03874921291460643, 0.052057920629535355, 0.05716619504750295, 0.061898446059017294, 0.06666666666666667, 0.06537204504606134, 0.061898446059017294, 0.05716619504750295, 0.0323761954119088, 0.0298142396999972, 0.028583097523751475, 0.030816677568068284, 0.03333333333333333, 0.036155076303109365, 0.046225016352102424, 0.049690399499995326, 0.05270462766947299, 0.05270462766947299, 0.049690399499995326, 0.046225016352102424, 0.04267895997763199, 0.039283710065919304, 0.036155076303109365, 0.03333333333333333, 0.030816677568068284, 0.028583097523751475, 0.025565499628245683, 0.027307730683968016, 0.029235267310234306, 0.03135736227945324, 0.033671751485073696, 0.041344911529736156, 0.04376881095324085, 0.041344911529736156, 0.03874921291460643, 0.036155076303109365, 0.033671751485073696, 0.03135736227945324, 0.02450715406979359, 0.026028960314767677, 0.027681826617913324, 0.029462782549439483, 0.03135736227945324, 0.03533326266687867, 0.037267799624996496, 0.041344911529736156, 0.03901371573204352, 0.03533326266687867, 0.03333333333333333, 0.03135736227945324, 0.02345325149100973, 0.024776471541572212, 0.026189140043946204, 0.027681826617913324, 0.029235267310234306, 0.0323761954119088, 0.03384487217112064, 0.03513641844631533, 0.036155076303109365, 0.036810508691615514, 0.037037037037037035, 0.03384487217112064, 0.0323761954119088, 0.030816677568068284, 0.029235267310234306, 0.02242242646654375, 0.023570226039551584, 0.024776471541572212, 0.026028960314767677, 0.027307730683968016, 0.028583097523751475, 0.0298142396999972, 0.030949223029508647, 0.031927542840705044, 0.03268602252303067, 0.033167906340332974, 0.03333333333333333, 0.033167906340332974, 0.031927542840705044, 0.030949223029508647, 0.0298142396999972, 0.028583097523751475, 0.02242242646654375, 0.02345325149100973, 0.02450715406979359, 0.025565499628245683, 0.026602896148920738, 0.027586862953412266, 0.030178582014172842, 0.0298142396999972, 0.029235267310234306, 0.0284785885905587, 0.027586862953412266, 0.022222222222222223, 0.023112508176051212, 0.023993858358289818, 0.024845199749997663, 0.02564102564102564, 0.027681826617913324, 0.027777777777777776, 0.027681826617913324, 0.02739983121755955, 0.026948402781814772, 0.026352313834736494, 0.02564102564102564, 0.021081851067789197, 0.021837392736013945, 0.022576182049286544, 0.02328100985898594, 0.02450715406979359, 0.02498438963319538, 0.025342864042323516, 0.025565499628245683, 0.02564102564102564, 0.025565499628245683, 0.025342864042323516, 0.02498438963319538, 0.02450715406979359, 0.02393193862059127, 0.02002805893753699, 0.021295885499998, 0.021884405476620426, 0.02242242646654375, 0.022893427324781505, 0.02328100985898594, 0.023570226039551584, 0.023749016662636548, 0.023809523809523808, 0.023749016662636548, 0.023570226039551584, 0.02328100985898594, 0.022893427324781505, 0.020632815353005762, 0.021081851067789197, 0.021471887546694362, 0.02179068168202045, 0.022027286681836327, 0.022173003507924643, 0.022222222222222223, 0.022173003507924643, 0.022027286681836327, 0.02047650389446504], [0.10540925533894598, 0.1111111111111111, 0.10540925533894598, 0.09245003270420485, 0.07856742013183861, 0.06666666666666667, 0.05716619504750295, 0.049690399499995326, 0.04376881095324085, 0.07453559924999299, 0.09245003270420485, 0.11785113019775793, 0.14907119849998599, 0.16666666666666666, 0.14907119849998599, 0.11785113019775793, 0.09245003270420485, 0.07453559924999299, 0.061898446059017294, 0.05270462766947299, 0.04578685464956301, 0.040422604172722164, 0.06537204504606134, 0.08084520834544433, 0.10540925533894598, 0.14907119849998599, 0.23570226039551587, 0.3333333333333333, 0.23570226039551587, 0.14907119849998599, 0.10540925533894598, 0.08084520834544433, 0.041344911529736156, 0.047619047619047616, 0.05555555555555555, 0.06666666666666667, 0.08333333333333333, 0.1111111111111111, 0.16666666666666666, 0.3333333333333333, 1.0, 0.3333333333333333, 0.16666666666666666, 0.1111111111111111, 0.041666666666666664, 0.041344911529736156, 0.04714045207910317, 0.0547996624351191, 0.06537204504606134, 0.08084520834544433, 0.10540925533894598, 0.14907119849998599, 0.23570226039551587, 0.3333333333333333, 0.23570226039551587, 0.14907119849998599, 0.036155076303109365, 0.040422604172722164, 0.04578685464956301, 0.05270462766947299, 0.061898446059017294, 0.07453559924999299, 0.09245003270420485, 0.11785113019775793, 0.14907119849998599, 0.16666666666666666, 0.14907119849998599, 0.031927542840705044, 0.03513641844631533, 0.03901371573204352, 0.04376881095324085, 0.049690399499995326, 0.05716619504750295, 0.06666666666666667, 0.07856742013183861, 0.09245003270420485, 0.10540925533894598, 0.1111111111111111, 0.10540925533894598, 0.03901371573204352, 0.03513641844631533, 0.030949223029508647, 0.03384487217112064, 0.037267799624996496, 0.041344911529736156, 0.052057920629535355, 0.05892556509887897, 0.06666666666666667, 0.07453559924999299, 0.08084520834544433, 0.08333333333333333, 0.08084520834544433, 0.037267799624996496, 0.03384487217112064, 0.0298142396999972, 0.0323761954119088, 0.03533326266687867, 0.04714045207910317, 0.052057920629535355, 0.05716619504750295, 0.06537204504606134, 0.06666666666666667, 0.06537204504606134, 0.061898446059017294, 0.03533326266687867, 0.0323761954119088, 0.026602896148920738, 0.028583097523751475, 0.030816677568068284, 0.03333333333333333, 0.04267895997763199, 0.046225016352102424, 0.049690399499995326, 0.0547996624351191, 0.05270462766947299, 0.049690399499995326, 0.046225016352102424, 0.04267895997763199, 0.039283710065919304, 0.036155076303109365, 0.03333333333333333, 0.030816677568068284, 0.023993858358289818, 0.025565499628245683, 0.027307730683968016, 0.029235267310234306, 0.03135736227945324, 0.03874921291460643, 0.04578685464956301, 0.04376881095324085, 0.041344911529736156, 0.03874921291460643, 0.036155076303109365, 0.033671751485073696, 0.023112508176051212, 0.02450715406979359, 0.026028960314767677, 0.027681826617913324, 0.029462782549439483, 0.03333333333333333, 0.03533326266687867, 0.040422604172722164, 0.040422604172722164, 0.037267799624996496, 0.03533326266687867, 0.03333333333333333, 0.022222222222222223, 0.02345325149100973, 0.024776471541572212, 0.026189140043946204, 0.027681826617913324, 0.030816677568068284, 0.0323761954119088, 0.03384487217112064, 0.03513641844631533, 0.036155076303109365, 0.036810508691615514, 0.03513641844631533, 0.03384487217112064, 0.0323761954119088, 0.030816677568068284, 0.021339479988815996, 0.02242242646654375, 0.023570226039551584, 0.024776471541572212, 0.026028960314767677, 0.027307730683968016, 0.028583097523751475, 0.0298142396999972, 0.030949223029508647, 0.031927542840705044, 0.03268602252303067, 0.033167906340332974, 0.03333333333333333, 0.03268602252303067, 0.031927542840705044, 0.030949223029508647, 0.0298142396999972, 0.021427478217774167, 0.02242242646654375, 0.02345325149100973, 0.02450715406979359, 0.025565499628245683, 0.026602896148920738, 0.030303030303030304, 0.030178582014172842, 0.0298142396999972, 0.029235267310234306, 0.0284785885905587, 0.021339479988815996, 0.022222222222222223, 0.023112508176051212, 0.023993858358289818, 0.024845199749997663, 0.02739983121755955, 0.027681826617913324, 0.027777777777777776, 0.027681826617913324, 0.02739983121755955, 0.026948402781814772, 0.026352313834736494, 0.020323692028323077, 0.021081851067789197, 0.021837392736013945, 0.022576182049286544, 0.02393193862059127, 0.02450715406979359, 0.02498438963319538, 0.025342864042323516, 0.025565499628245683, 0.02564102564102564, 0.025565499628245683, 0.025342864042323516, 0.02498438963319538, 0.02450715406979359, 0.019374606457303215, 0.020672455764868078, 0.021295885499998, 0.021884405476620426, 0.02242242646654375, 0.022893427324781505, 0.02328100985898594, 0.023570226039551584, 0.023749016662636548, 0.023809523809523808, 0.023749016662636548, 0.023570226039551584, 0.02328100985898594, 0.0201374031110059, 0.020632815353005762, 0.021081851067789197, 0.021471887546694362, 0.02179068168202045, 0.022027286681836327, 0.022173003507924643, 0.022222222222222223, 0.022173003507924643, 0.020211302086361082], [0.09245003270420485, 0.10540925533894598, 0.1111111111111111, 0.10540925533894598, 0.09245003270420485, 0.07856742013183861, 0.06666666666666667, 0.05716619504750295, 0.049690399499995326, 0.061898446059017294, 0.07453559924999299, 0.09245003270420485, 0.11785113019775793, 0.14907119849998599, 0.16666666666666666, 0.14907119849998599, 0.11785113019775793, 0.09245003270420485, 0.07453559924999299, 0.061898446059017294, 0.05270462766947299, 0.04578685464956301, 0.0547996624351191, 0.06537204504606134, 0.08084520834544433, 0.10540925533894598, 0.14907119849998599, 0.23570226039551587, 0.3333333333333333, 0.23570226039551587, 0.14907119849998599, 0.10540925533894598, 0.04714045207910317, 0.041666666666666664, 0.047619047619047616, 0.05555555555555555, 0.06666666666666667, 0.08333333333333333, 0.1111111111111111, 0.16666666666666666, 0.3333333333333333, 1.0, 0.3333333333333333, 0.16666666666666666, 0.047619047619047616, 0.036810508691615514, 0.041344911529736156, 0.04714045207910317, 0.0547996624351191, 0.06537204504606134, 0.08084520834544433, 0.10540925533894598, 0.14907119849998599, 0.23570226039551587, 0.3333333333333333, 0.23570226039551587, 0.03268602252303067, 0.036155076303109365, 0.040422604172722164, 0.04578685464956301, 0.05270462766947299, 0.061898446059017294, 0.07453559924999299, 0.09245003270420485, 0.11785113019775793, 0.14907119849998599, 0.16666666666666666, 0.029235267310234306, 0.031927542840705044, 0.03513641844631533, 0.03901371573204352, 0.04376881095324085, 0.049690399499995326, 0.05716619504750295, 0.06666666666666667, 0.07856742013183861, 0.09245003270420485, 0.10540925533894598, 0.1111111111111111, 0.04376881095324085, 0.03901371573204352, 0.0284785885905587, 0.030949223029508647, 0.03384487217112064, 0.037267799624996496, 0.046225016352102424, 0.052057920629535355, 0.05892556509887897, 0.06666666666666667, 0.07453559924999299, 0.08084520834544433, 0.08333333333333333, 0.041344911529736156, 0.037267799624996496, 0.027586862953412266, 0.0298142396999972, 0.0323761954119088, 0.04267895997763199, 0.04714045207910317, 0.052057920629535355, 0.061898446059017294, 0.06537204504606134, 0.06666666666666667, 0.06537204504606134, 0.03874921291460643, 0.03533326266687867, 0.024845199749997663, 0.026602896148920738, 0.028583097523751475, 0.030816677568068284, 0.039283710065919304, 0.04267895997763199, 0.046225016352102424, 0.05555555555555555, 0.0547996624351191, 0.05270462766947299, 0.049690399499995326, 0.046225016352102424, 0.04267895997763199, 0.039283710065919304, 0.036155076303109365, 0.03333333333333333, 0.022576182049286544, 0.023993858358289818, 0.025565499628245683, 0.027307730683968016, 0.029235267310234306, 0.036155076303109365, 0.04714045207910317, 0.04578685464956301, 0.04376881095324085, 0.041344911529736156, 0.03874921291460643, 0.036155076303109365, 0.021837392736013945, 0.023112508176051212, 0.02450715406979359, 0.026028960314767677, 0.027681826617913324, 0.03135736227945324, 0.03333333333333333, 0.03901371573204352, 0.041344911529736156, 0.03901371573204352, 0.037267799624996496, 0.03533326266687867, 0.021081851067789197, 0.022222222222222223, 0.02345325149100973, 0.024776471541572212, 0.026189140043946204, 0.029235267310234306, 0.030816677568068284, 0.0323761954119088, 0.03384487217112064, 0.03513641844631533, 0.036155076303109365, 0.036155076303109365, 0.03513641844631533, 0.03384487217112064, 0.0323761954119088, 0.020323692028323077, 0.021339479988815996, 0.02242242646654375, 0.023570226039551584, 0.024776471541572212, 0.026028960314767677, 0.027307730683968016, 0.028583097523751475, 0.0298142396999972, 0.030949223029508647, 0.031927542840705044, 0.03268602252303067, 0.033167906340332974, 0.033167906340332974, 0.03268602252303067, 0.031927542840705044, 0.030949223029508647, 0.02047650389446504, 0.021427478217774167, 0.02242242646654375, 0.02345325149100973, 0.02450715406979359, 0.025565499628245683, 0.030178582014172842, 0.030303030303030304, 0.030178582014172842, 0.0298142396999972, 0.029235267310234306, 0.02047650389446504, 0.021339479988815996, 0.022222222222222223, 0.023112508176051212, 0.023993858358289818, 0.026948402781814772, 0.02739983121755955, 0.027681826617913324, 0.027777777777777776, 0.027681826617913324, 0.02739983121755955, 0.026948402781814772, 0.01957400731715678, 0.020323692028323077, 0.021081851067789197, 0.021837392736013945, 0.02328100985898594, 0.02393193862059127, 0.02450715406979359, 0.02498438963319538, 0.025342864042323516, 0.025565499628245683, 0.02564102564102564, 0.025565499628245683, 0.025342864042323516, 0.02498438963319538, 0.01872186521005768, 0.02002805893753699, 0.020672455764868078, 0.021295885499998, 0.021884405476620426, 0.02242242646654375, 0.022893427324781505, 0.02328100985898594, 0.023570226039551584, 0.023749016662636548, 0.023809523809523808, 0.023749016662636548, 0.023570226039551584, 0.0196078431372549, 0.0201374031110059, 0.020632815353005762, 0.021081851067789197, 0.021471887546694362, 0.02179068168202045, 0.022027286681836327, 0.022173003507924643, 0.022222222222222223, 0.01988499954239645], [0.07856742013183861, 0.09245003270420485, 0.10540925533894598, 0.1111111111111111, 0.10540925533894598, 0.09245003270420485, 0.07856742013183861, 0.06666666666666667, 0.05716619504750295, 0.05270462766947299, 0.061898446059017294, 0.07453559924999299, 0.09245003270420485, 0.11785113019775793, 0.14907119849998599, 0.16666666666666666, 0.14907119849998599, 0.11785113019775793, 0.09245003270420485, 0.07453559924999299, 0.061898446059017294, 0.05270462766947299, 0.04714045207910317, 0.0547996624351191, 0.06537204504606134, 0.08084520834544433, 0.10540925533894598, 0.14907119849998599, 0.23570226039551587, 0.3333333333333333, 0.23570226039551587, 0.14907119849998599, 0.0547996624351191, 0.037037037037037035, 0.041666666666666664, 0.047619047619047616, 0.05555555555555555, 0.06666666666666667, 0.08333333333333333, 0.1111111111111111, 0.16666666666666666, 0.3333333333333333, 1.0, 0.3333333333333333, 0.05555555555555555, 0.033167906340332974, 0.036810508691615514, 0.041344911529736156, 0.04714045207910317, 0.0547996624351191, 0.06537204504606134, 0.08084520834544433, 0.10540925533894598, 0.14907119849998599, 0.23570226039551587, 0.3333333333333333, 0.0298142396999972, 0.03268602252303067, 0.036155076303109365, 0.040422604172722164, 0.04578685464956301, 0.05270462766947299, 0.061898446059017294, 0.07453559924999299, 0.09245003270420485, 0.11785113019775793, 0.14907119849998599, 0.026948402781814772, 0.029235267310234306, 0.031927542840705044, 0.03513641844631533, 0.03901371573204352, 0.04376881095324085, 0.049690399499995326, 0.05716619504750295, 0.06666666666666667, 0.07856742013183861, 0.09245003270420485, 0.10540925533894598, 0.049690399499995326, 0.04376881095324085, 0.026352313834736494, 0.0284785885905587, 0.030949223029508647, 0.03384487217112064, 0.041344911529736156, 0.046225016352102424, 0.052057920629535355, 0.05892556509887897, 0.06666666666666667, 0.07453559924999299, 0.08084520834544433, 0.046225016352102424, 0.041344911529736156, 0.02564102564102564, 0.027586862953412266, 0.0298142396999972, 0.03874921291460643, 0.04267895997763199, 0.04714045207910317, 0.05716619504750295, 0.061898446059017294, 0.06537204504606134, 0.06666666666666667, 0.04267895997763199, 0.03874921291460643, 0.02328100985898594, 0.024845199749997663, 0.026602896148920738, 0.028583097523751475, 0.036155076303109365, 0.039283710065919304, 0.04267895997763199, 0.0547996624351191, 0.05555555555555555, 0.0547996624351191, 0.05270462766947299, 0.049690399499995326, 0.046225016352102424, 0.04267895997763199, 0.039283710065919304, 0.036155076303109365, 0.021295885499998, 0.022576182049286544, 0.023993858358289818, 0.025565499628245683, 0.027307730683968016, 0.033671751485073696, 0.047619047619047616, 0.04714045207910317, 0.04578685464956301, 0.04376881095324085, 0.041344911529736156, 0.03874921291460643, 0.020672455764868078, 0.021837392736013945, 0.023112508176051212, 0.02450715406979359, 0.026028960314767677, 0.029462782549439483, 0.03135736227945324, 0.037267799624996496, 0.041666666666666664, 0.040422604172722164, 0.03901371573204352, 0.037267799624996496, 0.02002805893753699, 0.021081851067789197, 0.022222222222222223, 0.02345325149100973, 0.024776471541572212, 0.027681826617913324, 0.029235267310234306, 0.030816677568068284, 0.0323761954119088, 0.03384487217112064, 0.03513641844631533, 0.036810508691615514, 0.036155076303109365, 0.03513641844631533, 0.03384487217112064, 0.019374606457303215, 0.020323692028323077, 0.021339479988815996, 0.02242242646654375, 0.023570226039551584, 0.024776471541572212, 0.026028960314767677, 0.027307730683968016, 0.028583097523751475, 0.0298142396999972, 0.030949223029508647, 0.031927542840705044, 0.03268602252303067, 0.03333333333333333, 0.033167906340332974, 0.03268602252303067, 0.031927542840705044, 0.01957400731715678, 0.02047650389446504, 0.021427478217774167, 0.02242242646654375, 0.02345325149100973, 0.02450715406979359, 0.0298142396999972, 0.030178582014172842, 0.030303030303030304, 0.030178582014172842, 0.0298142396999972, 0.019641855032959652, 0.02047650389446504, 0.021339479988815996, 0.022222222222222223, 0.023112508176051212, 0.026352313834736494, 0.026948402781814772, 0.02739983121755955, 0.027681826617913324, 0.027777777777777776, 0.027681826617913324, 0.02739983121755955, 0.018841113964807383, 0.01957400731715678, 0.020323692028323077, 0.021081851067789197, 0.022576182049286544, 0.02328100985898594, 0.02393193862059127, 0.02450715406979359, 0.02498438963319538, 0.025342864042323516, 0.025565499628245683, 0.02564102564102564, 0.025565499628245683, 0.025342864042323516, 0.018077538151554683, 0.019374606457303215, 0.02002805893753699, 0.020672455764868078, 0.021295885499998, 0.021884405476620426, 0.02242242646654375, 0.022893427324781505, 0.02328100985898594, 0.023570226039551584, 0.023749016662636548, 0.023809523809523808, 0.023749016662636548, 0.019055398349167647, 0.0196078431372549, 0.0201374031110059, 0.020632815353005762, 0.021081851067789197, 0.021471887546694362, 0.02179068168202045, 0.022027286681836327, 0.022173003507924643, 0.01950685786602176], [0.06666666666666667, 0.07856742013183861, 0.09245003270420485, 0.10540925533894598, 0.1111111111111111, 0.10540925533894598, 0.09245003270420485, 0.07856742013183861, 0.06666666666666667, 0.04578685464956301, 0.05270462766947299, 0.061898446059017294, 0.07453559924999299, 0.09245003270420485, 0.11785113019775793, 0.14907119849998599, 0.16666666666666666, 0.14907119849998599, 0.11785113019775793, 0.09245003270420485, 0.07453559924999299, 0.061898446059017294, 0.041344911529736156, 0.04714045207910317, 0.0547996624351191, 0.06537204504606134, 0.08084520834544433, 0.10540925533894598, 0.14907119849998599, 0.23570226039551587, 0.3333333333333333, 0.23570226039551587, 0.06537204504606134, 0.03333333333333333, 0.037037037037037035, 0.041666666666666664, 0.047619047619047616, 0.05555555555555555, 0.06666666666666667, 0.08333333333333333, 0.1111111111111111, 0.16666666666666666, 0.3333333333333333, 1.0, 0.06666666666666667, 0.030178582014172842, 0.033167906340332974, 0.036810508691615514, 0.041344911529736156, 0.04714045207910317, 0.0547996624351191, 0.06537204504606134, 0.08084520834544433, 0.10540925533894598, 0.14907119849998599, 0.23570226039551587, 0.02739983121755955, 0.0298142396999972, 0.03268602252303067, 0.036155076303109365, 0.040422604172722164, 0.04578685464956301, 0.05270462766947299, 0.061898446059017294, 0.07453559924999299, 0.09245003270420485, 0.11785113019775793, 0.02498438963319538, 0.026948402781814772, 0.029235267310234306, 0.031927542840705044, 0.03513641844631533, 0.03901371573204352, 0.04376881095324085, 0.049690399499995326, 0.05716619504750295, 0.06666666666666667, 0.07856742013183861, 0.09245003270420485, 0.05716619504750295, 0.049690399499995326, 0.02450715406979359, 0.026352313834736494, 0.0284785885905587, 0.030949223029508647, 0.037267799624996496, 0.041344911529736156, 0.046225016352102424, 0.052057920629535355, 0.05892556509887897, 0.06666666666666667, 0.07453559924999299, 0.052057920629535355, 0.046225016352102424, 0.02393193862059127, 0.02564102564102564, 0.027586862953412266, 0.03533326266687867, 0.03874921291460643, 0.04267895997763199, 0.052057920629535355, 0.05716619504750295, 0.061898446059017294, 0.06537204504606134, 0.04714045207910317, 0.04267895997763199, 0.021884405476620426, 0.02328100985898594, 0.024845199749997663, 0.026602896148920738, 0.03333333333333333, 0.036155076303109365, 0.039283710065919304, 0.05270462766947299, 0.0547996624351191, 0.05555555555555555, 0.0547996624351191, 0.05270462766947299, 0.049690399499995326, 0.046225016352102424, 0.04267895997763199, 0.039283710065919304, 0.0201374031110059, 0.021295885499998, 0.022576182049286544, 0.023993858358289818, 0.025565499628245683, 0.03135736227945324, 0.04714045207910317, 0.047619047619047616, 0.04714045207910317, 0.04578685464956301, 0.04376881095324085, 0.041344911529736156, 0.0196078431372549, 0.020672455764868078, 0.021837392736013945, 0.023112508176051212, 0.02450715406979359, 0.027681826617913324, 0.029462782549439483, 0.03533326266687867, 0.041344911529736156, 0.041344911529736156, 0.040422604172722164, 0.03901371573204352, 0.019055398349167647, 0.02002805893753699, 0.021081851067789197, 0.022222222222222223, 0.02345325149100973, 0.026189140043946204, 0.027681826617913324, 0.029235267310234306, 0.030816677568068284, 0.0323761954119088, 0.03384487217112064, 0.037037037037037035, 0.036810508691615514, 0.036155076303109365, 0.03513641844631533, 0.018490006540840973, 0.019374606457303215, 0.020323692028323077, 0.021339479988815996, 0.02242242646654375, 0.023570226039551584, 0.024776471541572212, 0.026028960314767677, 0.027307730683968016, 0.028583097523751475, 0.0298142396999972, 0.030949223029508647, 0.031927542840705044, 0.033167906340332974, 0.03333333333333333, 0.033167906340332974, 0.03268602252303067, 0.01872186521005768, 0.01957400731715678, 0.02047650389446504, 0.021427478217774167, 0.02242242646654375, 0.02345325149100973, 0.029235267310234306, 0.0298142396999972, 0.030178582014172842, 0.030303030303030304, 0.030178582014172842, 0.018841113964807383, 0.019641855032959652, 0.02047650389446504, 0.021339479988815996, 0.022222222222222223, 0.02564102564102564, 0.026352313834736494, 0.026948402781814772, 0.02739983121755955, 0.027681826617913324, 0.027777777777777776, 0.027681826617913324, 0.018130943107347374, 0.018841113964807383, 0.01957400731715678, 0.020323692028323077, 0.021837392736013945, 0.022576182049286544, 0.02328100985898594, 0.02393193862059127, 0.02450715406979359, 0.02498438963319538, 0.025342864042323516, 0.025565499628245683, 0.02564102564102564, 0.025565499628245683, 0.01744746408634046, 0.01872186521005768, 0.019374606457303215, 0.02002805893753699, 0.020672455764868078, 0.021295885499998, 0.021884405476620426, 0.02242242646654375, 0.022893427324781505, 0.02328100985898594, 0.023570226039551584, 0.023749016662636548, 0.023809523809523808, 0.018490006540840973, 0.019055398349167647, 0.0196078431372549, 0.0201374031110059, 0.020632815353005762, 0.021081851067789197, 0.021471887546694362, 0.02179068168202045, 0.022027286681836327, 0.019086611143795607], [0.03513641844631533, 0.03901371573204352, 0.04376881095324085, 0.049690399499995326, 0.05716619504750295, 0.06666666666666667, 0.07856742013183861, 0.09245003270420485, 0.10540925533894598, 0.02739983121755955, 0.0298142396999972, 0.03268602252303067, 0.036155076303109365, 0.040422604172722164, 0.04578685464956301, 0.05270462766947299, 0.061898446059017294, 0.07453559924999299, 0.09245003270420485, 0.11785113019775793, 0.14907119849998599, 0.16666666666666666, 0.025565499628245683, 0.027681826617913324, 0.030178582014172842, 0.033167906340332974, 0.036810508691615514, 0.041344911529736156, 0.04714045207910317, 0.0547996624351191, 0.06537204504606134, 0.08084520834544433, 0.3333333333333333, 0.022222222222222223, 0.023809523809523808, 0.02564102564102564, 0.027777777777777776, 0.030303030303030304, 0.03333333333333333, 0.037037037037037035, 0.041666666666666664, 0.047619047619047616, 0.05555555555555555, 0.06666666666666667, 1.0, 0.020792762051726844, 0.022173003507924643, 0.023749016662636548, 0.025565499628245683, 0.027681826617913324, 0.030178582014172842, 0.033167906340332974, 0.036810508691615514, 0.041344911529736156, 0.04714045207910317, 0.0547996624351191, 0.019473541261232866, 0.020672455764868078, 0.022027286681836327, 0.023570226039551584, 0.025342864042323516, 0.02739983121755955, 0.0298142396999972, 0.03268602252303067, 0.036155076303109365, 0.040422604172722164, 0.04578685464956301, 0.018266554145039696, 0.01930948154544974, 0.02047650389446504, 0.02179068168202045, 0.02328100985898594, 0.02498438963319538, 0.026948402781814772, 0.029235267310234306, 0.031927542840705044, 0.03513641844631533, 0.03901371573204352, 0.04376881095324085, 0.1111111111111111, 0.10540925533894598, 0.018077538151554683, 0.019086611143795607, 0.020211302086361082, 0.021471887546694362, 0.02450715406979359, 0.026352313834736494, 0.0284785885905587, 0.030949223029508647, 0.03384487217112064, 0.037267799624996496, 0.041344911529736156, 0.08333333333333333, 0.08084520834544433, 0.017842924252406307, 0.018811088266103344, 0.01988499954239645, 0.02393193862059127, 0.02564102564102564, 0.027586862953412266, 0.0323761954119088, 0.03533326266687867, 0.03874921291460643, 0.04267895997763199, 0.06666666666666667, 0.06537204504606134, 0.016729520440949854, 0.017568209223157664, 0.018490006540840973, 0.01950685786602176, 0.02328100985898594, 0.024845199749997663, 0.026602896148920738, 0.036155076303109365, 0.039283710065919304, 0.04267895997763199, 0.046225016352102424, 0.049690399499995326, 0.05270462766947299, 0.0547996624351191, 0.05555555555555555, 0.0547996624351191, 0.01573097260610029, 0.016462159944159827, 0.017259345769283257, 0.018130943107347374, 0.019086611143795607, 0.022576182049286544, 0.036155076303109365, 0.03874921291460643, 0.041344911529736156, 0.04376881095324085, 0.04578685464956301, 0.04714045207910317, 0.015474611514754323, 0.016169041669088866, 0.01692243608556032, 0.01774154318041165, 0.018633899812498248, 0.020672455764868078, 0.021837392736013945, 0.026028960314767677, 0.03333333333333333, 0.037267799624996496, 0.03901371573204352, 0.040422604172722164, 0.015198691752918441, 0.015855049805149804, 0.01656346649999844, 0.017329174830334543, 0.018157823690094776, 0.02002805893753699, 0.021081851067789197, 0.022222222222222223, 0.02345325149100973, 0.024776471541572212, 0.026189140043946204, 0.0323761954119088, 0.03384487217112064, 0.03513641844631533, 0.036155076303109365, 0.0149071198499986, 0.015524881094420745, 0.0161880977059544, 0.01690067088544646, 0.017666631333439334, 0.018490006540840973, 0.019374606457303215, 0.020323692028323077, 0.021339479988815996, 0.02242242646654375, 0.023570226039551584, 0.024776471541572212, 0.026028960314767677, 0.028583097523751475, 0.0298142396999972, 0.030949223029508647, 0.031927542840705044, 0.015182917289142565, 0.01580151543799924, 0.016462159944159827, 0.017167540087486825, 0.01792011101901568, 0.01872186521005768, 0.02450715406979359, 0.025565499628245683, 0.026602896148920738, 0.027586862953412266, 0.0284785885905587, 0.015408338784034142, 0.01601897771107376, 0.016666666666666666, 0.01735264020984512, 0.018077538151554683, 0.021339479988815996, 0.022222222222222223, 0.023112508176051212, 0.023993858358289818, 0.024845199749997663, 0.02564102564102564, 0.026352313834736494, 0.015012578303701498, 0.015575643783866592, 0.016169041669088866, 0.016793090728662613, 0.018130943107347374, 0.018841113964807383, 0.01957400731715678, 0.020323692028323077, 0.021081851067789197, 0.021837392736013945, 0.022576182049286544, 0.02328100985898594, 0.02393193862059127, 0.02450715406979359, 0.014617633655117153, 0.01567868113972662, 0.01624567262761931, 0.016835875742536848, 0.01744746408634046, 0.018077538151554683, 0.01872186521005768, 0.019374606457303215, 0.02002805893753699, 0.020672455764868078, 0.021295885499998, 0.021884405476620426, 0.02242242646654375, 0.015713484026367724, 0.01624567262761931, 0.016793090728662613, 0.01735264020984512, 0.01792011101901568, 0.018490006540840973, 0.019055398349167647, 0.0196078431372549, 0.0201374031110059, 0.016666666666666666], [0.041344911529736156, 0.037267799624996496, 0.03384487217112064, 0.030949223029508647, 0.0284785885905587, 0.026352313834736494, 0.02450715406979359, 0.022893427324781505, 0.021471887546694362, 0.06666666666666667, 0.05716619504750295, 0.049690399499995326, 0.04376881095324085, 0.03901371573204352, 0.03513641844631533, 0.031927542840705044, 0.029235267310234306, 0.026948402781814772, 0.02498438963319538, 0.02328100985898594, 0.02179068168202045, 0.02047650389446504, 0.09245003270420485, 0.07453559924999299, 0.061898446059017294, 0.05270462766947299, 0.04578685464956301, 0.040422604172722164, 0.036155076303109365, 0.03268602252303067, 0.0298142396999972, 0.02739983121755955, 0.020672455764868078, 0.23570226039551587, 0.14907119849998599, 0.10540925533894598, 0.08084520834544433, 0.06537204504606134, 0.0547996624351191, 0.04714045207910317, 0.041344911529736156, 0.036810508691615514, 0.033167906340332974, 0.030178582014172842, 0.020792762051726844, 1.0, 0.3333333333333333, 0.16666666666666666, 0.1111111111111111, 0.08333333333333333, 0.06666666666666667, 0.05555555555555555, 0.047619047619047616, 0.041666666666666664, 0.037037037037037035, 0.03333333333333333, 0.23570226039551587, 0.3333333333333333, 0.23570226039551587, 0.14907119849998599, 0.10540925533894598, 0.08084520834544433, 0.06537204504606134, 0.0547996624351191, 0.04714045207910317, 0.041344911529736156, 0.036810508691615514, 0.11785113019775793, 0.14907119849998599, 0.16666666666666666, 0.14907119849998599, 0.11785113019775793, 0.09245003270420485, 0.07453559924999299, 0.061898446059017294, 0.05270462766947299, 0.04578685464956301, 0.040422604172722164, 0.036155076303109365, 0.020672455764868078, 0.019473541261232866, 0.0
[truncated: 11,106,116 more chars]
